# Supplementary material for: A benchmark of computational CRISPR-Cas9 guide design methods
Source: PLoS Comput Biol. 2019 Aug 29;15(8):e1007274. doi: 10.1371/journal.pcbi.1007274 (PMC6738662; doi:10.1371/journal.pcbi.1007274)
Supplement: S1 Dataset — Tab-separated values (TSV) files containing a list of exons for the 500k, 1m, 5m and full datasets. Comma-separated values (CSV) files containing the accepted and rejected guides as reported by mm10db in the 500k test. The two experimentally validated guides datasets, which contain flags indicating whether a guide was experimentally efficient or inefficient. Scripts used to generated the artificial genomes. (ZIP) [file pcbi.1007274.s001.zip]

Archive with 11 entries (10 files):
- S1_Dataset/
- S1_Dataset/bed_file_extractor.py
- S1_Dataset/exon_list_1m.txt
- S1_Dataset/exon_list_500k.txt
- S1_Dataset/exon_list_5m.txt
- S1_Dataset/exon_list_full.txt
- S1_Dataset/generateFastaGenomeFromXu2014Data-TUSCAN.py
- S1_Dataset/generateFastaGenomeFromXu2014Data.py
- S1_Dataset/mm10dbAccepted.normalised
- S1_Dataset/mm10dbRejected.tsv
- S1_Dataset/Xu-2015_Is-Efficient.csv
