# Supplementary material for: A benchmark of computational CRISPR-Cas9 guide design methods
Source: PLoS Comput Biol. 2019 Aug 29;15(8):e1007274. doi: 10.1371/journal.pcbi.1007274 (PMC6738662; doi:10.1371/journal.pcbi.1007274)
Supplement: S1 Dataset — Tab-separated values (TSV) files containing a list of exons for the 500k, 1m, 5m and full datasets. Comma-separated values (CSV) files containing the accepted and rejected guides as reported by mm10db in the 500k test. The two experimentally validated guides datasets, which contain flags indicating whether a guide was experimentally efficient or inefficient. Scripts used to generated the artificial genomes. (ZIP) [file pcbi.1007274.s001.zip › S1_Dataset/exon_list_1m.txt]

Rab3il1	chr19	+	18227	18359	18348	34539	No_Isoform
Rab3il1	chr19	+	26529	26785	18348	34539	No_Isoform
Rab3il1	chr19	+	27383	27479	18348	34539	No_Isoform
Rab3il1	chr19	+	27559	27637	18348	34539	No_Isoform
Rab3il1	chr19	+	28284	28503	18348	34539	No_Isoform
Rab3il1	chr19	+	30149	30278	18348	34539	No_Isoform
Rab3il1	chr19	+	30368	30481	18348	34539	No_Isoform
Rab3il1	chr19	+	32352	32452	18348	34539	No_Isoform
Rab3il1	chr19	+	33743	33810	18348	34539	No_Isoform
Rab3il1	chr19	+	34456	35586	18348	34539	No_Isoform
Fads3	chr19	+	41547	41956	41731	57936	No_Isoform
Fads3	chr19	+	52201	52312	41731	57936	No_Isoform
Fads3	chr19	+	52835	53033	41731	57936	No_Isoform
Fads3	chr19	+	54019	54121	41731	57936	No_Isoform
Fads3	chr19	+	54226	54349	41731	57936	No_Isoform
Fads3	chr19	+	54605	54666	41731	57936	No_Isoform
Fads3	chr19	+	55106	55183	41731	57936	No_Isoform
Fads3	chr19	+	55596	55694	41731	57936	No_Isoform
Fads3	chr19	+	55990	56087	41731	57936	No_Isoform
Fads3	chr19	+	56216	56296	41731	57936	No_Isoform
Fads3	chr19	+	56424	56550	41731	57936	No_Isoform
Fads3	chr19	+	57884	59671	41731	57936	No_Isoform
Fads2	chr19	-	64163	64314	64262	101429	No_Isoform
Fads2	chr19	-	64685	64811	64262	101429	No_Isoform
Fads2	chr19	-	65601	65681	64262	101429	No_Isoform
Fads2	chr19	-	66251	66348	64262	101429	No_Isoform
Fads2	chr19	-	66514	66612	64262	101429	No_Isoform
Fads2	chr19	-	70271	70348	64262	101429	No_Isoform
Fads2	chr19	-	70563	70624	64262	101429	No_Isoform
Fads2	chr19	-	82564	82690	64262	101429	No_Isoform
Fads2	chr19	-	88701	88803	64262	101429	No_Isoform
Fads2	chr19	-	88907	89105	64262	101429	No_Isoform
Fads2	chr19	-	91740	91851	64262	101429	No_Isoform
Fads2	chr19	-	101222	101503	64262	101429	No_Isoform
Tmem258	chr19	+	206423	206533	206435	207290	CDS_Intersection
Tmem258	chr19	+	207163	207300	206435	207290	CDS_Intersection
Tmem258	chr19	+	207716	207824	206435	207290	CDS_Intersection
Myrf	chr19	-	208270	210465	210384	240604	No_Isoform
Myrf	chr19	-	210598	210673	210384	240604	No_Isoform
Myrf	chr19	-	211707	211813	210384	240604	No_Isoform
Myrf	chr19	-	212145	212220	210384	240604	No_Isoform
Myrf	chr19	-	212441	212529	210384	240604	No_Isoform
Myrf	chr19	-	214058	214310	210384	240604	No_Isoform
Myrf	chr19	-	214759	214927	210384	240604	No_Isoform
Myrf	chr19	-	215016	215105	210384	240604	No_Isoform
Myrf	chr19	-	215741	215810	210384	240604	No_Isoform
Myrf	chr19	-	216060	216149	210384	240604	No_Isoform
Myrf	chr19	-	216419	216492	210384	240604	No_Isoform
Myrf	chr19	-	216617	216778	210384	240604	No_Isoform
Myrf	chr19	-	217419	217529	210384	240604	No_Isoform
Myrf	chr19	-	218147	218259	210384	240604	No_Isoform
Myrf	chr19	-	218463	218664	210384	240604	No_Isoform
Myrf	chr19	-	219037	219128	210384	240604	No_Isoform
Myrf	chr19	-	219521	219632	210384	240604	No_Isoform
Myrf	chr19	-	219794	219871	210384	240604	No_Isoform
Myrf	chr19	-	221177	221373	210384	240604	No_Isoform
Myrf	chr19	-	223116	223240	210384	240604	No_Isoform
Myrf	chr19	-	223316	223567	210384	240604	No_Isoform
Myrf	chr19	-	224371	224651	210384	240604	No_Isoform
Myrf	chr19	-	225448	225510	210384	240604	No_Isoform
Myrf	chr19	-	228652	228916	210384	240604	No_Isoform
Myrf	chr19	-	229019	229107	210384	240604	No_Isoform
Myrf	chr19	-	240558	240748	210384	240604	No_Isoform
Dagla	chr19	-	245264	248624	247663	271588	No_Isoform
Dagla	chr19	-	250368	250556	247663	271588	No_Isoform
Dagla	chr19	-	251066	251196	247663	271588	No_Isoform
Dagla	chr19	-	252038	252238	247663	271588	No_Isoform
Dagla	chr19	-	253329	253402	247663	271588	No_Isoform
Dagla	chr19	-	253716	253785	247663	271588	No_Isoform
Dagla	chr19	-	254806	254949	247663	271588	No_Isoform
Dagla	chr19	-	255660	255741	247663	271588	No_Isoform
Dagla	chr19	-	256123	256201	247663	271588	No_Isoform
Dagla	chr19	-	256296	256380	247663	271588	No_Isoform
Dagla	chr19	-	256817	256971	247663	271588	No_Isoform
Dagla	chr19	-	260650	260775	247663	271588	No_Isoform
Dagla	chr19	-	262493	262571	247663	271588	No_Isoform
Dagla	chr19	-	263093	263228	247663	271588	No_Isoform
Dagla	chr19	-	265007	265095	247663	271588	No_Isoform
Dagla	chr19	-	269186	269325	247663	271588	No_Isoform
Dagla	chr19	-	269716	269818	247663	271588	No_Isoform
Dagla	chr19	-	270987	271199	247663	271588	No_Isoform
Dagla	chr19	-	271493	271631	247663	271588	No_Isoform
Dagla	chr19	-	304820	304877	247663	271588	No_Isoform
Syt7	chr19	+	389089	389513	389482	448444	Unique_CDS
Syt7	chr19	+	413339	413443	389482	448444	Unique_CDS
Syt7	chr19	+	417962	418042	389482	448444	Unique_CDS
Syt7	chr19	+	435549	435685	389482	448444	Unique_CDS
Syt7	chr19	+	439151	439422	389482	448444	Unique_CDS
Syt7	chr19	+	442827	442997	389482	448444	Unique_CDS
Syt7	chr19	+	443376	443491	389482	448444	Unique_CDS
Syt7	chr19	+	443984	444184	389482	448444	Unique_CDS
Syt7	chr19	+	448339	453181	389482	448444	Unique_CDS
Lrrc10b	chr19	-	455370	457447	456436	457315	No_Isoform
Ppp1r32	chr19	-	474256	474324	474498	482341	No_Isoform
Ppp1r32	chr19	-	474489	474568	474498	482341	No_Isoform
Ppp1r32	chr19	-	474930	475101	474498	482341	No_Isoform
Ppp1r32	chr19	-	477027	477122	474498	482341	No_Isoform
Ppp1r32	chr19	-	477204	477318	474498	482341	No_Isoform
Ppp1r32	chr19	-	477524	477611	474498	482341	No_Isoform
Ppp1r32	chr19	-	477714	477774	474498	482341	No_Isoform
Ppp1r32	chr19	-	478196	478309	474498	482341	No_Isoform
Ppp1r32	chr19	-	478624	478688	474498	482341	No_Isoform
Ppp1r32	chr19	-	479469	479598	474498	482341	No_Isoform
Ppp1r32	chr19	-	481283	481437	474498	482341	No_Isoform
Ppp1r32	chr19	-	481702	481820	474498	482341	No_Isoform
Ppp1r32	chr19	-	482232	482368	474498	482341	No_Isoform
Ppp1r32	chr19	-	482827	482897	474498	482341	No_Isoform
Sdhaf2	chr19	-	500511	503129	502998	525094	No_Isoform
Sdhaf2	chr19	-	516979	517089	502998	525094	No_Isoform
Sdhaf2	chr19	-	517168	517386	502998	525094	No_Isoform
Sdhaf2	chr19	-	525058	525209	502998	525094	No_Isoform
Tmem216	chr19	-	550460	551040	551024	554574	CDS_Intersection
Tmem216	chr19	-	551772	551974	551024	554574	CDS_Intersection
Tmem216	chr19	-	554528	554621	551024	554574	CDS_Intersection
Tmem216	chr19	-	555062	555164	551024	554574	CDS_Intersection
Cyb561a3	chr19	+	580462	580562	582312	588548	CDS_Intersection
Cyb561a3	chr19	+	582297	582496	582312	588548	CDS_Intersection
Cyb561a3	chr19	+	585181	585390	582312	588548	CDS_Intersection
Cyb561a3	chr19	+	586690	586845	582312	588548	CDS_Intersection
Cyb561a3	chr19	+	587821	587978	582312	588548	CDS_Intersection
Dak	chr19	-	592196	592789	592627	604170	No_Isoform
Dak	chr19	-	593146	593236	592627	604170	No_Isoform
Dak	chr19	-	593325	593359	592627	604170	No_Isoform
Dak	chr19	-	593463	593567	592627	604170	No_Isoform
Dak	chr19	-	593669	593776	592627	604170	No_Isoform
Dak	chr19	-	594430	594568	592627	604170	No_Isoform
Dak	chr19	-	594702	594822	592627	604170	No_Isoform
Dak	chr19	-	595293	595410	592627	604170	No_Isoform
Dak	chr19	-	596011	596101	592627	604170	No_Isoform
Dak	chr19	-	596197	596282	592627	604170	No_Isoform
Dak	chr19	-	596357	596392	592627	604170	No_Isoform
Dak	chr19	-	596931	597021	592627	604170	No_Isoform
Dak	chr19	-	597309	597388	592627	604170	No_Isoform
Dak	chr19	-	599031	599213	592627	604170	No_Isoform
Dak	chr19	-	599307	599418	592627	604170	No_Isoform
Dak	chr19	-	600570	600760	592627	604170	No_Isoform
Dak	chr19	-	604167	604258	592627	604170	No_Isoform
Vwce	chr19	+	634232	634583	634473	664701	No_Isoform
Vwce	chr19	+	637143	637238	634473	664701	No_Isoform
Vwce	chr19	+	637316	637406	634473	664701	No_Isoform
Vwce	chr19	+	638051	638180	634473	664701	No_Isoform
Vwce	chr19	+	641625	641742	634473	664701	No_Isoform
Vwce	chr19	+	644146	644263	634473	664701	No_Isoform
Vwce	chr19	+	644993	645122	634473	664701	No_Isoform
Vwce	chr19	+	646533	646952	634473	664701	No_Isoform
Vwce	chr19	+	647031	647125	634473	664701	No_Isoform
Vwce	chr19	+	648425	648508	634473	664701	No_Isoform
Vwce	chr19	+	650560	650648	634473	664701	No_Isoform
Vwce	chr19	+	653049	653135	634473	664701	No_Isoform
Vwce	chr19	+	654233	654351	634473	664701	No_Isoform
Vwce	chr19	+	655351	655437	634473	664701	No_Isoform
Vwce	chr19	+	656609	656706	634473	664701	No_Isoform
Vwce	chr19	+	657999	658082	634473	664701	No_Isoform
Vwce	chr19	+	659420	659511	634473	664701	No_Isoform
Vwce	chr19	+	659587	659670	634473	664701	No_Isoform
Vwce	chr19	+	659979	660043	634473	664701	No_Isoform
Vwce	chr19	+	664090	665210	634473	664701	No_Isoform
Vps37c	chr19	+	688814	688979	706215	713234	No_Isoform
Vps37c	chr19	+	706209	706308	706215	713234	No_Isoform
Vps37c	chr19	+	710269	710441	706215	713234	No_Isoform
Vps37c	chr19	+	711270	711353	706215	713234	No_Isoform
Vps37c	chr19	+	712523	714419	706215	713234	No_Isoform
A430093F15Rik	chr19	+	740946	741002	786043	786043	No_Isoform
A430093F15Rik	chr19	+	781761	783081	786043	786043	No_Isoform
A430093F15Rik	chr19	+	785232	785345	786043	786043	No_Isoform
A430093F15Rik	chr19	+	785417	786043	786043	786043	No_Isoform
Cd6	chr19	-	789338	790243	790172	829856	Unique_CDS
Cd6	chr19	-	790568	790670	790172	829856	Unique_CDS
Cd6	chr19	-	790915	791170	790172	829856	Unique_CDS
Cd6	chr19	-	791381	791453	790172	829856	Unique_CDS
Cd6	chr19	-	794141	794237	790172	829856	Unique_CDS
Cd6	chr19	-	794563	794704	790172	829856	Unique_CDS
Cd6	chr19	-	796325	796388	790172	829856	Unique_CDS
Cd6	chr19	-	797675	797978	790172	829856	Unique_CDS
Cd6	chr19	-	798315	798627	790172	829856	Unique_CDS
Cd6	chr19	-	799193	799541	790172	829856	Unique_CDS
Cd6	chr19	-	800343	800412	790172	829856	Unique_CDS
Cd6	chr19	-	829807	830058	790172	829856	Unique_CDS
Slc15a3	chr19	+	842543	843578	843020	857784	No_Isoform
Slc15a3	chr19	+	848504	848788	843020	857784	No_Isoform
Slc15a3	chr19	+	853128	853276	843020	857784	No_Isoform
Slc15a3	chr19	+	854253	854361	843020	857784	No_Isoform
Slc15a3	chr19	+	854908	855077	843020	857784	No_Isoform
Slc15a3	chr19	+	855887	856046	843020	857784	No_Isoform
Slc15a3	chr19	+	857182	857338	843020	857784	No_Isoform
Slc15a3	chr19	+	857629	857915	843020	857784	No_Isoform
Tmem132a	chr19	-	857828	859151	858107	869626	No_Isoform
Tmem132a	chr19	-	859563	859755	858107	869626	No_Isoform
Tmem132a	chr19	-	860123	860397	858107	869626	No_Isoform
Tmem132a	chr19	-	861529	861732	858107	869626	No_Isoform
Tmem132a	chr19	-	863222	863366	858107	869626	No_Isoform
Tmem132a	chr19	-	863464	863660	858107	869626	No_Isoform
Tmem132a	chr19	-	863954	864104	858107	869626	No_Isoform
Tmem132a	chr19	-	865255	865587	858107	869626	No_Isoform
Tmem132a	chr19	-	866468	866687	858107	869626	No_Isoform
Tmem132a	chr19	-	866929	867144	858107	869626	No_Isoform
Tmem132a	chr19	-	869538	869779	858107	869626	No_Isoform
Tmem109	chr19	-	870660	872149	871757	874478	No_Isoform
Tmem109	chr19	-	872586	872689	871757	874478	No_Isoform
Tmem109	chr19	-	874241	874486	871757	874478	No_Isoform
Tmem109	chr19	-	881651	881743	871757	874478	No_Isoform
Prpf19	chr19	+	899204	899278	898991	905132	CDS_Intersection
Prpf19	chr19	+	899369	899432	898991	905132	CDS_Intersection
Prpf19	chr19	+	900174	900216	898991	905132	CDS_Intersection
Prpf19	chr19	+	900323	900398	898991	905132	CDS_Intersection
Prpf19	chr19	+	900689	900765	898991	905132	CDS_Intersection
Prpf19	chr19	+	900926	901036	898991	905132	CDS_Intersection
Prpf19	chr19	+	902343	902499	898991	905132	CDS_Intersection
Prpf19	chr19	+	902701	902771	898991	905132	CDS_Intersection
Prpf19	chr19	+	902967	903053	898991	905132	CDS_Intersection
Prpf19	chr19	+	903290	903461	898991	905132	CDS_Intersection
Prpf19	chr19	+	903637	903743	898991	905132	CDS_Intersection
Prpf19	chr19	+	905034	909559	898991	905132	CDS_Intersection
Zp1	chr19	-	914295	914453	914322	920575	No_Isoform
Zp1	chr19	-	914623	914731	914322	920575	No_Isoform
Zp1	chr19	-	914828	914910	914322	920575	No_Isoform
Zp1	chr19	-	916190	916335	914322	920575	No_Isoform
Zp1	chr19	-	916433	916623	914322	920575	No_Isoform
Zp1	chr19	-	916717	916845	914322	920575	No_Isoform
Zp1	chr19	-	917636	917734	914322	920575	No_Isoform
Zp1	chr19	-	917896	918084	914322	920575	No_Isoform
Zp1	chr19	-	918468	918612	914322	920575	No_Isoform
Zp1	chr19	-	918701	919065	914322	920575	No_Isoform
Zp1	chr19	-	919379	919501	914322	920575	No_Isoform
Zp1	chr19	-	920403	920601	914322	920575	No_Isoform
Ccdc86	chr19	-	941480	943289	943169	949233	No_Isoform
Ccdc86	chr19	-	943477	943552	943169	949233	No_Isoform
Ccdc86	chr19	-	945282	945412	943169	949233	No_Isoform
Ccdc86	chr19	-	948277	949266	943169	949233	No_Isoform
Ms4a10	chr19	-	962294	962402	962957	968765	No_Isoform
Ms4a10	chr19	-	962934	963073	962957	968765	No_Isoform
Ms4a10	chr19	-	964035	964129	962957	968765	No_Isoform
Ms4a10	chr19	-	964661	964772	962957	968765	No_Isoform
Ms4a10	chr19	-	965757	965889	962957	968765	No_Isoform
Ms4a10	chr19	-	967067	967124	962957	968765	No_Isoform
Ms4a10	chr19	-	968121	968241	962957	968765	No_Isoform
Ms4a10	chr19	-	968591	968787	962957	968765	No_Isoform
Ms4a10	chr19	-	974618	974670	962957	968765	No_Isoform
Ms4a15	chr19	-	978306	979325	979208	993177	No_Isoform
Ms4a15	chr19	-	980098	980212	979208	993177	No_Isoform
Ms4a15	chr19	-	980569	980662	979208	993177	No_Isoform
Ms4a15	chr19	-	981292	981349	979208	993177	No_Isoform
Ms4a15	chr19	-	983172	983295	979208	993177	No_Isoform
Ms4a15	chr19	-	984669	984844	979208	993177	No_Isoform
Ms4a15	chr19	-	993118	993250	979208	993177	No_Isoform
Fads1	chr19	+	182887	183264	183051	194922	No_Isoform
Fads1	chr19	+	184926	185037	183051	194922	No_Isoform
Fads1	chr19	+	185684	185882	183051	194922	No_Isoform
Fads1	chr19	+	186377	186479	183051	194922	No_Isoform
Fads1	chr19	+	186754	186883	183051	194922	No_Isoform
Mir6993	chr19	+	191374	191439	191439	191439	No_Isoform
Fads1	chr19	+	191439	191500	183051	194922	No_Isoform
Fads1	chr19	+	192911	192988	183051	194922	No_Isoform
Fads1	chr19	+	193700	193798	183051	194922	No_Isoform
Fads1	chr19	+	193995	194092	183051	194922	No_Isoform
Fads1	chr19	+	194317	194397	183051	194922	No_Isoform
Fads1	chr19	+	194488	194614	183051	194922	No_Isoform
Fads1	chr19	+	194870	196872	183051	194922	No_Isoform
Fen1	chr19	-	199131	201097	199935	201078	Unique_CDS
Cpsf7	chr19	+	525243	525327	526006	540843	Unique_CDS
Cpsf7	chr19	+	525951	526060	526006	540843	Unique_CDS
Cpsf7	chr19	+	531780	531999	526006	540843	Unique_CDS
Cpsf7	chr19	+	532819	532923	526006	540843	Unique_CDS
Cpsf7	chr19	+	535103	535518	526006	540843	Unique_CDS
Cpsf7	chr19	+	536798	536917	526006	540843	Unique_CDS
Cpsf7	chr19	+	539619	539788	526006	540843	Unique_CDS
Cpsf7	chr19	+	540680	540848	526006	540843	Unique_CDS
Cpsf7	chr19	+	545691	547735	526006	540843	Unique_CDS
Tmem138	chr19	-	570884	571268	571155	575367	No_Isoform
Tmem138	chr19	-	571528	571604	571155	575367	No_Isoform
Tmem138	chr19	-	574836	575008	571155	575367	No_Isoform
Tmem138	chr19	-	575239	575511	571155	575367	No_Isoform
Tmem138	chr19	-	577083	577097	571155	575367	No_Isoform
Ddb1	chr19	+	605624	605766	605705	629162	No_Isoform
Ddb1	chr19	+	606844	606993	605705	629162	No_Isoform
Ddb1	chr19	+	607792	607909	605705	629162	No_Isoform
Ddb1	chr19	+	608250	608472	605705	629162	No_Isoform
Ddb1	chr19	+	610701	610816	605705	629162	No_Isoform
Ddb1	chr19	+	611643	611741	605705	629162	No_Isoform
Ddb1	chr19	+	612872	613031	605705	629162	No_Isoform
Ddb1	chr19	+	614107	614191	605705	629162	No_Isoform
Ddb1	chr19	+	614851	614968	605705	629162	No_Isoform
Ddb1	chr19	+	615487	615590	605705	629162	No_Isoform
Ddb1	chr19	+	619048	619124	605705	629162	No_Isoform
Ddb1	chr19	+	619219	619328	605705	629162	No_Isoform
Ddb1	chr19	+	621540	621719	605705	629162	No_Isoform
Ddb1	chr19	+	621820	621984	605705	629162	No_Isoform
Ddb1	chr19	+	622061	622169	605705	629162	No_Isoform
Ddb1	chr19	+	622289	622497	605705	629162	No_Isoform
Ddb1	chr19	+	623338	623434	605705	629162	No_Isoform
Ddb1	chr19	+	623526	623638	605705	629162	No_Isoform
Ddb1	chr19	+	624723	624847	605705	629162	No_Isoform
Ddb1	chr19	+	625166	625331	605705	629162	No_Isoform
Ddb1	chr19	+	625895	625990	605705	629162	No_Isoform
Ddb1	chr19	+	626591	626762	605705	629162	No_Isoform
Ddb1	chr19	+	627125	627235	605705	629162	No_Isoform
Ddb1	chr19	+	627488	627658	605705	629162	No_Isoform
Ddb1	chr19	+	627761	627864	605705	629162	No_Isoform
Ddb1	chr19	+	628424	628548	605705	629162	No_Isoform
Ddb1	chr19	+	629078	629821	605705	629162	No_Isoform
4930524O05Rik	chr19	-	645693	645955	648053	648053	No_Isoform
4930524O05Rik	chr19	-	646833	647045	648053	648053	No_Isoform
4930524O05Rik	chr19	-	647935	648053	648053	648053	No_Isoform
Pga5	chr19	-	668956	669261	669108	677971	No_Isoform
Pga5	chr19	-	669354	669453	669108	677971	No_Isoform
Pga5	chr19	-	669527	669672	669108	677971	No_Isoform
Pga5	chr19	-	671787	671904	669108	677971	No_Isoform
Pga5	chr19	-	673637	673837	669108	677971	No_Isoform
Pga5	chr19	-	674826	674945	669108	677971	No_Isoform
Pga5	chr19	-	675043	675161	669108	677971	No_Isoform
Pga5	chr19	-	676624	676784	669108	677971	No_Isoform
Pga5	chr19	-	677918	678071	669108	677971	No_Isoform
Cd5	chr19	-	718142	718595	719537	738846	No_Isoform
Cd5	chr19	-	719534	719626	719537	738846	No_Isoform
Cd5	chr19	-	720217	720337	719537	738846	No_Isoform
Cd5	chr19	-	721265	721319	719537	738846	No_Isoform
Cd5	chr19	-	721948	722074	719537	738846	No_Isoform
Cd5	chr19	-	723042	723333	719537	738846	No_Isoform
Cd5	chr19	-	725012	725354	719537	738846	No_Isoform
Cd5	chr19	-	725829	725892	719537	738846	No_Isoform
Cd5	chr19	-	726296	726605	719537	738846	No_Isoform
Cd5	chr19	-	730215	730254	719537	738846	No_Isoform
Cd5	chr19	-	738794	738974	719537	738846	No_Isoform
Gpr44	chr19	+	937159	937261	940120	941269	No_Isoform
Gpr44	chr19	+	938965	939056	940120	941269	No_Isoform
Gpr44	chr19	+	940060	942511	940120	941269	No_Isoform
