# Supplementary material for: A benchmark of computational CRISPR-Cas9 guide design methods
Source: PLoS Comput Biol. 2019 Aug 29;15(8):e1007274. doi: 10.1371/journal.pcbi.1007274 (PMC6738662; doi:10.1371/journal.pcbi.1007274)
Supplement: S1 Dataset — Tab-separated values (TSV) files containing a list of exons for the 500k, 1m, 5m and full datasets. Comma-separated values (CSV) files containing the accepted and rejected guides as reported by mm10db in the 500k test. The two experimentally validated guides datasets, which contain flags indicating whether a guide was experimentally efficient or inefficient. Scripts used to generated the artificial genomes. (ZIP) [file pcbi.1007274.s001.zip › S1_Dataset/exon_list_500k.txt]

Rab3il1	chr19	+	18227	18359	18348	34539	No_Isoform
Rab3il1	chr19	+	26529	26785	18348	34539	No_Isoform
Rab3il1	chr19	+	27383	27479	18348	34539	No_Isoform
Rab3il1	chr19	+	27559	27637	18348	34539	No_Isoform
Rab3il1	chr19	+	28284	28503	18348	34539	No_Isoform
Rab3il1	chr19	+	30149	30278	18348	34539	No_Isoform
Rab3il1	chr19	+	30368	30481	18348	34539	No_Isoform
Rab3il1	chr19	+	32352	32452	18348	34539	No_Isoform
Rab3il1	chr19	+	33743	33810	18348	34539	No_Isoform
Rab3il1	chr19	+	34456	35586	18348	34539	No_Isoform
Fads3	chr19	+	41547	41956	41731	57936	No_Isoform
Fads3	chr19	+	52201	52312	41731	57936	No_Isoform
Fads3	chr19	+	52835	53033	41731	57936	No_Isoform
Fads3	chr19	+	54019	54121	41731	57936	No_Isoform
Fads3	chr19	+	54226	54349	41731	57936	No_Isoform
Fads3	chr19	+	54605	54666	41731	57936	No_Isoform
Fads3	chr19	+	55106	55183	41731	57936	No_Isoform
Fads3	chr19	+	55596	55694	41731	57936	No_Isoform
Fads3	chr19	+	55990	56087	41731	57936	No_Isoform
Fads3	chr19	+	56216	56296	41731	57936	No_Isoform
Fads3	chr19	+	56424	56550	41731	57936	No_Isoform
Fads3	chr19	+	57884	59671	41731	57936	No_Isoform
Fads2	chr19	-	64163	64314	64262	101429	No_Isoform
Fads2	chr19	-	64685	64811	64262	101429	No_Isoform
Fads2	chr19	-	65601	65681	64262	101429	No_Isoform
Fads2	chr19	-	66251	66348	64262	101429	No_Isoform
Fads2	chr19	-	66514	66612	64262	101429	No_Isoform
Fads2	chr19	-	70271	70348	64262	101429	No_Isoform
Fads2	chr19	-	70563	70624	64262	101429	No_Isoform
Fads2	chr19	-	82564	82690	64262	101429	No_Isoform
Fads2	chr19	-	88701	88803	64262	101429	No_Isoform
Fads2	chr19	-	88907	89105	64262	101429	No_Isoform
Fads2	chr19	-	91740	91851	64262	101429	No_Isoform
Fads2	chr19	-	101222	101503	64262	101429	No_Isoform
Fads1	chr19	+	182887	183264	183051	194922	No_Isoform
Fads1	chr19	+	184926	185037	183051	194922	No_Isoform
Fads1	chr19	+	185684	185882	183051	194922	No_Isoform
Fads1	chr19	+	186377	186479	183051	194922	No_Isoform
Fads1	chr19	+	186754	186883	183051	194922	No_Isoform
Mir6993	chr19	+	191374	191439	191439	191439	No_Isoform
Fads1	chr19	+	191439	191500	183051	194922	No_Isoform
Fads1	chr19	+	192911	192988	183051	194922	No_Isoform
Fads1	chr19	+	193700	193798	183051	194922	No_Isoform
Fads1	chr19	+	193995	194092	183051	194922	No_Isoform
Fads1	chr19	+	194317	194397	183051	194922	No_Isoform
Fads1	chr19	+	194488	194614	183051	194922	No_Isoform
Fads1	chr19	+	194870	196872	183051	194922	No_Isoform
Fen1	chr19	-	199131	201097	199935	201078	Unique_CDS
Tmem258	chr19	+	206423	206533	206435	207290	CDS_Intersection
Tmem258	chr19	+	207163	207300	206435	207290	CDS_Intersection
Tmem258	chr19	+	207716	207824	206435	207290	CDS_Intersection
Myrf	chr19	-	208270	210465	210384	240604	No_Isoform
Myrf	chr19	-	210598	210673	210384	240604	No_Isoform
Myrf	chr19	-	211707	211813	210384	240604	No_Isoform
Myrf	chr19	-	212145	212220	210384	240604	No_Isoform
Myrf	chr19	-	212441	212529	210384	240604	No_Isoform
Myrf	chr19	-	214058	214310	210384	240604	No_Isoform
Myrf	chr19	-	214759	214927	210384	240604	No_Isoform
Myrf	chr19	-	215016	215105	210384	240604	No_Isoform
Myrf	chr19	-	215741	215810	210384	240604	No_Isoform
Myrf	chr19	-	216060	216149	210384	240604	No_Isoform
Myrf	chr19	-	216419	216492	210384	240604	No_Isoform
Myrf	chr19	-	216617	216778	210384	240604	No_Isoform
Myrf	chr19	-	217419	217529	210384	240604	No_Isoform
Myrf	chr19	-	218147	218259	210384	240604	No_Isoform
Myrf	chr19	-	218463	218664	210384	240604	No_Isoform
Myrf	chr19	-	219037	219128	210384	240604	No_Isoform
Myrf	chr19	-	219521	219632	210384	240604	No_Isoform
Myrf	chr19	-	219794	219871	210384	240604	No_Isoform
Myrf	chr19	-	221177	221373	210384	240604	No_Isoform
Myrf	chr19	-	223116	223240	210384	240604	No_Isoform
Myrf	chr19	-	223316	223567	210384	240604	No_Isoform
Myrf	chr19	-	224371	224651	210384	240604	No_Isoform
Myrf	chr19	-	225448	225510	210384	240604	No_Isoform
Myrf	chr19	-	228652	228916	210384	240604	No_Isoform
Myrf	chr19	-	229019	229107	210384	240604	No_Isoform
Myrf	chr19	-	240558	240748	210384	240604	No_Isoform
Dagla	chr19	-	245264	248624	247663	271588	No_Isoform
Dagla	chr19	-	250368	250556	247663	271588	No_Isoform
Dagla	chr19	-	251066	251196	247663	271588	No_Isoform
Dagla	chr19	-	252038	252238	247663	271588	No_Isoform
Dagla	chr19	-	253329	253402	247663	271588	No_Isoform
Dagla	chr19	-	253716	253785	247663	271588	No_Isoform
Dagla	chr19	-	254806	254949	247663	271588	No_Isoform
Dagla	chr19	-	255660	255741	247663	271588	No_Isoform
Dagla	chr19	-	256123	256201	247663	271588	No_Isoform
Dagla	chr19	-	256296	256380	247663	271588	No_Isoform
Dagla	chr19	-	256817	256971	247663	271588	No_Isoform
Dagla	chr19	-	260650	260775	247663	271588	No_Isoform
Dagla	chr19	-	262493	262571	247663	271588	No_Isoform
Dagla	chr19	-	263093	263228	247663	271588	No_Isoform
Dagla	chr19	-	265007	265095	247663	271588	No_Isoform
Dagla	chr19	-	269186	269325	247663	271588	No_Isoform
Dagla	chr19	-	269716	269818	247663	271588	No_Isoform
Dagla	chr19	-	270987	271199	247663	271588	No_Isoform
Dagla	chr19	-	271493	271631	247663	271588	No_Isoform
Dagla	chr19	-	304820	304877	247663	271588	No_Isoform
Syt7	chr19	+	389089	389513	389482	448444	Unique_CDS
Syt7	chr19	+	413339	413443	389482	448444	Unique_CDS
Syt7	chr19	+	417962	418042	389482	448444	Unique_CDS
Syt7	chr19	+	435549	435685	389482	448444	Unique_CDS
Syt7	chr19	+	439151	439422	389482	448444	Unique_CDS
Syt7	chr19	+	442827	442997	389482	448444	Unique_CDS
Syt7	chr19	+	443376	443491	389482	448444	Unique_CDS
Syt7	chr19	+	443984	444184	389482	448444	Unique_CDS
Syt7	chr19	+	448339	453181	389482	448444	Unique_CDS
Lrrc10b	chr19	-	455370	457447	456436	457315	No_Isoform
Ppp1r32	chr19	-	474256	474324	474498	482341	No_Isoform
Ppp1r32	chr19	-	474489	474568	474498	482341	No_Isoform
Ppp1r32	chr19	-	474930	475101	474498	482341	No_Isoform
Ppp1r32	chr19	-	477027	477122	474498	482341	No_Isoform
Ppp1r32	chr19	-	477204	477318	474498	482341	No_Isoform
Ppp1r32	chr19	-	477524	477611	474498	482341	No_Isoform
Ppp1r32	chr19	-	477714	477774	474498	482341	No_Isoform
Ppp1r32	chr19	-	478196	478309	474498	482341	No_Isoform
Ppp1r32	chr19	-	478624	478688	474498	482341	No_Isoform
Ppp1r32	chr19	-	479469	479598	474498	482341	No_Isoform
Ppp1r32	chr19	-	481283	481437	474498	482341	No_Isoform
Ppp1r32	chr19	-	481702	481820	474498	482341	No_Isoform
Ppp1r32	chr19	-	482232	482368	474498	482341	No_Isoform
Ppp1r32	chr19	-	482827	482897	474498	482341	No_Isoform
