# Supplementary material for: A benchmark of computational CRISPR-Cas9 guide design methods
Source: PLoS Comput Biol. 2019 Aug 29;15(8):e1007274. doi: 10.1371/journal.pcbi.1007274 (PMC6738662; doi:10.1371/journal.pcbi.1007274)
Supplement: S1 Dataset — Tab-separated values (TSV) files containing a list of exons for the 500k, 1m, 5m and full datasets. Comma-separated values (CSV) files containing the accepted and rejected guides as reported by mm10db in the 500k test. The two experimentally validated guides datasets, which contain flags indicating whether a guide was experimentally efficient or inefficient. Scripts used to generated the artificial genomes. (ZIP) [file pcbi.1007274.s001.zip › S1_Dataset/exon_list_5m.txt]

Syt7	chr19	+	389089	389513	389482	448444	Unique_CDS
Syt7	chr19	+	413339	413443	389482	448444	Unique_CDS
Syt7	chr19	+	417962	418042	389482	448444	Unique_CDS
Syt7	chr19	+	435549	435685	389482	448444	Unique_CDS
Syt7	chr19	+	439151	439422	389482	448444	Unique_CDS
Syt7	chr19	+	442827	442997	389482	448444	Unique_CDS
Syt7	chr19	+	443376	443491	389482	448444	Unique_CDS
Syt7	chr19	+	443984	444184	389482	448444	Unique_CDS
Syt7	chr19	+	448339	453181	389482	448444	Unique_CDS
Lrrc10b	chr19	-	455370	457447	456436	457315	No_Isoform
Dak	chr19	-	592196	592789	592627	604170	No_Isoform
Dak	chr19	-	593146	593236	592627	604170	No_Isoform
Dak	chr19	-	593325	593359	592627	604170	No_Isoform
Dak	chr19	-	593463	593567	592627	604170	No_Isoform
Dak	chr19	-	593669	593776	592627	604170	No_Isoform
Dak	chr19	-	594430	594568	592627	604170	No_Isoform
Dak	chr19	-	594702	594822	592627	604170	No_Isoform
Dak	chr19	-	595293	595410	592627	604170	No_Isoform
Dak	chr19	-	596011	596101	592627	604170	No_Isoform
Dak	chr19	-	596197	596282	592627	604170	No_Isoform
Dak	chr19	-	596357	596392	592627	604170	No_Isoform
Dak	chr19	-	596931	597021	592627	604170	No_Isoform
Dak	chr19	-	597309	597388	592627	604170	No_Isoform
Dak	chr19	-	599031	599213	592627	604170	No_Isoform
Dak	chr19	-	599307	599418	592627	604170	No_Isoform
Dak	chr19	-	600570	600760	592627	604170	No_Isoform
Dak	chr19	-	604167	604258	592627	604170	No_Isoform
Slc15a3	chr19	+	842543	843578	843020	857784	No_Isoform
Slc15a3	chr19	+	848504	848788	843020	857784	No_Isoform
Slc15a3	chr19	+	853128	853276	843020	857784	No_Isoform
Slc15a3	chr19	+	854253	854361	843020	857784	No_Isoform
Slc15a3	chr19	+	854908	855077	843020	857784	No_Isoform
Slc15a3	chr19	+	855887	856046	843020	857784	No_Isoform
Slc15a3	chr19	+	857182	857338	843020	857784	No_Isoform
Slc15a3	chr19	+	857629	857915	843020	857784	No_Isoform
Zp1	chr19	-	914295	914453	914322	920575	No_Isoform
Zp1	chr19	-	914623	914731	914322	920575	No_Isoform
Zp1	chr19	-	914828	914910	914322	920575	No_Isoform
Zp1	chr19	-	916190	916335	914322	920575	No_Isoform
Zp1	chr19	-	916433	916623	914322	920575	No_Isoform
Zp1	chr19	-	916717	916845	914322	920575	No_Isoform
Zp1	chr19	-	917636	917734	914322	920575	No_Isoform
Zp1	chr19	-	917896	918084	914322	920575	No_Isoform
Zp1	chr19	-	918468	918612	914322	920575	No_Isoform
Zp1	chr19	-	918701	919065	914322	920575	No_Isoform
Zp1	chr19	-	919379	919501	914322	920575	No_Isoform
Zp1	chr19	-	920403	920601	914322	920575	No_Isoform
Ms4a18	chr19	-	997024	997455	997290	1013728	No_Isoform
Ms4a18	chr19	-	1000334	1000448	997290	1013728	No_Isoform
Ms4a18	chr19	-	1001894	1002005	997290	1013728	No_Isoform
Ms4a18	chr19	-	1008698	1008755	997290	1013728	No_Isoform
Ms4a18	chr19	-	1011402	1011528	997290	1013728	No_Isoform
Ms4a18	chr19	-	1013266	1013740	997290	1013728	No_Isoform
Ms4a18	chr19	-	1017891	1017963	997290	1013728	No_Isoform
1700017D01Rik	chr19	-	1096815	1097067	1096936	1116466	No_Isoform
1700017D01Rik	chr19	-	1101803	1101924	1096936	1116466	No_Isoform
1700017D01Rik	chr19	-	1105676	1105796	1096936	1116466	No_Isoform
1700017D01Rik	chr19	-	1110307	1110361	1096936	1116466	No_Isoform
1700017D01Rik	chr19	-	1112315	1112459	1096936	1116466	No_Isoform
1700017D01Rik	chr19	-	1116406	1116516	1096936	1116466	No_Isoform
1700017D01Rik	chr19	-	1130485	1130878	1096936	1116466	No_Isoform
Ms4a7	chr19	-	1321038	1321582	1321516	1333353	CDS_Intersection
Ms4a7	chr19	-	1322298	1322400	1321516	1333353	CDS_Intersection
Ms4a7	chr19	-	1324421	1324628	1321516	1333353	CDS_Intersection
Ms4a7	chr19	-	1327924	1328050	1321516	1333353	CDS_Intersection
Ms4a7	chr19	-	1333206	1333366	1321516	1333353	CDS_Intersection
Gm8369	chr19	+	1492037	1492135	1502207	1511851	No_Isoform
Gm8369	chr19	+	1502158	1502279	1502207	1511851	No_Isoform
Gm8369	chr19	+	1504798	1504855	1502207	1511851	No_Isoform
Gm8369	chr19	+	1508290	1508392	1502207	1511851	No_Isoform
Gm8369	chr19	+	1511581	1512577	1502207	1511851	No_Isoform
Ms4a4d	chr19	+	1536848	1537160	1548503	1558017	No_Isoform
Ms4a4d	chr19	+	1548478	1548638	1548503	1558017	No_Isoform
Ms4a4d	chr19	+	1550265	1550385	1548503	1558017	No_Isoform
Ms4a4d	chr19	+	1552831	1552888	1548503	1558017	No_Isoform
Ms4a4d	chr19	+	1554803	1554926	1548503	1558017	No_Isoform
Ms4a4d	chr19	+	1556191	1556293	1548503	1558017	No_Isoform
Ms4a4d	chr19	+	1557876	1558466	1548503	1558017	No_Isoform
Ms4a6d	chr19	-	1586605	1587181	1587085	1603292	No_Isoform
Ms4a6d	chr19	-	1587963	1588065	1587085	1603292	No_Isoform
Ms4a6d	chr19	-	1589989	1590196	1587085	1603292	No_Isoform
Ms4a6d	chr19	-	1592864	1592921	1587085	1603292	No_Isoform
Ms4a6d	chr19	-	1601829	1601964	1587085	1603292	No_Isoform
Ms4a6d	chr19	-	1603145	1603308	1587085	1603292	No_Isoform
Ms4a6d	chr19	-	1604673	1604804	1587085	1603292	No_Isoform
Gif	chr19	+	1747558	1747725	1747646	1763257	No_Isoform
Gif	chr19	+	1748426	1748603	1747646	1763257	No_Isoform
Gif	chr19	+	1749684	1749798	1747646	1763257	No_Isoform
Gif	chr19	+	1750183	1750324	1747646	1763257	No_Isoform
Gif	chr19	+	1752189	1752371	1747646	1763257	No_Isoform
Gif	chr19	+	1757710	1757888	1747646	1763257	No_Isoform
Gif	chr19	+	1758937	1759139	1747646	1763257	No_Isoform
Gif	chr19	+	1760299	1760418	1747646	1763257	No_Isoform
Gif	chr19	+	1763195	1763447	1747646	1763257	No_Isoform
Mrpl16	chr19	+	1770414	1770524	1770469	1774633	No_Isoform
Mrpl16	chr19	+	1770801	1770867	1770469	1774633	No_Isoform
Mrpl16	chr19	+	1772874	1773023	1770469	1774633	No_Isoform
Mrpl16	chr19	+	1774147	1774946	1770469	1774633	No_Isoform
Stx3	chr19	-	1785389	1785524	1781596	1788234	CDS_Intersection
Stx3	chr19	-	1785684	1785758	1781596	1788234	CDS_Intersection
Stx3	chr19	-	1786524	1786633	1781596	1788234	CDS_Intersection
Stx3	chr19	-	1788168	1788236	1781596	1788234	CDS_Intersection
Stx3	chr19	-	1789556	1789631	1781596	1788234	CDS_Intersection
Stx3	chr19	-	1803493	1803577	1781596	1788234	CDS_Intersection
Stx3	chr19	-	1818691	1819403	1781596	1788234	CDS_Intersection
Osbp	chr19	+	1965843	1966296	1965940	1992042	No_Isoform
Osbp	chr19	+	1970686	1970895	1965940	1992042	No_Isoform
Osbp	chr19	+	1973657	1973908	1965940	1992042	No_Isoform
Osbp	chr19	+	1977801	1978000	1965940	1992042	No_Isoform
Osbp	chr19	+	1978236	1978339	1965940	1992042	No_Isoform
Osbp	chr19	+	1978630	1978685	1965940	1992042	No_Isoform
Osbp	chr19	+	1978868	1979000	1965940	1992042	No_Isoform
Osbp	chr19	+	1983903	1984149	1965940	1992042	No_Isoform
Osbp	chr19	+	1984391	1984512	1965940	1992042	No_Isoform
Osbp	chr19	+	1988348	1988452	1965940	1992042	No_Isoform
Osbp	chr19	+	1989204	1989300	1965940	1992042	No_Isoform
Osbp	chr19	+	1990600	1990782	1965940	1992042	No_Isoform
Osbp	chr19	+	1991594	1991815	1965940	1992042	No_Isoform
Osbp	chr19	+	1991899	1994114	1965940	1992042	No_Isoform
Olfr1428	chr19	-	2108599	2109544	2108599	2109544	No_Isoform
Olfr76	chr19	-	2119720	2120674	2119720	2120674	No_Isoform
Olfr1440	chr19	+	2394264	2395212	2394264	2395212	No_Isoform
Dtx4	chr19	-	2466335	2469709	2469475	2501217	No_Isoform
Dtx4	chr19	-	2473229	2473319	2469475	2501217	No_Isoform
Dtx4	chr19	-	2478125	2478287	2469475	2501217	No_Isoform
Dtx4	chr19	-	2482073	2482226	2469475	2501217	No_Isoform
Dtx4	chr19	-	2483045	2483107	2469475	2501217	No_Isoform
Dtx4	chr19	-	2485263	2485425	2469475	2501217	No_Isoform
Dtx4	chr19	-	2486428	2486490	2469475	2501217	No_Isoform
Dtx4	chr19	-	2491835	2492550	2469475	2501217	No_Isoform
Dtx4	chr19	-	2501006	2501996	2469475	2501217	No_Isoform
Olfr1449	chr19	+	2934739	2935684	2934739	2935684	No_Isoform
Olfr1462	chr19	+	3190668	3191592	3190668	3191592	No_Isoform
Olfr1477	chr19	+	3500545	3500672	3502344	3503292	No_Isoform
Olfr1477	chr19	+	3502319	3503292	3502344	3503292	No_Isoform
Olfr1500	chr19	-	3827458	3828394	3827458	3828394	No_Isoform
Olfr1502	chr19	+	3861794	3862745	3861794	3862745	No_Isoform
Tle4	chr19	-	4448071	4449841	4449733	4597412	No_Isoform
Tle4	chr19	-	4451642	4451719	4449733	4597412	No_Isoform
Tle4	chr19	-	4452063	4452214	4449733	4597412	No_Isoform
Tle4	chr19	-	4452419	4452567	4449733	4597412	No_Isoform
Tle4	chr19	-	4453578	4453826	4449733	4597412	No_Isoform
Tle4	chr19	-	4454740	4454990	4449733	4597412	No_Isoform
Tle4	chr19	-	4464308	4464385	4449733	4597412	No_Isoform
Tle4	chr19	-	4464743	4464937	4449733	4597412	No_Isoform
Tle4	chr19	-	4465285	4465418	4449733	4597412	No_Isoform
Tle4	chr19	-	4466548	4466701	4449733	4597412	No_Isoform
Tle4	chr19	-	4467179	4467233	4449733	4597412	No_Isoform
Tle4	chr19	-	4468151	4468271	4449733	4597412	No_Isoform
Tle4	chr19	-	4516358	4516375	4449733	4597412	No_Isoform
Tle4	chr19	-	4517771	4517973	4449733	4597412	No_Isoform
Tle4	chr19	-	4544787	4544862	4449733	4597412	No_Isoform
Tle4	chr19	-	4564388	4564451	4449733	4597412	No_Isoform
Tle4	chr19	-	4594383	4594428	4449733	4597412	No_Isoform
Tle4	chr19	-	4595589	4595653	4449733	4597412	No_Isoform
Tle4	chr19	-	4596756	4596854	4449733	4597412	No_Isoform
Tle4	chr19	-	4597367	4597983	4449733	4597412	No_Isoform
Fads2	chr19	-	64163	64314	64262	101429	No_Isoform
Fads2	chr19	-	64685	64811	64262	101429	No_Isoform
Fads2	chr19	-	65601	65681	64262	101429	No_Isoform
Fads2	chr19	-	66251	66348	64262	101429	No_Isoform
Fads2	chr19	-	66514	66612	64262	101429	No_Isoform
Fads2	chr19	-	70271	70348	64262	101429	No_Isoform
Fads2	chr19	-	70563	70624	64262	101429	No_Isoform
Fads2	chr19	-	82564	82690	64262	101429	No_Isoform
Fads2	chr19	-	88701	88803	64262	101429	No_Isoform
Fads2	chr19	-	88907	89105	64262	101429	No_Isoform
Fads2	chr19	-	91740	91851	64262	101429	No_Isoform
Fads2	chr19	-	101222	101503	64262	101429	No_Isoform
Ppp1r32	chr19	-	474256	474324	474498	482341	No_Isoform
Ppp1r32	chr19	-	474489	474568	474498	482341	No_Isoform
Ppp1r32	chr19	-	474930	475101	474498	482341	No_Isoform
Ppp1r32	chr19	-	477027	477122	474498	482341	No_Isoform
Ppp1r32	chr19	-	477204	477318	474498	482341	No_Isoform
Ppp1r32	chr19	-	477524	477611	474498	482341	No_Isoform
Ppp1r32	chr19	-	477714	477774	474498	482341	No_Isoform
Ppp1r32	chr19	-	478196	478309	474498	482341	No_Isoform
Ppp1r32	chr19	-	478624	478688	474498	482341	No_Isoform
Ppp1r32	chr19	-	479469	479598	474498	482341	No_Isoform
Ppp1r32	chr19	-	481283	481437	474498	482341	No_Isoform
Ppp1r32	chr19	-	481702	481820	474498	482341	No_Isoform
Ppp1r32	chr19	-	482232	482368	474498	482341	No_Isoform
Ppp1r32	chr19	-	482827	482897	474498	482341	No_Isoform
Tmem216	chr19	-	550460	551040	551024	554574	CDS_Intersection
Tmem216	chr19	-	551772	551974	551024	554574	CDS_Intersection
Tmem216	chr19	-	554528	554621	551024	554574	CDS_Intersection
Tmem216	chr19	-	555062	555164	551024	554574	CDS_Intersection
Cyb561a3	chr19	+	580462	580562	582312	588548	CDS_Intersection
Cyb561a3	chr19	+	582297	582496	582312	588548	CDS_Intersection
Cyb561a3	chr19	+	585181	585390	582312	588548	CDS_Intersection
Cyb561a3	chr19	+	586690	586845	582312	588548	CDS_Intersection
Cyb561a3	chr19	+	587821	587978	582312	588548	CDS_Intersection
Vps37c	chr19	+	688814	688979	706215	713234	No_Isoform
Vps37c	chr19	+	706209	706308	706215	713234	No_Isoform
Vps37c	chr19	+	710269	710441	706215	713234	No_Isoform
Vps37c	chr19	+	711270	711353	706215	713234	No_Isoform
Vps37c	chr19	+	712523	714419	706215	713234	No_Isoform
A430093F15Rik	chr19	+	740946	741002	786043	786043	No_Isoform
A430093F15Rik	chr19	+	781761	783081	786043	786043	No_Isoform
A430093F15Rik	chr19	+	785232	785345	786043	786043	No_Isoform
A430093F15Rik	chr19	+	785417	786043	786043	786043	No_Isoform
Tmem132a	chr19	-	857828	859151	858107	869626	No_Isoform
Tmem132a	chr19	-	859563	859755	858107	869626	No_Isoform
Tmem132a	chr19	-	860123	860397	858107	869626	No_Isoform
Tmem132a	chr19	-	861529	861732	858107	869626	No_Isoform
Tmem132a	chr19	-	863222	863366	858107	869626	No_Isoform
Tmem132a	chr19	-	863464	863660	858107	869626	No_Isoform
Tmem132a	chr19	-	863954	864104	858107	869626	No_Isoform
Tmem132a	chr19	-	865255	865587	858107	869626	No_Isoform
Tmem132a	chr19	-	866468	866687	858107	869626	No_Isoform
Tmem132a	chr19	-	866929	867144	858107	869626	No_Isoform
Tmem132a	chr19	-	869538	869779	858107	869626	No_Isoform
Tmem109	chr19	-	870660	872149	871757	874478	No_Isoform
Tmem109	chr19	-	872586	872689	871757	874478	No_Isoform
Tmem109	chr19	-	874241	874486	871757	874478	No_Isoform
Tmem109	chr19	-	881651	881743	871757	874478	No_Isoform
Prpf19	chr19	+	899204	899278	898991	905132	CDS_Intersection
Prpf19	chr19	+	899369	899432	898991	905132	CDS_Intersection
Prpf19	chr19	+	900174	900216	898991	905132	CDS_Intersection
Prpf19	chr19	+	900323	900398	898991	905132	CDS_Intersection
Prpf19	chr19	+	900689	900765	898991	905132	CDS_Intersection
Prpf19	chr19	+	900926	901036	898991	905132	CDS_Intersection
Prpf19	chr19	+	902343	902499	898991	905132	CDS_Intersection
Prpf19	chr19	+	902701	902771	898991	905132	CDS_Intersection
Prpf19	chr19	+	902967	903053	898991	905132	CDS_Intersection
Prpf19	chr19	+	903290	903461	898991	905132	CDS_Intersection
Prpf19	chr19	+	903637	903743	898991	905132	CDS_Intersection
Prpf19	chr19	+	905034	909559	898991	905132	CDS_Intersection
Ms4a6c	chr19	+	1469367	1469556	1471104	1472608	CDS_Intersection
Ms4a6c	chr19	+	1471088	1471251	1471104	1472608	CDS_Intersection
Ms4a3	chr19	-	1629496	1629756	1629657	1639276	No_Isoform
Ms4a3	chr19	-	1631343	1631445	1629657	1639276	No_Isoform
Ms4a3	chr19	-	1632755	1632914	1629657	1639276	No_Isoform
Ms4a3	chr19	-	1635810	1635867	1629657	1639276	No_Isoform
Ms4a3	chr19	-	1638185	1638323	1629657	1639276	No_Isoform
Ms4a3	chr19	-	1639189	1639317	1629657	1639276	No_Isoform
Ms4a3	chr19	-	1640666	1640834	1629657	1639276	No_Isoform
Oosp3	chr19	+	1697054	1697171	1697098	1711683	No_Isoform
Oosp3	chr19	+	1699351	1699530	1697098	1711683	No_Isoform
Oosp3	chr19	+	1700913	1701011	1697098	1711683	No_Isoform
Oosp3	chr19	+	1703875	1703932	1697098	1711683	No_Isoform
Oosp3	chr19	+	1705376	1705488	1697098	1711683	No_Isoform
Oosp3	chr19	+	1711614	1711858	1697098	1711683	No_Isoform
Olfr1417	chr19	-	1828076	1829024	1828076	1829024	No_Isoform
Mir466f-1	chr19	+	2071789	2071804	2413554	2413554	No_Isoform
Mir466f-1	chr19	+	2071860	2071864	2413554	2413554	No_Isoform
Olfr1426	chr19	-	2087609	2088946	2087854	2088790	No_Isoform
Olfr1426	chr19	-	2089444	2089615	2087854	2088790	No_Isoform
Olfr1426	chr19	-	2091682	2091847	2087854	2088790	No_Isoform
Olfr1427	chr19	-	2098701	2099637	2098701	2099637	No_Isoform
Olfr1433	chr19	+	2279853	2279971	2283049	2283988	No_Isoform
Olfr1433	chr19	+	2283030	2283988	2283049	2283988	No_Isoform
Mir466f-1	chr19	+	2293823	2293836	2413554	2413554	No_Isoform
Mir466f-1	chr19	+	2413523	2413554	2413554	2413554	No_Isoform
Pfpl	chr19	+	2427904	2428048	2428386	2430495	No_Isoform
Pfpl	chr19	+	2428336	2432110	2428386	2430495	No_Isoform
Mpeg1	chr19	+	2460778	2460861	2461179	2463342	No_Isoform
Mpeg1	chr19	+	2461032	2465285	2461179	2463342	No_Isoform
Gm4952	chr19	+	2613465	2613561	2613483	2627116	Unique_CDS
Gm4952	chr19	+	2618325	2618433	2613483	2627116	Unique_CDS
Gm4952	chr19	+	2623603	2623730	2613483	2627116	Unique_CDS
Gm4952	chr19	+	2624542	2624717	2613483	2627116	Unique_CDS
Gm4952	chr19	+	2626713	2627616	2613483	2627116	Unique_CDS
Keg1	chr19	+	2695789	2695841	2709608	2719182	No_Isoform
Keg1	chr19	+	2709596	2709686	2709608	2719182	No_Isoform
Keg1	chr19	+	2710981	2711089	2709608	2719182	No_Isoform
Keg1	chr19	+	2714506	2714633	2709608	2719182	No_Isoform
Keg1	chr19	+	2715897	2716069	2709608	2719182	No_Isoform
Keg1	chr19	+	2718779	2719896	2709608	2719182	No_Isoform
Cntf	chr19	-	2763527	2764380	2763897	2765394	No_Isoform
Cntf	chr19	-	2765280	2765632	2763897	2765394	No_Isoform
Olfr1471	chr19	+	3445013	3445958	3445013	3445958	No_Isoform
Olfr1489	chr19	+	3633112	3634054	3633112	3634054	No_Isoform
Rnu6	chr19	-	4438479	4438506	4438506	4438506	No_Isoform
Rab3il1	chr19	+	18227	18359	18348	34539	No_Isoform
Rab3il1	chr19	+	26529	26785	18348	34539	No_Isoform
Rab3il1	chr19	+	27383	27479	18348	34539	No_Isoform
Rab3il1	chr19	+	27559	27637	18348	34539	No_Isoform
Rab3il1	chr19	+	28284	28503	18348	34539	No_Isoform
Rab3il1	chr19	+	30149	30278	18348	34539	No_Isoform
Rab3il1	chr19	+	30368	30481	18348	34539	No_Isoform
Rab3il1	chr19	+	32352	32452	18348	34539	No_Isoform
Rab3il1	chr19	+	33743	33810	18348	34539	No_Isoform
Rab3il1	chr19	+	34456	35586	18348	34539	No_Isoform
Fads3	chr19	+	41547	41956	41731	57936	No_Isoform
Fads3	chr19	+	52201	52312	41731	57936	No_Isoform
Fads3	chr19	+	52835	53033	41731	57936	No_Isoform
Fads3	chr19	+	54019	54121	41731	57936	No_Isoform
Fads3	chr19	+	54226	54349	41731	57936	No_Isoform
Fads3	chr19	+	54605	54666	41731	57936	No_Isoform
Fads3	chr19	+	55106	55183	41731	57936	No_Isoform
Fads3	chr19	+	55596	55694	41731	57936	No_Isoform
Fads3	chr19	+	55990	56087	41731	57936	No_Isoform
Fads3	chr19	+	56216	56296	41731	57936	No_Isoform
Fads3	chr19	+	56424	56550	41731	57936	No_Isoform
Fads3	chr19	+	57884	59671	41731	57936	No_Isoform
Tmem258	chr19	+	206423	206533	206435	207290	CDS_Intersection
Tmem258	chr19	+	207163	207300	206435	207290	CDS_Intersection
Tmem258	chr19	+	207716	207824	206435	207290	CDS_Intersection
Myrf	chr19	-	208270	210465	210384	240604	No_Isoform
Myrf	chr19	-	210598	210673	210384	240604	No_Isoform
Myrf	chr19	-	211707	211813	210384	240604	No_Isoform
Myrf	chr19	-	212145	212220	210384	240604	No_Isoform
Myrf	chr19	-	212441	212529	210384	240604	No_Isoform
Myrf	chr19	-	214058	214310	210384	240604	No_Isoform
Myrf	chr19	-	214759	214927	210384	240604	No_Isoform
Myrf	chr19	-	215016	215105	210384	240604	No_Isoform
Myrf	chr19	-	215741	215810	210384	240604	No_Isoform
Myrf	chr19	-	216060	216149	210384	240604	No_Isoform
Myrf	chr19	-	216419	216492	210384	240604	No_Isoform
Myrf	chr19	-	216617	216778	210384	240604	No_Isoform
Myrf	chr19	-	217419	217529	210384	240604	No_Isoform
Myrf	chr19	-	218147	218259	210384	240604	No_Isoform
Myrf	chr19	-	218463	218664	210384	240604	No_Isoform
Myrf	chr19	-	219037	219128	210384	240604	No_Isoform
Myrf	chr19	-	219521	219632	210384	240604	No_Isoform
Myrf	chr19	-	219794	219871	210384	240604	No_Isoform
Myrf	chr19	-	221177	221373	210384	240604	No_Isoform
Myrf	chr19	-	223116	223240	210384	240604	No_Isoform
Myrf	chr19	-	223316	223567	210384	240604	No_Isoform
Myrf	chr19	-	224371	224651	210384	240604	No_Isoform
Myrf	chr19	-	225448	225510	210384	240604	No_Isoform
Myrf	chr19	-	228652	228916	210384	240604	No_Isoform
Myrf	chr19	-	229019	229107	210384	240604	No_Isoform
Myrf	chr19	-	240558	240748	210384	240604	No_Isoform
Dagla	chr19	-	245264	248624	247663	271588	No_Isoform
Dagla	chr19	-	250368	250556	247663	271588	No_Isoform
Dagla	chr19	-	251066	251196	247663	271588	No_Isoform
Dagla	chr19	-	252038	252238	247663	271588	No_Isoform
Dagla	chr19	-	253329	253402	247663	271588	No_Isoform
Dagla	chr19	-	253716	253785	247663	271588	No_Isoform
Dagla	chr19	-	254806	254949	247663	271588	No_Isoform
Dagla	chr19	-	255660	255741	247663	271588	No_Isoform
Dagla	chr19	-	256123	256201	247663	271588	No_Isoform
Dagla	chr19	-	256296	256380	247663	271588	No_Isoform
Dagla	chr19	-	256817	256971	247663	271588	No_Isoform
Dagla	chr19	-	260650	260775	247663	271588	No_Isoform
Dagla	chr19	-	262493	262571	247663	271588	No_Isoform
Dagla	chr19	-	263093	263228	247663	271588	No_Isoform
Dagla	chr19	-	265007	265095	247663	271588	No_Isoform
Dagla	chr19	-	269186	269325	247663	271588	No_Isoform
Dagla	chr19	-	269716	269818	247663	271588	No_Isoform
Dagla	chr19	-	270987	271199	247663	271588	No_Isoform
Dagla	chr19	-	271493	271631	247663	271588	No_Isoform
Dagla	chr19	-	304820	304877	247663	271588	No_Isoform
Vwce	chr19	+	634232	634583	634473	664701	No_Isoform
Vwce	chr19	+	637143	637238	634473	664701	No_Isoform
Vwce	chr19	+	637316	637406	634473	664701	No_Isoform
Vwce	chr19	+	638051	638180	634473	664701	No_Isoform
Vwce	chr19	+	641625	641742	634473	664701	No_Isoform
Vwce	chr19	+	644146	644263	634473	664701	No_Isoform
Vwce	chr19	+	644993	645122	634473	664701	No_Isoform
Vwce	chr19	+	646533	646952	634473	664701	No_Isoform
Vwce	chr19	+	647031	647125	634473	664701	No_Isoform
Vwce	chr19	+	648425	648508	634473	664701	No_Isoform
Vwce	chr19	+	650560	650648	634473	664701	No_Isoform
Vwce	chr19	+	653049	653135	634473	664701	No_Isoform
Vwce	chr19	+	654233	654351	634473	664701	No_Isoform
Vwce	chr19	+	655351	655437	634473	664701	No_Isoform
Vwce	chr19	+	656609	656706	634473	664701	No_Isoform
Vwce	chr19	+	657999	658082	634473	664701	No_Isoform
Vwce	chr19	+	659420	659511	634473	664701	No_Isoform
Vwce	chr19	+	659587	659670	634473	664701	No_Isoform
Vwce	chr19	+	659979	660043	634473	664701	No_Isoform
Vwce	chr19	+	664090	665210	634473	664701	No_Isoform
Cd6	chr19	-	789338	790243	790172	829856	Unique_CDS
Cd6	chr19	-	790568	790670	790172	829856	Unique_CDS
Cd6	chr19	-	790915	791170	790172	829856	Unique_CDS
Cd6	chr19	-	791381	791453	790172	829856	Unique_CDS
Cd6	chr19	-	794141	794237	790172	829856	Unique_CDS
Cd6	chr19	-	794563	794704	790172	829856	Unique_CDS
Cd6	chr19	-	796325	796388	790172	829856	Unique_CDS
Cd6	chr19	-	797675	797978	790172	829856	Unique_CDS
Cd6	chr19	-	798315	798627	790172	829856	Unique_CDS
Cd6	chr19	-	799193	799541	790172	829856	Unique_CDS
Cd6	chr19	-	800343	800412	790172	829856	Unique_CDS
Cd6	chr19	-	829807	830058	790172	829856	Unique_CDS
Ms4a10	chr19	-	962294	962402	962957	968765	No_Isoform
Ms4a10	chr19	-	962934	963073	962957	968765	No_Isoform
Ms4a10	chr19	-	964035	964129	962957	968765	No_Isoform
Ms4a10	chr19	-	964661	964772	962957	968765	No_Isoform
Ms4a10	chr19	-	965757	965889	962957	968765	No_Isoform
Ms4a10	chr19	-	967067	967124	962957	968765	No_Isoform
Ms4a10	chr19	-	968121	968241	962957	968765	No_Isoform
Ms4a10	chr19	-	968591	968787	962957	968765	No_Isoform
Ms4a10	chr19	-	974618	974670	962957	968765	No_Isoform
Ms4a15	chr19	-	978306	979325	979208	993177	No_Isoform
Ms4a15	chr19	-	980098	980212	979208	993177	No_Isoform
Ms4a15	chr19	-	980569	980662	979208	993177	No_Isoform
Ms4a15	chr19	-	981292	981349	979208	993177	No_Isoform
Ms4a15	chr19	-	983172	983295	979208	993177	No_Isoform
Ms4a15	chr19	-	984669	984844	979208	993177	No_Isoform
Ms4a15	chr19	-	993118	993250	979208	993177	No_Isoform
Ms4a8a	chr19	-	1067470	1067777	1067672	1081096	No_Isoform
Ms4a8a	chr19	-	1068374	1068488	1067672	1081096	No_Isoform
Ms4a8a	chr19	-	1070710	1070848	1067672	1081096	No_Isoform
Ms4a8a	chr19	-	1071601	1071661	1067672	1081096	No_Isoform
Ms4a8a	chr19	-	1076284	1076407	1067672	1081096	No_Isoform
Ms4a8a	chr19	-	1079383	1079603	1067672	1081096	No_Isoform
Ms4a8a	chr19	-	1080983	1081103	1067672	1081096	No_Isoform
4930526L06Rik	chr19	+	1196816	1196964	1299884	1299884	No_Isoform
4930526L06Rik	chr19	+	1292639	1292812	1299884	1299884	No_Isoform
4930526L06Rik	chr19	+	1299185	1299884	1299884	1299884	No_Isoform
Ms4a4b	chr19	+	1443557	1443660	1449918	1463099	No_Isoform
Ms4a4b	chr19	+	1449893	1450053	1449918	1463099	No_Isoform
Ms4a4b	chr19	+	1454651	1454771	1449918	1463099	No_Isoform
Ms4a4b	chr19	+	1457795	1457852	1449918	1463099	No_Isoform
Ms4a4b	chr19	+	1459152	1459278	1449918	1463099	No_Isoform
Ms4a4b	chr19	+	1461256	1461358	1449918	1463099	No_Isoform
Ms4a4b	chr19	+	1462958	1463548	1449918	1463099	No_Isoform
Ms4a2	chr19	-	1615520	1617571	1617472	1623621	Unique_CDS
Ms4a2	chr19	-	1619616	1619673	1617472	1623621	Unique_CDS
Ms4a2	chr19	-	1622682	1622782	1617472	1623621	Unique_CDS
Ms4a2	chr19	-	1623559	1623719	1617472	1623621	Unique_CDS
Oosp1	chr19	-	1667459	1667822	1667689	1691017	No_Isoform
Oosp1	chr19	-	1668296	1668416	1667689	1691017	No_Isoform
Oosp1	chr19	-	1687334	1687432	1667689	1691017	No_Isoform
Oosp1	chr19	-	1688666	1688848	1667689	1691017	No_Isoform
Oosp1	chr19	-	1690941	1691051	1667689	1691017	No_Isoform
Olfr1436	chr19	-	2298182	2299130	2298182	2299130	No_Isoform
Glyat	chr19	+	2633307	2633606	2639785	2651631	No_Isoform
Glyat	chr19	+	2639771	2639866	2639785	2651631	No_Isoform
Glyat	chr19	+	2646302	2646410	2639785	2651631	No_Isoform
Glyat	chr19	+	2648002	2648129	2639785	2651631	No_Isoform
Glyat	chr19	+	2650256	2650428	2639785	2651631	No_Isoform
Glyat	chr19	+	2651228	2651737	2639785	2651631	No_Isoform
Olfr1444	chr19	+	2861776	2862736	2861776	2862736	No_Isoform
Olfr1450	chr19	+	2953590	2954568	2953590	2954568	No_Isoform
Olfr1457	chr19	-	3094692	3095646	3094692	3095646	No_Isoform
Olfr1461	chr19	+	3165015	3165954	3165015	3165954	No_Isoform
Olfr1475	chr19	-	3479251	3480196	3479251	3480196	No_Isoform
Olfr1484	chr19	+	3585305	3586253	3585305	3586253	No_Isoform
Olfr1487	chr19	+	3619163	3620111	3619163	3620111	No_Isoform
Olfr1491	chr19	+	3704828	3705788	3704828	3705788	No_Isoform
Olfr1495	chr19	+	3768343	3769303	3768343	3769303	No_Isoform
Fen1	chr19	-	199131	201097	199935	201078	Unique_CDS
Sdhaf2	chr19	-	500511	503129	502998	525094	No_Isoform
Sdhaf2	chr19	-	516979	517089	502998	525094	No_Isoform
Sdhaf2	chr19	-	517168	517386	502998	525094	No_Isoform
Sdhaf2	chr19	-	525058	525209	502998	525094	No_Isoform
Cpsf7	chr19	+	525243	525327	526006	540843	Unique_CDS
Cpsf7	chr19	+	525951	526060	526006	540843	Unique_CDS
Cpsf7	chr19	+	531780	531999	526006	540843	Unique_CDS
Cpsf7	chr19	+	532819	532923	526006	540843	Unique_CDS
Cpsf7	chr19	+	535103	535518	526006	540843	Unique_CDS
Cpsf7	chr19	+	536798	536917	526006	540843	Unique_CDS
Cpsf7	chr19	+	539619	539788	526006	540843	Unique_CDS
Cpsf7	chr19	+	540680	540848	526006	540843	Unique_CDS
Cpsf7	chr19	+	545691	547735	526006	540843	Unique_CDS
Pga5	chr19	-	668956	669261	669108	677971	No_Isoform
Pga5	chr19	-	669354	669453	669108	677971	No_Isoform
Pga5	chr19	-	669527	669672	669108	677971	No_Isoform
Pga5	chr19	-	671787	671904	669108	677971	No_Isoform
Pga5	chr19	-	673637	673837	669108	677971	No_Isoform
Pga5	chr19	-	674826	674945	669108	677971	No_Isoform
Pga5	chr19	-	675043	675161	669108	677971	No_Isoform
Pga5	chr19	-	676624	676784	669108	677971	No_Isoform
Pga5	chr19	-	677918	678071	669108	677971	No_Isoform
Gpr44	chr19	+	937159	937261	940120	941269	No_Isoform
Gpr44	chr19	+	938965	939056	940120	941269	No_Isoform
Gpr44	chr19	+	940060	942511	940120	941269	No_Isoform
Ccdc86	chr19	-	941480	943289	943169	949233	No_Isoform
Ccdc86	chr19	-	943477	943552	943169	949233	No_Isoform
Ccdc86	chr19	-	945282	945412	943169	949233	No_Isoform
Ccdc86	chr19	-	948277	949266	943169	949233	No_Isoform
1700025F22Rik	chr19	-	1139682	1139806	1141530	1163453	No_Isoform
1700025F22Rik	chr19	-	1141526	1141638	1141530	1163453	No_Isoform
1700025F22Rik	chr19	-	1142336	1142453	1141530	1163453	No_Isoform
1700025F22Rik	chr19	-	1146728	1146785	1141530	1163453	No_Isoform
1700025F22Rik	chr19	-	1163399	1163491	1141530	1163453	No_Isoform
1700025F22Rik	chr19	-	1164970	1165050	1141530	1163453	No_Isoform
1700025F22Rik	chr19	-	1165271	1165320	1141530	1163453	No_Isoform
Ms4a13	chr19	-	1169417	1169996	1169936	1192978	No_Isoform
Ms4a13	chr19	-	1171878	1171965	1169936	1192978	No_Isoform
Ms4a13	chr19	-	1172530	1172626	1169936	1192978	No_Isoform
Ms4a13	chr19	-	1183804	1183924	1169936	1192978	No_Isoform
Ms4a13	chr19	-	1185102	1185159	1169936	1192978	No_Isoform
Ms4a13	chr19	-	1191467	1191608	1169936	1192978	No_Isoform
Ms4a13	chr19	-	1192927	1193043	1169936	1192978	No_Isoform
Ms4a13	chr19	-	1196544	1196723	1169936	1192978	No_Isoform
Ms4a5	chr19	-	1273865	1274298	1274196	1283793	No_Isoform
Ms4a5	chr19	-	1276609	1276762	1274196	1283793	No_Isoform
Ms4a5	chr19	-	1277685	1277742	1274196	1283793	No_Isoform
Ms4a5	chr19	-	1279249	1279378	1274196	1283793	No_Isoform
Ms4a5	chr19	-	1283640	1283813	1274196	1283793	No_Isoform
Ms4a6b	chr19	+	1518558	1518674	1520338	1529583	No_Isoform
Ms4a6b	chr19	+	1520322	1520485	1520338	1529583	No_Isoform
Ms4a6b	chr19	+	1521670	1521805	1520338	1529583	No_Isoform
Ms4a6b	chr19	+	1523909	1523966	1520338	1529583	No_Isoform
Ms4a6b	chr19	+	1526699	1526897	1520338	1529583	No_Isoform
Ms4a6b	chr19	+	1528573	1528675	1520338	1529583	No_Isoform
Ms4a6b	chr19	+	1529487	1530403	1520338	1529583	No_Isoform
Oosp2	chr19	-	1647283	1647562	1647417	1660527	No_Isoform
Oosp2	chr19	-	1649595	1649699	1647417	1660527	No_Isoform
Oosp2	chr19	-	1651477	1651659	1647417	1660527	No_Isoform
Oosp2	chr19	-	1660451	1660559	1647417	1660527	No_Isoform
Olfr1420	chr19	+	1896022	1896952	1896022	1896952	No_Isoform
Olfr1423	chr19	-	2035807	2036740	2035807	2036740	No_Isoform
Olfr1424	chr19	-	2058808	2059750	2058808	2059750	No_Isoform
Olfr262	chr19	-	2240720	2241659	2240720	2241659	No_Isoform
Olfr235	chr19	+	2268231	2269170	2268231	2269170	No_Isoform
Olfr1441	chr19	+	2422310	2423267	2422310	2423267	No_Isoform
A330040F15Rik	chr19	-	2585867	2586344	2596566	2596566	No_Isoform
A330040F15Rik	chr19	-	2595937	2596566	2596566	2596566	No_Isoform
Lpxn	chr19	+	2798608	2798679	2798666	2833354	No_Isoform
Lpxn	chr19	+	2803932	2804090	2798666	2833354	No_Isoform
Lpxn	chr19	+	2811219	2811266	2798666	2833354	No_Isoform
Lpxn	chr19	+	2819335	2819435	2798666	2833354	No_Isoform
Lpxn	chr19	+	2823943	2824111	2798666	2833354	No_Isoform
Lpxn	chr19	+	2824798	2824972	2798666	2833354	No_Isoform
Lpxn	chr19	+	2825089	2825171	2798666	2833354	No_Isoform
Lpxn	chr19	+	2832607	2832756	2798666	2833354	No_Isoform
Lpxn	chr19	+	2833084	2833808	2798666	2833354	No_Isoform
Gm5512	chr19	+	2905230	2906985	2906985	2906985	No_Isoform
Olfr1459	chr19	-	3145733	3146657	3145733	3146657	No_Isoform
Olfr1480	chr19	+	3529674	3530622	3529674	3530622	No_Isoform
Olfr1497	chr19	-	3794664	3795609	3794664	3795609	No_Isoform
Olfr1499	chr19	-	3814643	3815588	3814643	3815588	No_Isoform
Olfr1501	chr19	-	3838223	3839171	3838223	3839171	No_Isoform
Fads1	chr19	+	182887	183264	183051	194922	No_Isoform
Fads1	chr19	+	184926	185037	183051	194922	No_Isoform
Fads1	chr19	+	185684	185882	183051	194922	No_Isoform
Fads1	chr19	+	186377	186479	183051	194922	No_Isoform
Fads1	chr19	+	186754	186883	183051	194922	No_Isoform
Fads1	chr19	+	191439	191500	183051	194922	No_Isoform
Fads1	chr19	+	192911	192988	183051	194922	No_Isoform
Fads1	chr19	+	193700	193798	183051	194922	No_Isoform
Fads1	chr19	+	193995	194092	183051	194922	No_Isoform
Fads1	chr19	+	194317	194397	183051	194922	No_Isoform
Fads1	chr19	+	194488	194614	183051	194922	No_Isoform
Fads1	chr19	+	194870	196872	183051	194922	No_Isoform
Tmem138	chr19	-	570884	571268	571155	575367	No_Isoform
Tmem138	chr19	-	571528	571604	571155	575367	No_Isoform
Tmem138	chr19	-	574836	575008	571155	575367	No_Isoform
Tmem138	chr19	-	575239	575511	571155	575367	No_Isoform
Tmem138	chr19	-	577083	577097	571155	575367	No_Isoform
Ddb1	chr19	+	605624	605766	605705	629162	No_Isoform
Ddb1	chr19	+	606844	606993	605705	629162	No_Isoform
Ddb1	chr19	+	607792	607909	605705	629162	No_Isoform
Ddb1	chr19	+	608250	608472	605705	629162	No_Isoform
Ddb1	chr19	+	610701	610816	605705	629162	No_Isoform
Ddb1	chr19	+	611643	611741	605705	629162	No_Isoform
Ddb1	chr19	+	612872	613031	605705	629162	No_Isoform
Ddb1	chr19	+	614107	614191	605705	629162	No_Isoform
Ddb1	chr19	+	614851	614968	605705	629162	No_Isoform
Ddb1	chr19	+	615487	615590	605705	629162	No_Isoform
Ddb1	chr19	+	619048	619124	605705	629162	No_Isoform
Ddb1	chr19	+	619219	619328	605705	629162	No_Isoform
Ddb1	chr19	+	621540	621719	605705	629162	No_Isoform
Ddb1	chr19	+	621820	621984	605705	629162	No_Isoform
Ddb1	chr19	+	622061	622169	605705	629162	No_Isoform
Ddb1	chr19	+	622289	622497	605705	629162	No_Isoform
Ddb1	chr19	+	623338	623434	605705	629162	No_Isoform
Ddb1	chr19	+	623526	623638	605705	629162	No_Isoform
Ddb1	chr19	+	624723	624847	605705	629162	No_Isoform
Ddb1	chr19	+	625166	625331	605705	629162	No_Isoform
Ddb1	chr19	+	625895	625990	605705	629162	No_Isoform
Ddb1	chr19	+	626591	626762	605705	629162	No_Isoform
Ddb1	chr19	+	627125	627235	605705	629162	No_Isoform
Ddb1	chr19	+	627488	627658	605705	629162	No_Isoform
Ddb1	chr19	+	627761	627864	605705	629162	No_Isoform
Ddb1	chr19	+	628424	628548	605705	629162	No_Isoform
Ddb1	chr19	+	629078	629821	605705	629162	No_Isoform
Cd5	chr19	-	718142	718595	719537	738846	No_Isoform
Cd5	chr19	-	719534	719626	719537	738846	No_Isoform
Cd5	chr19	-	720217	720337	719537	738846	No_Isoform
Cd5	chr19	-	721265	721319	719537	738846	No_Isoform
Cd5	chr19	-	721948	722074	719537	738846	No_Isoform
Cd5	chr19	-	723042	723333	719537	738846	No_Isoform
Cd5	chr19	-	725012	725354	719537	738846	No_Isoform
Cd5	chr19	-	725829	725892	719537	738846	No_Isoform
Cd5	chr19	-	726296	726605	719537	738846	No_Isoform
Cd5	chr19	-	730215	730254	719537	738846	No_Isoform
Cd5	chr19	-	738794	738974	719537	738846	No_Isoform
Ms4a1	chr19	-	1250602	1251883	1251664	1258821	No_Isoform
Ms4a1	chr19	-	1253178	1253280	1251664	1258821	No_Isoform
Ms4a1	chr19	-	1254454	1254691	1251664	1258821	No_Isoform
Ms4a1	chr19	-	1256572	1256632	1251664	1258821	No_Isoform
Ms4a1	chr19	-	1258132	1258252	1251664	1258821	No_Isoform
Ms4a1	chr19	-	1258683	1258836	1251664	1258821	No_Isoform
Ms4a1	chr19	-	1266047	1266151	1251664	1258821	No_Isoform
Ms4a4c	chr19	+	1407660	1407767	1414816	1426336	No_Isoform
Ms4a4c	chr19	+	1414791	1414951	1414816	1426336	No_Isoform
Ms4a4c	chr19	+	1416328	1416448	1414816	1426336	No_Isoform
Ms4a4c	chr19	+	1417642	1417699	1414816	1426336	No_Isoform
Ms4a4c	chr19	+	1418992	1419118	1414816	1426336	No_Isoform
Ms4a4c	chr19	+	1421257	1421359	1414816	1426336	No_Isoform
Ms4a4c	chr19	+	1426195	1427246	1414816	1426336	No_Isoform
Olfr1431	chr19	+	2209567	2210506	2209567	2210506	No_Isoform
Olfr1434	chr19	+	2283049	2283988	2283049	2283988	No_Isoform
Olfr1442	chr19	+	2674178	2675243	2674206	2675145	No_Isoform
Olfr1443	chr19	+	2678165	2678635	2680109	2681048	No_Isoform
Olfr1443	chr19	+	2679083	2679185	2680109	2681048	No_Isoform
Olfr1443	chr19	+	2680080	2683845	2680109	2681048	No_Isoform
Zfp91	chr19	-	2766938	2770549	2770038	2795333	No_Isoform
Zfp91	chr19	-	2771002	2771102	2770038	2795333	No_Isoform
Zfp91	chr19	-	2774819	2774934	2770038	2795333	No_Isoform
Zfp91	chr19	-	2775994	2776073	2770038	2795333	No_Isoform
Zfp91	chr19	-	2776411	2776462	2770038	2795333	No_Isoform
Zfp91	chr19	-	2776859	2776994	2770038	2795333	No_Isoform
Zfp91	chr19	-	2777941	2778046	2770038	2795333	No_Isoform
Zfp91	chr19	-	2778623	2778660	2770038	2795333	No_Isoform
Zfp91	chr19	-	2778892	2779099	2770038	2795333	No_Isoform
Zfp91	chr19	-	2790259	2790288	2770038	2795333	No_Isoform
Zfp91	chr19	-	2794983	2796123	2770038	2795333	No_Isoform
Olfr1445	chr19	+	2883882	2884827	2883882	2884827	No_Isoform
Olfr1446	chr19	-	2889648	2890575	2889648	2890575	No_Isoform
Olfr1447	chr19	-	2900848	2901778	2900848	2901778	No_Isoform
Olfr1448	chr19	-	2919362	2920307	2919362	2920307	No_Isoform
Olfr1451	chr19	+	2998987	2999920	2998987	2999920	No_Isoform
Olfr1453	chr19	-	3027403	3028327	3027403	3028327	No_Isoform
Olfr1454	chr19	+	3063412	3064336	3063412	3064336	No_Isoform
Olfr1466	chr19	+	3341759	3342692	3341759	3342692	No_Isoform
Olfr1467	chr19	+	3364629	3365556	3364629	3365556	No_Isoform
Olfr1469	chr19	+	3410570	3411500	3410570	3411500	No_Isoform
Olfr1472	chr19	-	3453570	3454515	3453570	3454515	No_Isoform
Olfr1494	chr19	+	3749107	3750055	3749107	3750055	No_Isoform
Olfr1496	chr19	+	3780547	3781614	3780613	3781567	No_Isoform
Olfr1504	chr19	-	3887260	3888208	3887260	3888208	No_Isoform
Mir6993	chr19	+	191374	191439	191439	191439	No_Isoform
4930524O05Rik	chr19	-	645693	645955	648053	648053	No_Isoform
4930524O05Rik	chr19	-	646833	647045	648053	648053	No_Isoform
4930524O05Rik	chr19	-	647935	648053	648053	648053	No_Isoform
AW112010	chr19	-	1047611	1048093	1050566	1050566	No_Isoform
AW112010	chr19	-	1048278	1048392	1050566	1050566	No_Isoform
AW112010	chr19	-	1050387	1050566	1050566	1050566	No_Isoform
Olfr1418	chr19	-	1854994	1855951	1854994	1855951	No_Isoform
Olfr1419	chr19	-	1870182	1871214	1870182	1871214	No_Isoform
Patl1	chr19	+	1912398	1912577	1912562	1943352	No_Isoform
Patl1	chr19	+	1914347	1914459	1912562	1943352	No_Isoform
Patl1	chr19	+	1920177	1920395	1912562	1943352	No_Isoform
Patl1	chr19	+	1920804	1920885	1912562	1943352	No_Isoform
Patl1	chr19	+	1921368	1921563	1912562	1943352	No_Isoform
Patl1	chr19	+	1922466	1922568	1912562	1943352	No_Isoform
Patl1	chr19	+	1923386	1923476	1912562	1943352	No_Isoform
Mir6994	chr19	+	1923727	1923800	1923800	1923800	No_Isoform
Patl1	chr19	+	1923800	1924018	1912562	1943352	No_Isoform
Patl1	chr19	+	1925136	1925226	1912562	1943352	No_Isoform
Patl1	chr19	+	1929874	1930055	1912562	1943352	No_Isoform
Patl1	chr19	+	1931532	1931656	1912562	1943352	No_Isoform
Patl1	chr19	+	1932137	1932235	1912562	1943352	No_Isoform
Patl1	chr19	+	1933679	1933739	1912562	1943352	No_Isoform
Patl1	chr19	+	1935678	1935827	1912562	1943352	No_Isoform
Patl1	chr19	+	1937219	1937379	1912562	1943352	No_Isoform
Patl1	chr19	+	1939683	1939839	1912562	1943352	No_Isoform
Patl1	chr19	+	1942628	1942720	1912562	1943352	No_Isoform
Patl1	chr19	+	1942824	1942974	1912562	1943352	No_Isoform
Patl1	chr19	+	1943330	1945096	1912562	1943352	No_Isoform
Olfr1425	chr19	-	2073694	2074630	2073694	2074630	No_Isoform
Olfr1437	chr19	-	2321886	2322825	2321886	2322825	No_Isoform
Fam111a	chr19	+	2573524	2573580	2584044	2588598	No_Isoform
Fam111a	chr19	+	2577089	2577170	2584044	2588598	No_Isoform
Fam111a	chr19	+	2583922	2584122	2584044	2588598	No_Isoform
Fam111a	chr19	+	2586834	2589696	2584044	2588598	No_Isoform
Zfp91Cntf	chr19	-	2763527	2764380	2796123	2796123	No_Isoform
Zfp91Cntf	chr19	-	2765280	2765406	2796123	2796123	No_Isoform
Zfp91Cntf	chr19	-	2770176	2770549	2796123	2796123	No_Isoform
Zfp91Cntf	chr19	-	2771002	2771102	2796123	2796123	No_Isoform
Zfp91Cntf	chr19	-	2774819	2774934	2796123	2796123	No_Isoform
Zfp91Cntf	chr19	-	2775994	2776073	2796123	2796123	No_Isoform
Zfp91Cntf	chr19	-	2776411	2776462	2796123	2796123	No_Isoform
Zfp91Cntf	chr19	-	2776859	2776994	2796123	2796123	No_Isoform
Zfp91Cntf	chr19	-	2777941	2778046	2796123	2796123	No_Isoform
Zfp91Cntf	chr19	-	2778623	2778660	2796123	2796123	No_Isoform
Zfp91Cntf	chr19	-	2778892	2779099	2796123	2796123	No_Isoform
Zfp91Cntf	chr19	-	2790259	2790288	2796123	2796123	No_Isoform
Zfp91Cntf	chr19	-	2794983	2796123	2796123	2796123	No_Isoform
Olfr1463	chr19	+	3234251	3235184	3234251	3235184	No_Isoform
Olfr1465	chr19	-	3313359	3314283	3313359	3314283	No_Isoform
Olfr1474	chr19	+	3470971	3471916	3470971	3471916	No_Isoform
Olfr1490	chr19	+	3654445	3655396	3654445	3655396	No_Isoform
Olfr1505	chr19	+	3919021	3919972	3919021	3919972	No_Isoform
