# Supplementary material for: A benchmark of computational CRISPR-Cas9 guide design methods
Source: PLoS Comput Biol. 2019 Aug 29;15(8):e1007274. doi: 10.1371/journal.pcbi.1007274 (PMC6738662; doi:10.1371/journal.pcbi.1007274)
Supplement: S1 Dataset — Tab-separated values (TSV) files containing a list of exons for the 500k, 1m, 5m and full datasets. Comma-separated values (CSV) files containing the accepted and rejected guides as reported by mm10db in the 500k test. The two experimentally validated guides datasets, which contain flags indicating whether a guide was experimentally efficient or inefficient. Scripts used to generated the artificial genomes. (ZIP) [file pcbi.1007274.s001.zip › S1_Dataset/exon_list_full.txt]

Lrp5	chr19	-	3584824	3585291	3585029	3686442	No_Isoform
Lrp5	chr19	-	3586382	3586480	3585029	3686442	No_Isoform
Lrp5	chr19	-	3590973	3591113	3585029	3686442	No_Isoform
Lrp5	chr19	-	3591615	3591852	3585029	3686442	No_Isoform
Lrp5	chr19	-	3593515	3593626	3585029	3686442	No_Isoform
Lrp5	chr19	-	3597243	3597480	3585029	3686442	No_Isoform
Lrp5	chr19	-	3600672	3600798	3585029	3686442	No_Isoform
Lrp5	chr19	-	3602234	3602444	3585029	3686442	No_Isoform
Lrp5	chr19	-	3604001	3604192	3585029	3686442	No_Isoform
Lrp5	chr19	-	3605285	3605494	3585029	3686442	No_Isoform
Lrp5	chr19	-	3610038	3610238	3585029	3686442	No_Isoform
Lrp5	chr19	-	3612197	3612521	3585029	3686442	No_Isoform
Lrp5	chr19	-	3614225	3614410	3585029	3686442	No_Isoform
Lrp5	chr19	-	3615652	3615879	3585029	3686442	No_Isoform
Lrp5	chr19	-	3620014	3620304	3585029	3686442	No_Isoform
Lrp5	chr19	-	3622509	3622726	3585029	3686442	No_Isoform
Lrp5	chr19	-	3628272	3628444	3585029	3686442	No_Isoform
Lrp5	chr19	-	3630073	3630470	3585029	3686442	No_Isoform
Lrp5	chr19	-	3647527	3647659	3585029	3686442	No_Isoform
Lrp5	chr19	-	3649403	3649600	3585029	3686442	No_Isoform
Lrp5	chr19	-	3652132	3652330	3585029	3686442	No_Isoform
Lrp5	chr19	-	3659243	3659640	3585029	3686442	No_Isoform
Lrp5	chr19	-	3686354	3686564	3585029	3686442	No_Isoform
Rhod	chr19	-	4425456	4426256	4426088	4439351	No_Isoform
Rhod	chr19	-	4426626	4426761	4426088	4439351	No_Isoform
Rhod	chr19	-	4432054	4432164	4426088	4439351	No_Isoform
Rhod	chr19	-	4432767	4432855	4426088	4439351	No_Isoform
Rhod	chr19	-	4439219	4439424	4426088	4439351	No_Isoform
Yif1a	chr19	+	5088537	5088748	5088717	5092448	No_Isoform
Yif1a	chr19	+	5089418	5089630	5088717	5092448	No_Isoform
Yif1a	chr19	+	5089771	5089876	5088717	5092448	No_Isoform
Yif1a	chr19	+	5090003	5090082	5088717	5092448	No_Isoform
Yif1a	chr19	+	5091367	5091425	5088717	5092448	No_Isoform
Yif1a	chr19	+	5091540	5091696	5088717	5092448	No_Isoform
Yif1a	chr19	+	5092128	5092222	5088717	5092448	No_Isoform
Yif1a	chr19	+	5092301	5092879	5088717	5092448	No_Isoform
Kat5	chr19	-	5605542	5605683	5609707	5609707	CDS_Intersection
Kat5	chr19	-	5607550	5607640	5609707	5609707	CDS_Intersection
Kat5	chr19	-	5607715	5607964	5609707	5609707	CDS_Intersection
Kat5	chr19	-	5608254	5608329	5609707	5609707	CDS_Intersection
Kat5	chr19	-	5608637	5608712	5609707	5609707	CDS_Intersection
Kat5	chr19	-	5609235	5609372	5609707	5609707	CDS_Intersection
Tm7sf2	chr19	-	6062820	6063073	6062912	6067720	No_Isoform
Tm7sf2	chr19	-	6063323	6063446	6062912	6067720	No_Isoform
Tm7sf2	chr19	-	6063526	6063607	6062912	6067720	No_Isoform
Tm7sf2	chr19	-	6063821	6063990	6062912	6067720	No_Isoform
Tm7sf2	chr19	-	6064078	6064198	6062912	6067720	No_Isoform
Tm7sf2	chr19	-	6066310	6066414	6062912	6067720	No_Isoform
Tm7sf2	chr19	-	6066498	6066693	6062912	6067720	No_Isoform
Tm7sf2	chr19	-	6066967	6067022	6062912	6067720	No_Isoform
Tm7sf2	chr19	-	6067122	6067319	6062912	6067720	No_Isoform
Tm7sf2	chr19	-	6067668	6067850	6062912	6067720	No_Isoform
Atg2a	chr19	+	6241667	6241966	6241795	6261837	No_Isoform
Atg2a	chr19	+	6244426	6244589	6241795	6261837	No_Isoform
Atg2a	chr19	+	6244686	6244839	6241795	6261837	No_Isoform
Atg2a	chr19	+	6245045	6245148	6241795	6261837	No_Isoform
Atg2a	chr19	+	6245458	6245693	6241795	6261837	No_Isoform
Atg2a	chr19	+	6246303	6246400	6241795	6261837	No_Isoform
Atg2a	chr19	+	6246487	6246649	6241795	6261837	No_Isoform
Atg2a	chr19	+	6246751	6246892	6241795	6261837	No_Isoform
Atg2a	chr19	+	6247638	6247876	6241795	6261837	No_Isoform
Atg2a	chr19	+	6247962	6248110	6241795	6261837	No_Isoform
Atg2a	chr19	+	6248196	6248289	6241795	6261837	No_Isoform
Atg2a	chr19	+	6249771	6249927	6241795	6261837	No_Isoform
Atg2a	chr19	+	6250023	6250267	6241795	6261837	No_Isoform
Atg2a	chr19	+	6250412	6250509	6241795	6261837	No_Isoform
Atg2a	chr19	+	6250595	6250755	6241795	6261837	No_Isoform
Atg2a	chr19	+	6251258	6251401	6241795	6261837	No_Isoform
Atg2a	chr19	+	6251487	6251603	6241795	6261837	No_Isoform
Atg2a	chr19	+	6251705	6251863	6241795	6261837	No_Isoform
Atg2a	chr19	+	6252426	6252577	6241795	6261837	No_Isoform
Atg2a	chr19	+	6252689	6252883	6241795	6261837	No_Isoform
Atg2a	chr19	+	6252987	6253068	6241795	6261837	No_Isoform
Atg2a	chr19	+	6253333	6253440	6241795	6261837	No_Isoform
Atg2a	chr19	+	6253523	6253616	6241795	6261837	No_Isoform
Atg2a	chr19	+	6254358	6254429	6241795	6261837	No_Isoform
Atg2a	chr19	+	6254589	6254666	6241795	6261837	No_Isoform
Atg2a	chr19	+	6255100	6255265	6241795	6261837	No_Isoform
Atg2a	chr19	+	6255408	6255538	6241795	6261837	No_Isoform
Atg2a	chr19	+	6255618	6255827	6241795	6261837	No_Isoform
Atg2a	chr19	+	6256167	6256376	6241795	6261837	No_Isoform
Atg2a	chr19	+	6256551	6256687	6241795	6261837	No_Isoform
Atg2a	chr19	+	6257438	6257642	6241795	6261837	No_Isoform
Atg2a	chr19	+	6257776	6257878	6241795	6261837	No_Isoform
Atg2a	chr19	+	6257962	6258044	6241795	6261837	No_Isoform
Atg2a	chr19	+	6258133	6258266	6241795	6261837	No_Isoform
Atg2a	chr19	+	6258360	6258433	6241795	6261837	No_Isoform
Atg2a	chr19	+	6258550	6258633	6241795	6261837	No_Isoform
Atg2a	chr19	+	6258863	6258985	6241795	6261837	No_Isoform
Atg2a	chr19	+	6259988	6260143	6241795	6261837	No_Isoform
Atg2a	chr19	+	6261371	6261524	6241795	6261837	No_Isoform
Atg2a	chr19	+	6261600	6262304	6241795	6261837	No_Isoform
Slc22a12	chr19	-	6535855	6536192	6536128	6542752	No_Isoform
Slc22a12	chr19	-	6536736	6536940	6536128	6542752	No_Isoform
Slc22a12	chr19	-	6537116	6537225	6536128	6542752	No_Isoform
Slc22a12	chr19	-	6537637	6537852	6536128	6542752	No_Isoform
Slc22a12	chr19	-	6538416	6538532	6536128	6542752	No_Isoform
Slc22a12	chr19	-	6538675	6538799	6536128	6542752	No_Isoform
Slc22a12	chr19	-	6540328	6540497	6536128	6542752	No_Isoform
Slc22a12	chr19	-	6540574	6540729	6536128	6542752	No_Isoform
Slc22a12	chr19	-	6541059	6541163	6536128	6542752	No_Isoform
Slc22a12	chr19	-	6542350	6543070	6536128	6542752	No_Isoform
AI846148	chr19	-	7374021	7374147	7373642	7382801	CDS_Intersection
AI846148	chr19	-	7374295	7374445	7373642	7382801	CDS_Intersection
AI846148	chr19	-	7374520	7374850	7373642	7382801	CDS_Intersection
AI846148	chr19	-	7382671	7383026	7373642	7382801	CDS_Intersection
Slc22a8	chr19	+	8593882	8594239	8593906	8610277	Unique_CDS
Slc22a8	chr19	+	8604789	8604893	8593906	8610277	Unique_CDS
Slc22a8	chr19	+	8605393	8605548	8593906	8610277	Unique_CDS
Slc22a8	chr19	+	8606024	8606193	8593906	8610277	Unique_CDS
Slc22a8	chr19	+	8607849	8607973	8593906	8610277	Unique_CDS
Slc22a8	chr19	+	8608157	8608273	8593906	8610277	Unique_CDS
Slc22a8	chr19	+	8609127	8609342	8593906	8610277	Unique_CDS
Slc22a8	chr19	+	8609660	8609769	8593906	8610277	Unique_CDS
Slc22a8	chr19	+	8609902	8610106	8593906	8610277	Unique_CDS
Slc22a8	chr19	+	8610192	8611835	8593906	8610277	Unique_CDS
Lrrc10b	chr19	-	10455370	10457447	10456436	10457315	No_Isoform
Gm8369	chr19	+	11492037	11492135	11502207	11511851	No_Isoform
Gm8369	chr19	+	11502158	11502279	11502207	11511851	No_Isoform
Gm8369	chr19	+	11504798	11504855	11502207	11511851	No_Isoform
Gm8369	chr19	+	11508290	11508392	11502207	11511851	No_Isoform
Gm8369	chr19	+	11511581	11512577	11502207	11511851	No_Isoform
Olfr1502	chr19	+	13861794	13862745	13861794	13862745	No_Isoform
Trpm3	chr19	+	22697421	22697501	22698930	22766812	CDS_Intersection
Trpm3	chr19	+	22698728	22698933	22698930	22766812	CDS_Intersection
Trpm3	chr19	+	22711711	22711925	22698930	22766812	CDS_Intersection
Trpm3	chr19	+	22715228	22715353	22698930	22766812	CDS_Intersection
Trpm3	chr19	+	22732999	22733171	22698930	22766812	CDS_Intersection
8430431K14Rik	chr19	-	31213542	31216396	31216396	31216396	No_Isoform
Cyp2c54	chr19	-	40037939	40038418	40038236	40073811	No_Isoform
Cyp2c54	chr19	-	40040191	40040333	40038236	40073811	No_Isoform
Cyp2c54	chr19	-	40046075	40046263	40038236	40073811	No_Isoform
Cyp2c54	chr19	-	40047503	40047645	40038236	40073811	No_Isoform
Cyp2c54	chr19	-	40070167	40070344	40038236	40073811	No_Isoform
Cyp2c54	chr19	-	40071445	40071606	40038236	40073811	No_Isoform
Cyp2c54	chr19	-	40072054	40072204	40038236	40073811	No_Isoform
Cyp2c54	chr19	-	40072366	40072529	40038236	40073811	No_Isoform
Cyp2c54	chr19	-	40073643	40073813	40038236	40073811	No_Isoform
Tll2	chr19	-	41083980	41084316	41084181	41206645	No_Isoform
Tll2	chr19	-	41086219	41086470	41084181	41206645	No_Isoform
Tll2	chr19	-	41088672	41088886	41084181	41206645	No_Isoform
Tll2	chr19	-	41091416	41091544	41084181	41206645	No_Isoform
Tll2	chr19	-	41092721	41092847	41084181	41206645	No_Isoform
Tll2	chr19	-	41095852	41096033	41084181	41206645	No_Isoform
Tll2	chr19	-	41097783	41097944	41084181	41206645	No_Isoform
Tll2	chr19	-	41098618	41098744	41084181	41206645	No_Isoform
Tll2	chr19	-	41103679	41103875	41084181	41206645	No_Isoform
Tll2	chr19	-	41104905	41105051	41084181	41206645	No_Isoform
Tll2	chr19	-	41105651	41105768	41084181	41206645	No_Isoform
Tll2	chr19	-	41112986	41113089	41084181	41206645	No_Isoform
Tll2	chr19	-	41117234	41117350	41084181	41206645	No_Isoform
Tll2	chr19	-	41120170	41120295	41084181	41206645	No_Isoform
Tll2	chr19	-	41128460	41128566	41084181	41206645	No_Isoform
Tll2	chr19	-	41130479	41130658	41084181	41206645	No_Isoform
Tll2	chr19	-	41135945	41136063	41084181	41206645	No_Isoform
Tll2	chr19	-	41140108	41140264	41084181	41206645	No_Isoform
Tll2	chr19	-	41159546	41159621	41084181	41206645	No_Isoform
Tll2	chr19	-	41183200	41183311	41084181	41206645	No_Isoform
Tll2	chr19	-	41206476	41206774	41084181	41206645	No_Isoform
Loxl4	chr19	-	42592278	42595404	42595333	42608531	Unique_CDS
Loxl4	chr19	-	42597497	42597609	42595333	42608531	Unique_CDS
Loxl4	chr19	-	42597944	42598081	42595333	42608531	Unique_CDS
Loxl4	chr19	-	42598700	42598816	42595333	42608531	Unique_CDS
Loxl4	chr19	-	42599876	42600120	42595333	42608531	Unique_CDS
Loxl4	chr19	-	42602172	42602335	42595333	42608531	Unique_CDS
Loxl4	chr19	-	42603186	42603354	42595333	42608531	Unique_CDS
Loxl4	chr19	-	42603854	42604009	42595333	42608531	Unique_CDS
Loxl4	chr19	-	42604806	42605026	42595333	42608531	Unique_CDS
Loxl4	chr19	-	42605245	42605284	42595333	42608531	Unique_CDS
Loxl4	chr19	-	42606569	42606775	42595333	42608531	Unique_CDS
Loxl4	chr19	-	42607553	42607732	42595333	42608531	Unique_CDS
Loxl4	chr19	-	42608251	42608547	42595333	42608531	Unique_CDS
Loxl4	chr19	-	42612717	42612806	42595333	42608531	Unique_CDS
Pyroxd2	chr19	-	42725857	42726989	42726918	42752463	No_Isoform
Pyroxd2	chr19	-	42727656	42727777	42726918	42752463	No_Isoform
Pyroxd2	chr19	-	42729621	42729728	42726918	42752463	No_Isoform
Pyroxd2	chr19	-	42731318	42731473	42726918	42752463	No_Isoform
Pyroxd2	chr19	-	42733720	42733877	42726918	42752463	No_Isoform
Pyroxd2	chr19	-	42734082	42734155	42726918	42752463	No_Isoform
Pyroxd2	chr19	-	42735422	42735557	42726918	42752463	No_Isoform
Pyroxd2	chr19	-	42735895	42736037	42726918	42752463	No_Isoform
Pyroxd2	chr19	-	42738088	42738186	42726918	42752463	No_Isoform
Pyroxd2	chr19	-	42738270	42738332	42726918	42752463	No_Isoform
Pyroxd2	chr19	-	42740334	42740488	42726918	42752463	No_Isoform
Pyroxd2	chr19	-	42742507	42742663	42726918	42752463	No_Isoform
Pyroxd2	chr19	-	42747346	42747420	42726918	42752463	No_Isoform
Pyroxd2	chr19	-	42747496	42747590	42726918	42752463	No_Isoform
Pyroxd2	chr19	-	42749383	42749403	42726918	42752463	No_Isoform
Pyroxd2	chr19	-	42752336	42752775	42726918	42752463	No_Isoform
Dnmbp	chr19	-	43846818	43848278	43848092	43912379	No_Isoform
Dnmbp	chr19	-	43849775	43850326	43848092	43912379	No_Isoform
Dnmbp	chr19	-	43852223	43852422	43848092	43912379	No_Isoform
Dnmbp	chr19	-	43854132	43854312	43848092	43912379	No_Isoform
Dnmbp	chr19	-	43854796	43855129	43848092	43912379	No_Isoform
Dnmbp	chr19	-	43856501	43856630	43848092	43912379	No_Isoform
Dnmbp	chr19	-	43866588	43866693	43848092	43912379	No_Isoform
Dnmbp	chr19	-	43867526	43867657	43848092	43912379	No_Isoform
Dnmbp	chr19	-	43868804	43869004	43848092	43912379	No_Isoform
Dnmbp	chr19	-	43870161	43870309	43848092	43912379	No_Isoform
Dnmbp	chr19	-	43874127	43874257	43848092	43912379	No_Isoform
Dnmbp	chr19	-	43874826	43875020	43848092	43912379	No_Isoform
Dnmbp	chr19	-	43901069	43903058	43848092	43912379	No_Isoform
Dnmbp	chr19	-	43910724	43910847	43848092	43912379	No_Isoform
Dnmbp	chr19	-	43912234	43912389	43848092	43912379	No_Isoform
Dnmbp	chr19	-	43940116	43940198	43848092	43912379	No_Isoform
Erlin1	chr19	-	44034942	44037148	44036926	44069384	Unique_CDS
Erlin1	chr19	-	44039172	44039252	44036926	44069384	Unique_CDS
Erlin1	chr19	-	44040746	44040836	44036926	44069384	Unique_CDS
Erlin1	chr19	-	44047634	44047726	44036926	44069384	Unique_CDS
Erlin1	chr19	-	44049121	44049180	44036926	44069384	Unique_CDS
Erlin1	chr19	-	44056121	44056195	44036926	44069384	Unique_CDS
Erlin1	chr19	-	44059050	44059176	44036926	44069384	Unique_CDS
Erlin1	chr19	-	44061842	44061904	44036926	44069384	Unique_CDS
Erlin1	chr19	-	44063018	44063065	44036926	44069384	Unique_CDS
Erlin1	chr19	-	44067599	44067681	44036926	44069384	Unique_CDS
Sufu	chr19	+	46396895	46397284	46397102	46485944	Unique_CDS
Sufu	chr19	+	46401123	46401258	46397102	46485944	Unique_CDS
Sufu	chr19	+	46424998	46425135	46397102	46485944	Unique_CDS
Sufu	chr19	+	46449828	46449971	46397102	46485944	Unique_CDS
Sufu	chr19	+	46450578	46450664	46397102	46485944	Unique_CDS
Sufu	chr19	+	46450890	46450963	46397102	46485944	Unique_CDS
Sufu	chr19	+	46454734	46454846	46397102	46485944	Unique_CDS
Sufu	chr19	+	46473571	46473706	46397102	46485944	Unique_CDS
Sufu	chr19	+	46475507	46475646	46397102	46485944	Unique_CDS
Sufu	chr19	+	46483599	46483668	46397102	46485944	Unique_CDS
Sufu	chr19	+	46485854	46488804	46397102	46485944	Unique_CDS
Calhm2	chr19	-	47132231	47133173	47132756	47135903	No_Isoform
Calhm2	chr19	-	47135348	47136065	47132756	47135903	No_Isoform
Calhm2	chr19	-	47137904	47138294	47132756	47135903	No_Isoform
Ins1	chr19	+	52264322	52264491	52264623	52264950	No_Isoform
Ins1	chr19	+	52264609	52265458	52264623	52264950	No_Isoform
Plekhs1	chr19	+	56461636	56461697	56464569	56485848	Unique_CDS
Plekhs1	chr19	+	56464551	56464597	56464569	56485848	Unique_CDS
Plekhs1	chr19	+	56470739	56470828	56464569	56485848	Unique_CDS
Plekhs1	chr19	+	56470936	56471043	56464569	56485848	Unique_CDS
Plekhs1	chr19	+	56473188	56473264	56464569	56485848	Unique_CDS
Plekhs1	chr19	+	56477153	56477288	56464569	56485848	Unique_CDS
Plekhs1	chr19	+	56478422	56478538	56464569	56485848	Unique_CDS
Plekhs1	chr19	+	56479801	56480008	56464569	56485848	Unique_CDS
Plekhs1	chr19	+	56481026	56481128	56464569	56485848	Unique_CDS
Plekhs1	chr19	+	56482585	56482721	56464569	56485848	Unique_CDS
Plekhs1	chr19	+	56485668	56486729	56464569	56485848	Unique_CDS
Gm7102	chr19	-	61174685	61176309	61175458	61175995	No_Isoform
Cpt1a	chr19	+	3323300	3323374	3349201	3383841	No_Isoform
Cpt1a	chr19	+	3349188	3349342	3349201	3383841	No_Isoform
Cpt1a	chr19	+	3352484	3352624	3349201	3383841	No_Isoform
Cpt1a	chr19	+	3356316	3356488	3349201	3383841	No_Isoform
Cpt1a	chr19	+	3358175	3358277	3349201	3383841	No_Isoform
Cpt1a	chr19	+	3362084	3362222	3349201	3383841	No_Isoform
Cpt1a	chr19	+	3364477	3364555	3349201	3383841	No_Isoform
Cpt1a	chr19	+	3365674	3365782	3349201	3383841	No_Isoform
Cpt1a	chr19	+	3366329	3366417	3349201	3383841	No_Isoform
Cpt1a	chr19	+	3368854	3369050	3349201	3383841	No_Isoform
Cpt1a	chr19	+	3370706	3370895	3349201	3383841	No_Isoform
Cpt1a	chr19	+	3371571	3371677	3349201	3383841	No_Isoform
Cpt1a	chr19	+	3375092	3375209	3349201	3383841	No_Isoform
Cpt1a	chr19	+	3376410	3376575	3349201	3383841	No_Isoform
Cpt1a	chr19	+	3378367	3378502	3349201	3383841	No_Isoform
Cpt1a	chr19	+	3380016	3380169	3349201	3383841	No_Isoform
Cpt1a	chr19	+	3381609	3381723	3349201	3383841	No_Isoform
Cpt1a	chr19	+	3381931	3382024	3349201	3383841	No_Isoform
Cpt1a	chr19	+	3383754	3385733	3349201	3383841	No_Isoform
Ppp6r3	chr19	-	3454928	3457051	3456999	3526928	Unique_CDS
Ppp6r3	chr19	-	3459360	3459480	3456999	3526928	Unique_CDS
Ppp6r3	chr19	-	3464544	3464695	3456999	3526928	Unique_CDS
Ppp6r3	chr19	-	3466492	3466599	3456999	3526928	Unique_CDS
Ppp6r3	chr19	-	3467140	3467294	3456999	3526928	Unique_CDS
Ppp6r3	chr19	-	3469640	3469762	3456999	3526928	Unique_CDS
Ppp6r3	chr19	-	3470970	3471101	3456999	3526928	Unique_CDS
Ppp6r3	chr19	-	3471978	3472033	3456999	3526928	Unique_CDS
Ppp6r3	chr19	-	3484830	3484916	3456999	3526928	Unique_CDS
Ppp6r3	chr19	-	3486975	3487091	3456999	3526928	Unique_CDS
Ppp6r3	chr19	-	3490773	3490838	3456999	3526928	Unique_CDS
Ppp6r3	chr19	-	3492365	3492515	3456999	3526928	Unique_CDS
Ppp6r3	chr19	-	3493885	3494038	3456999	3526928	Unique_CDS
Ppp6r3	chr19	-	3496521	3496651	3456999	3526928	Unique_CDS
Ppp6r3	chr19	-	3507241	3507355	3456999	3526928	Unique_CDS
Ppp6r3	chr19	-	3511928	3512041	3456999	3526928	Unique_CDS
Ppp6r3	chr19	-	3514653	3514719	3456999	3526928	Unique_CDS
Ppp6r3	chr19	-	3518244	3518382	3456999	3526928	Unique_CDS
Ppp6r3	chr19	-	3521733	3521920	3456999	3526928	Unique_CDS
Ppp6r3	chr19	-	3526701	3526934	3456999	3526928	Unique_CDS
Ppp6r3	chr19	-	3575640	3575749	3456999	3526928	Unique_CDS
2010003K11Rik	chr19	-	4496787	4497614	4497515	4498519	No_Isoform
2010003K11Rik	chr19	-	4498243	4498583	4497515	4498519	No_Isoform
Sf3b2	chr19	-	5273920	5274527	5274455	5295394	No_Isoform
Sf3b2	chr19	-	5274791	5274977	5274455	5295394	No_Isoform
Sf3b2	chr19	-	5275063	5275163	5274455	5295394	No_Isoform
Sf3b2	chr19	-	5279268	5279370	5274455	5295394	No_Isoform
Sf3b2	chr19	-	5279469	5279612	5274455	5295394	No_Isoform
Sf3b2	chr19	-	5279841	5279949	5274455	5295394	No_Isoform
Sf3b2	chr19	-	5283642	5283750	5274455	5295394	No_Isoform
Sf3b2	chr19	-	5283857	5283947	5274455	5295394	No_Isoform
Sf3b2	chr19	-	5284574	5284724	5274455	5295394	No_Isoform
Sf3b2	chr19	-	5286188	5286416	5274455	5295394	No_Isoform
Sf3b2	chr19	-	5286576	5286657	5274455	5295394	No_Isoform
Sf3b2	chr19	-	5286810	5286948	5274455	5295394	No_Isoform
Sf3b2	chr19	-	5287068	5287284	5274455	5295394	No_Isoform
Sf3b2	chr19	-	5287534	5287626	5274455	5295394	No_Isoform
Sf3b2	chr19	-	5287909	5288006	5274455	5295394	No_Isoform
Sf3b2	chr19	-	5288303	5288413	5274455	5295394	No_Isoform
Sf3b2	chr19	-	5291304	5291422	5274455	5295394	No_Isoform
Sf3b2	chr19	-	5293079	5293319	5274455	5295394	No_Isoform
Sf3b2	chr19	-	5294298	5294376	5274455	5295394	No_Isoform
Sf3b2	chr19	-	5295040	5295087	5274455	5295394	No_Isoform
Sf3b2	chr19	-	5295261	5295455	5274455	5295394	No_Isoform
Eif1ad	chr19	+	5366812	5367210	5368189	5370085	No_Isoform
Eif1ad	chr19	+	5368057	5368276	5368189	5370085	No_Isoform
Eif1ad	chr19	+	5368421	5368530	5368189	5370085	No_Isoform
Eif1ad	chr19	+	5368616	5368725	5368189	5370085	No_Isoform
Eif1ad	chr19	+	5368894	5368942	5368189	5370085	No_Isoform
Eif1ad	chr19	+	5369925	5371511	5368189	5370085	No_Isoform
Sipa1	chr19	-	5651184	5651562	5651415	5660980	Unique_CDS
Sipa1	chr19	-	5651635	5651714	5651415	5660980	Unique_CDS
Sipa1	chr19	-	5651905	5651960	5651415	5660980	Unique_CDS
Sipa1	chr19	-	5652044	5652146	5651415	5660980	Unique_CDS
Sipa1	chr19	-	5652260	5652369	5651415	5660980	Unique_CDS
Sipa1	chr19	-	5652454	5652566	5651415	5660980	Unique_CDS
Sipa1	chr19	-	5652654	5652873	5651415	5660980	Unique_CDS
Sipa1	chr19	-	5653998	5654273	5651415	5660980	Unique_CDS
Sipa1	chr19	-	5654546	5655156	5651415	5660980	Unique_CDS
Sipa1	chr19	-	5655257	5655415	5651415	5660980	Unique_CDS
Sipa1	chr19	-	5655687	5655791	5651415	5660980	Unique_CDS
Sipa1	chr19	-	5656153	5656328	5651415	5660980	Unique_CDS
Sipa1	chr19	-	5659333	5659510	5651415	5660980	Unique_CDS
Sipa1	chr19	-	5659595	5659723	5651415	5660980	Unique_CDS
Sipa1	chr19	-	5663603	5663707	5651415	5660980	Unique_CDS
Ehbp1l1	chr19	-	5707373	5708425	5708325	5726020	Unique_CDS
Ehbp1l1	chr19	-	5708555	5708670	5708325	5726020	Unique_CDS
Ehbp1l1	chr19	-	5708757	5708831	5708325	5726020	Unique_CDS
Ehbp1l1	chr19	-	5710210	5710310	5708325	5726020	Unique_CDS
Ehbp1l1	chr19	-	5710573	5710697	5708325	5726020	Unique_CDS
Ehbp1l1	chr19	-	5710792	5710848	5708325	5726020	Unique_CDS
Ehbp1l1	chr19	-	5710968	5711038	5708325	5726020	Unique_CDS
Ehbp1l1	chr19	-	5715795	5716494	5708325	5726020	Unique_CDS
Ehbp1l1	chr19	-	5716895	5716944	5708325	5726020	Unique_CDS
Ehbp1l1	chr19	-	5717038	5717196	5708325	5726020	Unique_CDS
Ehbp1l1	chr19	-	5720808	5720877	5708325	5726020	Unique_CDS
Ehbp1l1	chr19	-	5721441	5721584	5708325	5726020	Unique_CDS
Ehbp1l1	chr19	-	5721666	5721845	5708325	5726020	Unique_CDS
Ehbp1l1	chr19	-	5721956	5722010	5708325	5726020	Unique_CDS
Ehbp1l1	chr19	-	5722645	5722741	5708325	5726020	Unique_CDS
Ehbp1l1	chr19	-	5722949	5723007	5708325	5726020	Unique_CDS
Ehbp1l1	chr19	-	5725916	5726317	5708325	5726020	Unique_CDS
Cdca5	chr19	+	6085096	6085208	6085162	6090728	No_Isoform
Cdca5	chr19	+	6085397	6085489	6085162	6090728	No_Isoform
Cdca5	chr19	+	6086401	6086467	6085162	6090728	No_Isoform
Cdca5	chr19	+	6086551	6086587	6085162	6090728	No_Isoform
Cdca5	chr19	+	6090050	6090524	6085162	6090728	No_Isoform
Cdca5	chr19	+	6090647	6091773	6085162	6090728	No_Isoform
Ehd1	chr19	+	6276895	6277378	6276974	6298598	No_Isoform
Ehd1	chr19	+	6281217	6281315	6276974	6298598	No_Isoform
Ehd1	chr19	+	6294213	6294626	6276974	6298598	No_Isoform
Ehd1	chr19	+	6297532	6297697	6276974	6298598	No_Isoform
Ehd1	chr19	+	6298073	6300096	6276974	6298598	No_Isoform
Trpt1	chr19	+	6996130	6996524	6999046	6998986	CDS_Intersection
Trpt1	chr19	+	6996695	6996777	6999046	6998986	CDS_Intersection
Trpt1	chr19	+	6998191	6998366	6999046	6998986	CDS_Intersection
Trpt1	chr19	+	6998508	6998565	6999046	6998986	CDS_Intersection
Trpt1	chr19	+	6998657	6998768	6999046	6998986	CDS_Intersection
Trpt1	chr19	+	6998891	6999046	6999046	6998986	CDS_Intersection
Ahnak	chr19	+	8989283	8989429	9076926	9018324	CDS_Intersection
Ahnak	chr19	+	8999661	8999772	9076926	9018324	CDS_Intersection
Ahnak	chr19	+	9000099	9000256	9076926	9018324	CDS_Intersection
Ahnak	chr19	+	9000675	9000863	9076926	9018324	CDS_Intersection
Slc15a3	chr19	+	10842543	10843578	10843020	10857784	No_Isoform
Slc15a3	chr19	+	10848504	10848788	10843020	10857784	No_Isoform
Slc15a3	chr19	+	10853128	10853276	10843020	10857784	No_Isoform
Slc15a3	chr19	+	10854253	10854361	10843020	10857784	No_Isoform
Slc15a3	chr19	+	10854908	10855077	10843020	10857784	No_Isoform
Slc15a3	chr19	+	10855887	10856046	10843020	10857784	No_Isoform
Slc15a3	chr19	+	10857182	10857338	10843020	10857784	No_Isoform
Slc15a3	chr19	+	10857629	10857915	10843020	10857784	No_Isoform
Ms4a6d	chr19	-	11586605	11587181	11587085	11603292	No_Isoform
Ms4a6d	chr19	-	11587963	11588065	11587085	11603292	No_Isoform
Ms4a6d	chr19	-	11589989	11590196	11587085	11603292	No_Isoform
Ms4a6d	chr19	-	11592864	11592921	11587085	11603292	No_Isoform
Ms4a6d	chr19	-	11601829	11601964	11587085	11603292	No_Isoform
Ms4a6d	chr19	-	11603145	11603308	11587085	11603292	No_Isoform
Ms4a6d	chr19	-	11604673	11604804	11587085	11603292	No_Isoform
Mrpl16	chr19	+	11770414	11770524	11770469	11774633	No_Isoform
Mrpl16	chr19	+	11770801	11770867	11770469	11774633	No_Isoform
Mrpl16	chr19	+	11772874	11773023	11770469	11774633	No_Isoform
Mrpl16	chr19	+	11774147	11774946	11770469	11774633	No_Isoform
Dtx4	chr19	-	12466335	12469709	12469475	12501217	No_Isoform
Dtx4	chr19	-	12473229	12473319	12469475	12501217	No_Isoform
Dtx4	chr19	-	12478125	12478287	12469475	12501217	No_Isoform
Dtx4	chr19	-	12482073	12482226	12469475	12501217	No_Isoform
Dtx4	chr19	-	12483045	12483107	12469475	12501217	No_Isoform
Dtx4	chr19	-	12485263	12485425	12469475	12501217	No_Isoform
Dtx4	chr19	-	12486428	12486490	12469475	12501217	No_Isoform
Dtx4	chr19	-	12491835	12492550	12469475	12501217	No_Isoform
Dtx4	chr19	-	12501006	12501996	12469475	12501217	No_Isoform
Olfr1449	chr19	+	12934739	12935684	12934739	12935684	No_Isoform
Foxb2	chr19	-	16872315	16873830	16872353	16873640	No_Isoform
2410127L17Rik	chr19	+	18670779	18671202	18670999	18704121	No_Isoform
2410127L17Rik	chr19	+	18677687	18677883	18670999	18704121	No_Isoform
2410127L17Rik	chr19	+	18679103	18679267	18670999	18704121	No_Isoform
2410127L17Rik	chr19	+	18690229	18690370	18670999	18704121	No_Isoform
2410127L17Rik	chr19	+	18691416	18691595	18670999	18704121	No_Isoform
2410127L17Rik	chr19	+	18693648	18693762	18670999	18704121	No_Isoform
2410127L17Rik	chr19	+	18703360	18703464	18670999	18704121	No_Isoform
2410127L17Rik	chr19	+	18704019	18704792	18670999	18704121	No_Isoform
Tmc1	chr19	-	20783457	20785116	20785093	20940908	No_Isoform
Tmc1	chr19	-	20789584	20789636	20785093	20940908	No_Isoform
Tmc1	chr19	-	20789791	20789870	20785093	20940908	No_Isoform
Tmc1	chr19	-	20795515	20795641	20785093	20940908	No_Isoform
Tmc1	chr19	-	20798999	20799239	20785093	20940908	No_Isoform
Tmc1	chr19	-	20804598	20804666	20785093	20940908	No_Isoform
Tmc1	chr19	-	20816109	20816238	20785093	20940908	No_Isoform
Tmc1	chr19	-	20823977	20824148	20785093	20940908	No_Isoform
Tmc1	chr19	-	20824274	20824454	20785093	20940908	No_Isoform
Tmc1	chr19	-	20826505	20826700	20785093	20940908	No_Isoform
Tmc1	chr19	-	20827652	20827797	20785093	20940908	No_Isoform
Tmc1	chr19	-	20832350	20832493	20785093	20940908	No_Isoform
Tmc1	chr19	-	20856674	20856773	20785093	20940908	No_Isoform
Tmc1	chr19	-	20859004	20859111	20785093	20940908	No_Isoform
Tmc1	chr19	-	20868340	20868422	20785093	20940908	No_Isoform
Tmc1	chr19	-	20870397	20870488	20785093	20940908	No_Isoform
Tmc1	chr19	-	20900785	20900914	20785093	20940908	No_Isoform
Tmc1	chr19	-	20906859	20907022	20785093	20940908	No_Isoform
Tmc1	chr19	-	20913502	20913550	20785093	20940908	No_Isoform
Tmc1	chr19	-	20940904	20941012	20785093	20940908	No_Isoform
Tmc1	chr19	-	20954143	20954202	20785093	20940908	No_Isoform
Foxd4	chr19	-	24898964	24901309	24899499	24900834	No_Isoform
Smarca2	chr19	+	26751823	26752041	26751850	26777370	CDS_Intersection
Smarca2	chr19	+	26770937	26771043	26751850	26777370	CDS_Intersection
Smarca2	chr19	+	26771507	26771609	26751850	26777370	CDS_Intersection
Smarca2	chr19	+	26774172	26774305	26751850	26777370	CDS_Intersection
Smarca2	chr19	+	26776100	26776243	26751850	26777370	CDS_Intersection
Smarca2	chr19	+	26777334	26778321	26751850	26777370	CDS_Intersection
Cpeb3	chr19	-	37021290	37025087	37024859	37174974	Unique_CDS
Cpeb3	chr19	-	37044521	37044703	37024859	37174974	Unique_CDS
Cpeb3	chr19	-	37054259	37054374	37024859	37174974	Unique_CDS
Cpeb3	chr19	-	37068172	37068291	37024859	37174974	Unique_CDS
Cpeb3	chr19	-	37087537	37087627	37024859	37174974	Unique_CDS
Cpeb3	chr19	-	37088419	37088587	37024859	37174974	Unique_CDS
Cpeb3	chr19	-	37126331	37126388	37024859	37174974	Unique_CDS
Cpeb3	chr19	-	37173966	37174985	37024859	37174974	Unique_CDS
Pde6c	chr19	+	38132780	38133425	38132945	38183739	Unique_CDS
Pde6c	chr19	+	38139970	38140123	38132945	38183739	Unique_CDS
Pde6c	chr19	+	38140222	38140312	38132945	38183739	Unique_CDS
Pde6c	chr19	+	38141366	38141507	38132945	38183739	Unique_CDS
Pde6c	chr19	+	38150587	38150662	38132945	38183739	Unique_CDS
Pde6c	chr19	+	38151529	38151594	38132945	38183739	Unique_CDS
Pde6c	chr19	+	38151696	38151763	38132945	38183739	Unique_CDS
Pde6c	chr19	+	38153693	38153741	38132945	38183739	Unique_CDS
Pde6c	chr19	+	38157384	38157534	38132945	38183739	Unique_CDS
Pde6c	chr19	+	38158414	38158558	38132945	38183739	Unique_CDS
Pde6c	chr19	+	38159712	38159781	38132945	38183739	Unique_CDS
Pde6c	chr19	+	38161890	38162037	38132945	38183739	Unique_CDS
Pde6c	chr19	+	38162273	38162381	38132945	38183739	Unique_CDS
Pde6c	chr19	+	38162760	38162870	38132945	38183739	Unique_CDS
Pde6c	chr19	+	38169376	38169464	38132945	38183739	Unique_CDS
Pde6c	chr19	+	38175634	38175735	38132945	38183739	Unique_CDS
Pde6c	chr19	+	38178047	38178155	38132945	38183739	Unique_CDS
Pde6c	chr19	+	38178257	38178321	38132945	38183739	Unique_CDS
Pde6c	chr19	+	38180170	38180254	38132945	38183739	Unique_CDS
Pde6c	chr19	+	38180775	38180932	38132945	38183739	Unique_CDS
Pde6c	chr19	+	38183677	38183951	38132945	38183739	Unique_CDS
Fgf8	chr19	-	45736797	45737280	45736989	45742684	Unique_CDS
Fgf8	chr19	-	45738117	45738224	45736989	45742684	Unique_CDS
Fgf8	chr19	-	45742652	45742884	45736989	45742684	Unique_CDS
Smc3	chr19	+	53600395	53600554	53600539	53644778	No_Isoform
Smc3	chr19	+	53601482	53601558	53600539	53644778	No_Isoform
Smc3	chr19	+	53613814	53613853	53600539	53644778	No_Isoform
Smc3	chr19	+	53615105	53615173	53600539	53644778	No_Isoform
Smc3	chr19	+	53618068	53618140	53600539	53644778	No_Isoform
Smc3	chr19	+	53618466	53618546	53600539	53644778	No_Isoform
Smc3	chr19	+	53618770	53618849	53600539	53644778	No_Isoform
Smc3	chr19	+	53620588	53620706	53600539	53644778	No_Isoform
Smc3	chr19	+	53621730	53621906	53600539	53644778	No_Isoform
Smc3	chr19	+	53622603	53622684	53600539	53644778	No_Isoform
Smc3	chr19	+	53623051	53623216	53600539	53644778	No_Isoform
Smc3	chr19	+	53623466	53623588	53600539	53644778	No_Isoform
Smc3	chr19	+	53624948	53625162	53600539	53644778	No_Isoform
Smc3	chr19	+	53627850	53627954	53600539	53644778	No_Isoform
Smc3	chr19	+	53628052	53628152	53600539	53644778	No_Isoform
Smc3	chr19	+	53628666	53628827	53600539	53644778	No_Isoform
Smc3	chr19	+	53629243	53629385	53600539	53644778	No_Isoform
Smc3	chr19	+	53631486	53631637	53600539	53644778	No_Isoform
Smc3	chr19	+	53633958	53634111	53600539	53644778	No_Isoform
Smc3	chr19	+	53635670	53635822	53600539	53644778	No_Isoform
Smc3	chr19	+	53636380	53636539	53600539	53644778	No_Isoform
Smc3	chr19	+	53638697	53638805	53600539	53644778	No_Isoform
Smc3	chr19	+	53639326	53639435	53600539	53644778	No_Isoform
Smc3	chr19	+	53640761	53641009	53600539	53644778	No_Isoform
Smc3	chr19	+	53641097	53641310	53600539	53644778	No_Isoform
Smc3	chr19	+	53641524	53641716	53600539	53644778	No_Isoform
Smc3	chr19	+	53641860	53642038	53600539	53644778	No_Isoform
Smc3	chr19	+	53643843	53643950	53600539	53644778	No_Isoform
Smc3	chr19	+	53644706	53645831	53600539	53644778	No_Isoform
1810055G02Rik	chr19	+	3708332	3708436	3715726	3717593	No_Isoform
1810055G02Rik	chr19	+	3714403	3714625	3715726	3717593	No_Isoform
1810055G02Rik	chr19	+	3715637	3715802	3715726	3717593	No_Isoform
1810055G02Rik	chr19	+	3716490	3717881	3715726	3717593	No_Isoform
Cabp2	chr19	+	4084877	4084908	4083559	4087136	CDS_Intersection
Cabp2	chr19	+	4085558	4085693	4083559	4087136	CDS_Intersection
Cabp2	chr19	+	4086217	4086327	4083559	4087136	CDS_Intersection
Cabp2	chr19	+	4086447	4086595	4083559	4087136	CDS_Intersection
Cabp2	chr19	+	4087110	4087339	4083559	4087136	CDS_Intersection
D330050I16Rik	chr19	+	5388335	5390069	5390069	5390069	No_Isoform
Gm10814	chr19	+	6012619	6012684	6018459	6018459	No_Isoform
Gm10814	chr19	+	6014228	6014356	6018459	6018459	No_Isoform
Gm10814	chr19	+	6014868	6015812	6018459	6018459	No_Isoform
Gm10814	chr19	+	6016316	6016483	6018459	6018459	No_Isoform
Gm10814	chr19	+	6017797	6018459	6018459	6018459	No_Isoform
Nrxn2	chr19	+	6418737	6418972	6428048	6532148	Unique_CDS
Nrxn2	chr19	+	6427804	6428778	6428048	6532148	Unique_CDS
Nrxn2	chr19	+	6443630	6443648	6428048	6532148	Unique_CDS
Nrxn2	chr19	+	6448254	6448284	6428048	6532148	Unique_CDS
Nrxn2	chr19	+	6450527	6450599	6428048	6532148	Unique_CDS
Nrxn2	chr19	+	6454978	6455280	6428048	6532148	Unique_CDS
Nrxn2	chr19	+	6472257	6472419	6428048	6532148	Unique_CDS
Nrxn2	chr19	+	6473317	6473756	6428048	6532148	Unique_CDS
Nrxn2	chr19	+	6481109	6481496	6428048	6532148	Unique_CDS
Nrxn2	chr19	+	6481671	6481875	6428048	6532148	Unique_CDS
Nrxn2	chr19	+	6488783	6488810	6428048	6532148	Unique_CDS
Nrxn2	chr19	+	6490066	6490186	6428048	6532148	Unique_CDS
Nrxn2	chr19	+	6490533	6490915	6428048	6532148	Unique_CDS
Nrxn2	chr19	+	6491483	6491674	6428048	6532148	Unique_CDS
Nrxn2	chr19	+	6492835	6493009	6428048	6532148	Unique_CDS
Nrxn2	chr19	+	6493335	6493455	6428048	6532148	Unique_CDS
Nrxn2	chr19	+	6504874	6505056	6428048	6532148	Unique_CDS
Nrxn2	chr19	+	6509777	6509949	6428048	6532148	Unique_CDS
Nrxn2	chr19	+	6513715	6513805	6428048	6532148	Unique_CDS
Nrxn2	chr19	+	6516922	6517248	6428048	6532148	Unique_CDS
Nrxn2	chr19	+	6519248	6519327	6428048	6532148	Unique_CDS
5730408K05Rik	chr19	-	8888386	8888770	8888770	8888770	No_Isoform
Asrgl1	chr19	-	9111718	9113208	9112999	9135554	No_Isoform
Asrgl1	chr19	-	9114183	9114294	9112999	9135554	No_Isoform
Asrgl1	chr19	-	9116501	9116620	9112999	9135554	No_Isoform
Asrgl1	chr19	-	9118528	9118686	9112999	9135554	No_Isoform
Asrgl1	chr19	-	9119187	9119330	9112999	9135554	No_Isoform
Asrgl1	chr19	-	9134786	9134987	9112999	9135554	No_Isoform
Asrgl1	chr19	-	9135514	9135566	9112999	9135554	No_Isoform
Syt7	chr19	+	10389089	10389513	10389482	10448444	Unique_CDS
Syt7	chr19	+	10413339	10413443	10389482	10448444	Unique_CDS
Syt7	chr19	+	10417962	10418042	10389482	10448444	Unique_CDS
Syt7	chr19	+	10435549	10435685	10389482	10448444	Unique_CDS
Syt7	chr19	+	10439151	10439422	10389482	10448444	Unique_CDS
Syt7	chr19	+	10442827	10442997	10389482	10448444	Unique_CDS
Syt7	chr19	+	10443376	10443491	10389482	10448444	Unique_CDS
Syt7	chr19	+	10443984	10444184	10389482	10448444	Unique_CDS
Syt7	chr19	+	10448339	10453181	10389482	10448444	Unique_CDS
Dak	chr19	-	10592196	10592789	10592627	10604170	No_Isoform
Dak	chr19	-	10593146	10593236	10592627	10604170	No_Isoform
Dak	chr19	-	10593325	10593359	10592627	10604170	No_Isoform
Dak	chr19	-	10593463	10593567	10592627	10604170	No_Isoform
Dak	chr19	-	10593669	10593776	10592627	10604170	No_Isoform
Dak	chr19	-	10594430	10594568	10592627	10604170	No_Isoform
Dak	chr19	-	10594702	10594822	10592627	10604170	No_Isoform
Dak	chr19	-	10595293	10595410	10592627	10604170	No_Isoform
Dak	chr19	-	10596011	10596101	10592627	10604170	No_Isoform
Dak	chr19	-	10596197	10596282	10592627	10604170	No_Isoform
Dak	chr19	-	10596357	10596392	10592627	10604170	No_Isoform
Dak	chr19	-	10596931	10597021	10592627	10604170	No_Isoform
Dak	chr19	-	10597309	10597388	10592627	10604170	No_Isoform
Dak	chr19	-	10599031	10599213	10592627	10604170	No_Isoform
Dak	chr19	-	10599307	10599418	10592627	10604170	No_Isoform
Dak	chr19	-	10600570	10600760	10592627	10604170	No_Isoform
Dak	chr19	-	10604167	10604258	10592627	10604170	No_Isoform
Gif	chr19	+	11747558	11747725	11747646	11763257	No_Isoform
Gif	chr19	+	11748426	11748603	11747646	11763257	No_Isoform
Gif	chr19	+	11749684	11749798	11747646	11763257	No_Isoform
Gif	chr19	+	11750183	11750324	11747646	11763257	No_Isoform
Gif	chr19	+	11752189	11752371	11747646	11763257	No_Isoform
Gif	chr19	+	11757710	11757888	11747646	11763257	No_Isoform
Gif	chr19	+	11758937	11759139	11747646	11763257	No_Isoform
Gif	chr19	+	11760299	11760418	11747646	11763257	No_Isoform
Gif	chr19	+	11763195	11763447	11747646	11763257	No_Isoform
Olfr76	chr19	-	12119720	12120674	12119720	12120674	No_Isoform
Olfr1440	chr19	+	12394264	12395212	12394264	12395212	No_Isoform
Nmrk1	chr19	+	18632015	18632081	18636113	18651243	No_Isoform
Nmrk1	chr19	+	18636078	18636142	18636113	18651243	No_Isoform
Nmrk1	chr19	+	18639517	18639608	18636113	18651243	No_Isoform
Nmrk1	chr19	+	18639885	18639934	18636113	18651243	No_Isoform
Nmrk1	chr19	+	18641123	18641271	18636113	18651243	No_Isoform
Nmrk1	chr19	+	18641402	18641474	18636113	18651243	No_Isoform
Nmrk1	chr19	+	18642173	18642280	18636113	18651243	No_Isoform
Nmrk1	chr19	+	18645054	18645138	18636113	18651243	No_Isoform
Nmrk1	chr19	+	18651235	18652184	18636113	18651243	No_Isoform
Mamdc2	chr19	-	23302608	23303686	23303621	23448058	No_Isoform
Mamdc2	chr19	-	23303811	23303896	23303621	23448058	No_Isoform
Mamdc2	chr19	-	23310761	23311021	23303621	23448058	No_Isoform
Mamdc2	chr19	-	23330885	23331038	23303621	23448058	No_Isoform
Mamdc2	chr19	-	23333990	23334084	23303621	23448058	No_Isoform
Mamdc2	chr19	-	23350598	23350864	23303621	23448058	No_Isoform
Mamdc2	chr19	-	23353303	23353447	23303621	23448058	No_Isoform
Mamdc2	chr19	-	23359149	23359243	23303621	23448058	No_Isoform
Mamdc2	chr19	-	23363709	23363966	23303621	23448058	No_Isoform
Mamdc2	chr19	-	23373917	23374055	23303621	23448058	No_Isoform
Mamdc2	chr19	-	23377265	23377350	23303621	23448058	No_Isoform
Mamdc2	chr19	-	23378662	23378934	23303621	23448058	No_Isoform
Mamdc2	chr19	-	23447579	23447693	23303621	23448058	No_Isoform
Mamdc2	chr19	-	23448024	23448322	23303621	23448058	No_Isoform
Lipn	chr19	+	34067357	34067585	34068628	34084849	No_Isoform
Lipn	chr19	+	34068626	34068742	34068628	34084849	No_Isoform
Lipn	chr19	+	34069413	34069531	34068628	34084849	No_Isoform
Lipn	chr19	+	34071667	34071866	34068628	34084849	No_Isoform
Lipn	chr19	+	34073516	34073626	34068628	34084849	No_Isoform
Lipn	chr19	+	34076904	34077041	34068628	34084849	No_Isoform
Lipn	chr19	+	34078933	34079080	34068628	34084849	No_Isoform
Lipn	chr19	+	34080705	34080777	34068628	34084849	No_Isoform
Lipn	chr19	+	34081286	34081358	34068628	34084849	No_Isoform
Lipn	chr19	+	34084615	34084918	34068628	34084849	No_Isoform
Cep55	chr19	+	38057788	38057983	38057800	38073498	Unique_CDS
Cep55	chr19	+	38060080	38060356	38057800	38073498	Unique_CDS
Cep55	chr19	+	38062602	38062671	38057800	38073498	Unique_CDS
Cep55	chr19	+	38069079	38069230	38057800	38073498	Unique_CDS
Cep55	chr19	+	38069639	38069950	38057800	38073498	Unique_CDS
Cep55	chr19	+	38071070	38071142	38057800	38073498	Unique_CDS
Cep55	chr19	+	38071764	38071890	38057800	38073498	Unique_CDS
Cyp2c65	chr19	+	39061005	39061197	39061029	39093504	No_Isoform
Cyp2c65	chr19	+	39069090	39069253	39061029	39093504	No_Isoform
Cyp2c65	chr19	+	39069457	39069607	39061029	39093504	No_Isoform
Cyp2c65	chr19	+	39072178	39072339	39061029	39093504	No_Isoform
Cyp2c65	chr19	+	39073213	39073390	39061029	39093504	No_Isoform
Cyp2c65	chr19	+	39082193	39082335	39061029	39093504	No_Isoform
Cyp2c65	chr19	+	39087566	39087754	39061029	39093504	No_Isoform
Cyp2c65	chr19	+	39090627	39090769	39061029	39093504	No_Isoform
Cyp2c65	chr19	+	39093322	39093948	39061029	39093504	No_Isoform
Cyp2c70	chr19	-	40153360	40153757	40153575	40187262	No_Isoform
Cyp2c70	chr19	-	40156722	40156864	40153575	40187262	No_Isoform
Cyp2c70	chr19	-	40160554	40160742	40153575	40187262	No_Isoform
Cyp2c70	chr19	-	40164351	40164493	40153575	40187262	No_Isoform
Cyp2c70	chr19	-	40165327	40165501	40153575	40187262	No_Isoform
Cyp2c70	chr19	-	40167462	40167623	40153575	40187262	No_Isoform
Cyp2c70	chr19	-	40180360	40180510	40153575	40187262	No_Isoform
Cyp2c70	chr19	-	40183865	40184028	40153575	40187262	No_Isoform
Cyp2c70	chr19	-	40187094	40187286	40153575	40187262	No_Isoform
Sorbs1	chr19	-	40292039	40295116	40295048	40402267	Unique_CDS
Sorbs1	chr19	-	40296531	40296644	40295048	40402267	Unique_CDS
Sorbs1	chr19	-	40299462	40299521	40295048	40402267	Unique_CDS
Sorbs1	chr19	-	40311668	40311863	40295048	40402267	Unique_CDS
Sorbs1	chr19	-	40314363	40314489	40295048	40402267	Unique_CDS
Sorbs1	chr19	-	40314616	40314731	40295048	40402267	Unique_CDS
Sorbs1	chr19	-	40318021	40318068	40295048	40402267	Unique_CDS
Sorbs1	chr19	-	40324746	40324832	40295048	40402267	Unique_CDS
Sorbs1	chr19	-	40327449	40327622	40295048	40402267	Unique_CDS
Sorbs1	chr19	-	40336985	40337035	40295048	40402267	Unique_CDS
Sorbs1	chr19	-	40349898	40350013	40295048	40402267	Unique_CDS
Sorbs1	chr19	-	40352276	40352406	40295048	40402267	Unique_CDS
Sorbs1	chr19	-	40352517	40352565	40295048	40402267	Unique_CDS
Sorbs1	chr19	-	40363201	40363265	40295048	40402267	Unique_CDS
Sorbs1	chr19	-	40364993	40365166	40295048	40402267	Unique_CDS
Sorbs1	chr19	-	40373475	40373617	40295048	40402267	Unique_CDS
Sorbs1	chr19	-	40382520	40382633	40295048	40402267	Unique_CDS
Sorbs1	chr19	-	40393387	40393516	40295048	40402267	Unique_CDS
Sorbs1	chr19	-	40398541	40398610	40295048	40402267	Unique_CDS
Sorbs1	chr19	-	40402257	40402310	40295048	40402267	Unique_CDS
Gbf1	chr19	+	46152557	46152792	46163529	46285940	No_Isoform
Gbf1	chr19	+	46163519	46163625	46163529	46285940	No_Isoform
Gbf1	chr19	+	46170656	46170723	46163529	46285940	No_Isoform
Gbf1	chr19	+	46246088	46246220	46163529	46285940	No_Isoform
Gbf1	chr19	+	46252113	46252232	46163529	46285940	No_Isoform
Gbf1	chr19	+	46253986	46254095	46163529	46285940	No_Isoform
Gbf1	chr19	+	46254556	46254617	46163529	46285940	No_Isoform
Gbf1	chr19	+	46255652	46255707	46163529	46285940	No_Isoform
Gbf1	chr19	+	46259103	46259251	46163529	46285940	No_Isoform
Gbf1	chr19	+	46259572	46259796	46163529	46285940	No_Isoform
Gbf1	chr19	+	46260712	46260878	46163529	46285940	No_Isoform
Gbf1	chr19	+	46261620	46261832	46163529	46285940	No_Isoform
Gbf1	chr19	+	46262433	46262532	46163529	46285940	No_Isoform
Gbf1	chr19	+	46264778	46264973	46163529	46285940	No_Isoform
Gbf1	chr19	+	46265177	46265367	46163529	46285940	No_Isoform
Gbf1	chr19	+	46265586	46265727	46163529	46285940	No_Isoform
Gbf1	chr19	+	46266024	46266113	46163529	46285940	No_Isoform
Gbf1	chr19	+	46267202	46267405	46163529	46285940	No_Isoform
Gbf1	chr19	+	46267992	46268116	46163529	46285940	No_Isoform
Gbf1	chr19	+	46268390	46268516	46163529	46285940	No_Isoform
Gbf1	chr19	+	46268778	46268861	46163529	46285940	No_Isoform
Gbf1	chr19	+	46269744	46269981	46163529	46285940	No_Isoform
Gbf1	chr19	+	46270257	46270351	46163529	46285940	No_Isoform
Gbf1	chr19	+	46270673	46270850	46163529	46285940	No_Isoform
Gbf1	chr19	+	46271554	46271619	46163529	46285940	No_Isoform
Gbf1	chr19	+	46271706	46271830	46163529	46285940	No_Isoform
Gbf1	chr19	+	46271985	46272057	46163529	46285940	No_Isoform
Gbf1	chr19	+	46272174	46272269	46163529	46285940	No_Isoform
Gbf1	chr19	+	46272500	46272654	46163529	46285940	No_Isoform
Gbf1	chr19	+	46279209	46279435	46163529	46285940	No_Isoform
Gbf1	chr19	+	46279911	46280072	46163529	46285940	No_Isoform
Gbf1	chr19	+	46280176	46280423	46163529	46285940	No_Isoform
Gbf1	chr19	+	46280537	46280743	46163529	46285940	No_Isoform
Gbf1	chr19	+	46283034	46283185	46163529	46285940	No_Isoform
Gbf1	chr19	+	46283319	46283450	46163529	46285940	No_Isoform
Gbf1	chr19	+	46283621	46283723	46163529	46285940	No_Isoform
Gbf1	chr19	+	46284004	46284118	46163529	46285940	No_Isoform
Gbf1	chr19	+	46284249	46284430	46163529	46285940	No_Isoform
Gbf1	chr19	+	46284704	46284833	46163529	46285940	No_Isoform
Gbf1	chr19	+	46285659	46286510	46163529	46285940	No_Isoform
Nt5c2	chr19	-	46886830	46889051	46962351	46950946	CDS_Intersection
Nt5c2	chr19	-	46889769	46889946	46962351	46950946	CDS_Intersection
Nt5c2	chr19	-	46890068	46890129	46962351	46950946	CDS_Intersection
Nt5c2	chr19	-	46890245	46890297	46962351	46950946	CDS_Intersection
Nt5c2	chr19	-	46891508	46891679	46962351	46950946	CDS_Intersection
Nt5c2	chr19	-	46892234	46892301	46962351	46950946	CDS_Intersection
Nt5c2	chr19	-	46892504	46892612	46962351	46950946	CDS_Intersection
Nt5c2	chr19	-	46893518	46893560	46962351	46950946	CDS_Intersection
Nt5c2	chr19	-	46894520	46894604	46962351	46950946	CDS_Intersection
Nt5c2	chr19	-	46896507	46896561	46962351	46950946	CDS_Intersection
Nt5c2	chr19	-	46897575	46897669	46962351	46950946	CDS_Intersection
Nt5c2	chr19	-	46898621	46898679	46962351	46950946	CDS_Intersection
Nt5c2	chr19	-	46898802	46898894	46962351	46950946	CDS_Intersection
Nt5c2	chr19	-	46903877	46903973	46962351	46950946	CDS_Intersection
Nt5c2	chr19	-	46904974	46905092	46962351	46950946	CDS_Intersection
Nt5c2	chr19	-	46924261	46924335	46962351	46950946	CDS_Intersection
Nt5c2	chr19	-	46950845	46950965	46962351	46950946	CDS_Intersection
Neurl1a	chr19	+	47239801	47240043	47229062	47257655	CDS_Intersection
Neurl1a	chr19	+	47240349	47240671	47229062	47257655	CDS_Intersection
Neurl1a	chr19	+	47253118	47253808	47229062	47257655	CDS_Intersection
Neurl1a	chr19	+	47256711	47256858	47229062	47257655	CDS_Intersection
Neurl1a	chr19	+	47257416	47259441	47229062	47257655	CDS_Intersection
Slk	chr19	+	47580018	47580343	47580193	47642093	Unique_CDS
Slk	chr19	+	47608904	47609069	47580193	47642093	Unique_CDS
Slk	chr19	+	47611574	47611623	47580193	47642093	Unique_CDS
Slk	chr19	+	47611901	47612051	47580193	47642093	Unique_CDS
Slk	chr19	+	47615195	47615268	47580193	47642093	Unique_CDS
Slk	chr19	+	47615405	47615600	47580193	47642093	Unique_CDS
Slk	chr19	+	47616521	47616603	47580193	47642093	Unique_CDS
Slk	chr19	+	47619190	47619319	47580193	47642093	Unique_CDS
Slk	chr19	+	47619602	47620952	47580193	47642093	Unique_CDS
Slk	chr19	+	47622235	47622366	47580193	47642093	Unique_CDS
Slk	chr19	+	47622570	47622694	47580193	47642093	Unique_CDS
Slk	chr19	+	47625304	47625484	47580193	47642093	Unique_CDS
Slk	chr19	+	47635468	47635598	47580193	47642093	Unique_CDS
Slk	chr19	+	47636342	47636467	47580193	47642093	Unique_CDS
Slk	chr19	+	47637209	47637398	47580193	47642093	Unique_CDS
Slk	chr19	+	47637641	47637767	47580193	47642093	Unique_CDS
Slk	chr19	+	47638875	47638989	47580193	47642093	Unique_CDS
Slk	chr19	+	47641946	47645246	47580193	47642093	Unique_CDS
5830416P10Rik	chr19	-	53441211	53443547	53464796	53464796	No_Isoform
5830416P10Rik	chr19	-	53445249	53445344	53464796	53464796	No_Isoform
5830416P10Rik	chr19	-	53446340	53446483	53464796	53464796	No_Isoform
5830416P10Rik	chr19	-	53446775	53446887	53464796	53464796	No_Isoform
5830416P10Rik	chr19	-	53447155	53447313	53464796	53464796	No_Isoform
5830416P10Rik	chr19	-	53449274	53451192	53464796	53464796	No_Isoform
5830416P10Rik	chr19	-	53451412	53451503	53464796	53464796	No_Isoform
5830416P10Rik	chr19	-	53451621	53451764	53464796	53464796	No_Isoform
5830416P10Rik	chr19	-	53463307	53463492	53464796	53464796	No_Isoform
5830416P10Rik	chr19	-	53464685	53464796	53464796	53464796	No_Isoform
Cacul1	chr19	-	60524695	60529087	60529046	60580718	CDS_Intersection
Cacul1	chr19	-	60529464	60529508	60529046	60580718	CDS_Intersection
Cacul1	chr19	-	60543009	60543112	60529046	60580718	CDS_Intersection
Cacul1	chr19	-	60545445	60545541	60529046	60580718	CDS_Intersection
Cacul1	chr19	-	60563161	60563264	60529046	60580718	CDS_Intersection
Cacul1	chr19	-	60564167	60564294	60529046	60580718	CDS_Intersection
Cacul1	chr19	-	60580327	60581023	60529046	60580718	CDS_Intersection
Ltbp3	chr19	+	5740903	5740985	5742240	5758092	No_Isoform
Ltbp3	chr19	+	5741334	5742562	5742240	5758092	No_Isoform
Ltbp3	chr19	+	5745439	5745769	5742240	5758092	No_Isoform
Ltbp3	chr19	+	5745917	5746120	5742240	5758092	No_Isoform
Ltbp3	chr19	+	5746298	5746404	5742240	5758092	No_Isoform
Ltbp3	chr19	+	5746642	5746735	5742240	5758092	No_Isoform
Ltbp3	chr19	+	5746900	5747023	5742240	5758092	No_Isoform
Ltbp3	chr19	+	5747412	5747571	5742240	5758092	No_Isoform
Ltbp3	chr19	+	5747670	5747856	5742240	5758092	No_Isoform
Ltbp3	chr19	+	5748574	5748591	5742240	5758092	No_Isoform
Ltbp3	chr19	+	5748665	5748738	5742240	5758092	No_Isoform
Ltbp3	chr19	+	5748869	5748968	5742240	5758092	No_Isoform
Ltbp3	chr19	+	5750948	5751074	5742240	5758092	No_Isoform
Ltbp3	chr19	+	5751171	5751303	5742240	5758092	No_Isoform
Ltbp3	chr19	+	5751398	5751527	5742240	5758092	No_Isoform
Ltbp3	chr19	+	5751753	5751876	5742240	5758092	No_Isoform
Ltbp3	chr19	+	5752018	5752141	5742240	5758092	No_Isoform
Ltbp3	chr19	+	5753632	5753755	5742240	5758092	No_Isoform
Ltbp3	chr19	+	5753928	5754048	5742240	5758092	No_Isoform
Ltbp3	chr19	+	5755545	5755674	5742240	5758092	No_Isoform
Ltbp3	chr19	+	5755931	5756099	5742240	5758092	No_Isoform
Ltbp3	chr19	+	5756246	5756330	5742240	5758092	No_Isoform
Ltbp3	chr19	+	5756583	5756712	5742240	5758092	No_Isoform
Ltbp3	chr19	+	5756793	5756931	5742240	5758092	No_Isoform
Ltbp3	chr19	+	5757310	5757472	5742240	5758092	No_Isoform
Ltbp3	chr19	+	5757546	5757627	5742240	5758092	No_Isoform
Ltbp3	chr19	+	5757710	5757842	5742240	5758092	No_Isoform
Ltbp3	chr19	+	5757940	5758532	5742240	5758092	No_Isoform
Mir192	chr19	+	6264843	6264932	6264932	6264932	No_Isoform
Vegfb	chr19	-	6982471	6982867	6985382	6987411	CDS_Intersection
Vegfb	chr19	-	6985804	6985840	6985382	6987411	CDS_Intersection
Vegfb	chr19	-	6986020	6986094	6985382	6987411	CDS_Intersection
Vegfb	chr19	-	6986289	6986486	6985382	6987411	CDS_Intersection
Vegfb	chr19	-	6986773	6986816	6985382	6987411	CDS_Intersection
Vegfb	chr19	-	6987351	6987651	6985382	6987411	CDS_Intersection
Slc22a19	chr19	-	7673075	7673343	7673285	7711193	No_Isoform
Slc22a19	chr19	-	7674242	7674446	7673285	7711193	No_Isoform
Slc22a19	chr19	-	7681854	7681963	7673285	7711193	No_Isoform
Slc22a19	chr19	-	7682758	7682973	7673285	7711193	No_Isoform
Slc22a19	chr19	-	7683737	7683853	7673285	7711193	No_Isoform
Slc22a19	chr19	-	7691062	7691186	7673285	7711193	No_Isoform
Slc22a19	chr19	-	7692657	7692826	7673285	7711193	No_Isoform
Slc22a19	chr19	-	7693685	7693840	7673285	7711193	No_Isoform
Slc22a19	chr19	-	7709632	7709736	7673285	7711193	No_Isoform
Slc22a19	chr19	-	7710791	7711310	7673285	7711193	No_Isoform
Slc22a6	chr19	+	8617995	8618646	8618295	8626211	No_Isoform
Slc22a6	chr19	+	8619002	8619106	8618295	8626211	No_Isoform
Slc22a6	chr19	+	8619314	8619469	8618295	8626211	No_Isoform
Slc22a6	chr19	+	8621190	8621359	8618295	8626211	No_Isoform
Slc22a6	chr19	+	8621785	8621909	8618295	8626211	No_Isoform
Slc22a6	chr19	+	8622041	8622157	8618295	8626211	No_Isoform
Slc22a6	chr19	+	8623463	8623678	8618295	8626211	No_Isoform
Slc22a6	chr19	+	8623819	8623928	8618295	8626211	No_Isoform
Slc22a6	chr19	+	8625632	8625836	8618295	8626211	No_Isoform
Slc22a6	chr19	+	8626120	8628299	8618295	8626211	No_Isoform
Eml3	chr19	+	8929693	8929952	8929930	8941333	No_Isoform
Eml3	chr19	+	8930798	8930970	8929930	8941333	No_Isoform
Eml3	chr19	+	8931043	8931304	8929930	8941333	No_Isoform
Eml3	chr19	+	8931389	8931503	8929930	8941333	No_Isoform
Eml3	chr19	+	8933241	8933309	8929930	8941333	No_Isoform
Eml3	chr19	+	8933422	8933546	8929930	8941333	No_Isoform
Eml3	chr19	+	8933769	8933940	8929930	8941333	No_Isoform
Eml3	chr19	+	8934086	8934156	8929930	8941333	No_Isoform
Eml3	chr19	+	8934241	8934352	8929930	8941333	No_Isoform
Eml3	chr19	+	8934950	8935046	8929930	8941333	No_Isoform
Eml3	chr19	+	8936303	8936459	8929930	8941333	No_Isoform
Eml3	chr19	+	8936618	8936760	8929930	8941333	No_Isoform
Eml3	chr19	+	8937128	8937280	8929930	8941333	No_Isoform
Eml3	chr19	+	8937361	8937487	8929930	8941333	No_Isoform
Eml3	chr19	+	8937562	8937694	8929930	8941333	No_Isoform
Eml3	chr19	+	8938461	8938529	8929930	8941333	No_Isoform
Eml3	chr19	+	8939027	8939116	8929930	8941333	No_Isoform
Eml3	chr19	+	8939187	8939285	8929930	8941333	No_Isoform
Eml3	chr19	+	8939416	8939504	8929930	8941333	No_Isoform
Eml3	chr19	+	8940578	8940677	8929930	8941333	No_Isoform
Eml3	chr19	+	8940902	8941033	8929930	8941333	No_Isoform
Eml3	chr19	+	8941129	8941582	8929930	8941333	No_Isoform
Ms4a4d	chr19	+	11536848	11537160	11548503	11558017	No_Isoform
Ms4a4d	chr19	+	11548478	11548638	11548503	11558017	No_Isoform
Ms4a4d	chr19	+	11550265	11550385	11548503	11558017	No_Isoform
Ms4a4d	chr19	+	11552831	11552888	11548503	11558017	No_Isoform
Ms4a4d	chr19	+	11554803	11554926	11548503	11558017	No_Isoform
Ms4a4d	chr19	+	11556191	11556293	11548503	11558017	No_Isoform
Ms4a4d	chr19	+	11557876	11558466	11548503	11558017	No_Isoform
Stx3	chr19	-	11785389	11785524	11781596	11788234	CDS_Intersection
Stx3	chr19	-	11785684	11785758	11781596	11788234	CDS_Intersection
Stx3	chr19	-	11786524	11786633	11781596	11788234	CDS_Intersection
Stx3	chr19	-	11788168	11788236	11781596	11788234	CDS_Intersection
Stx3	chr19	-	11789556	11789631	11781596	11788234	CDS_Intersection
Stx3	chr19	-	11803493	11803577	11781596	11788234	CDS_Intersection
Stx3	chr19	-	11818691	11819403	11781596	11788234	CDS_Intersection
Osbp	chr19	+	11965843	11966296	11965940	11992042	No_Isoform
Osbp	chr19	+	11970686	11970895	11965940	11992042	No_Isoform
Osbp	chr19	+	11973657	11973908	11965940	11992042	No_Isoform
Osbp	chr19	+	11977801	11978000	11965940	11992042	No_Isoform
Osbp	chr19	+	11978236	11978339	11965940	11992042	No_Isoform
Osbp	chr19	+	11978630	11978685	11965940	11992042	No_Isoform
Osbp	chr19	+	11978868	11979000	11965940	11992042	No_Isoform
Osbp	chr19	+	11983903	11984149	11965940	11992042	No_Isoform
Osbp	chr19	+	11984391	11984512	11965940	11992042	No_Isoform
Osbp	chr19	+	11988348	11988452	11965940	11992042	No_Isoform
Osbp	chr19	+	11989204	11989300	11965940	11992042	No_Isoform
Osbp	chr19	+	11990600	11990782	11965940	11992042	No_Isoform
Osbp	chr19	+	11991594	11991815	11965940	11992042	No_Isoform
Osbp	chr19	+	11991899	11994114	11965940	11992042	No_Isoform
Olfr1462	chr19	+	13190668	13191592	13190668	13191592	No_Isoform
Olfr1477	chr19	+	13500545	13500672	13502344	13503292	No_Isoform
Olfr1477	chr19	+	13502319	13503292	13502344	13503292	No_Isoform
Vldlr	chr19	+	27217019	27217696	27217614	27249140	Unique_CDS
Vldlr	chr19	+	27230195	27230315	27217614	27249140	Unique_CDS
Vldlr	chr19	+	27234789	27234912	27217614	27249140	Unique_CDS
Vldlr	chr19	+	27236239	27236362	27217614	27249140	Unique_CDS
Vldlr	chr19	+	27238052	27238424	27217614	27249140	Unique_CDS
Vldlr	chr19	+	27238509	27238632	27217614	27249140	Unique_CDS
Vldlr	chr19	+	27238723	27238846	27217614	27249140	Unique_CDS
Vldlr	chr19	+	27239621	27239741	27217614	27249140	Unique_CDS
Vldlr	chr19	+	27239844	27239970	27217614	27249140	Unique_CDS
Vldlr	chr19	+	27240465	27240637	27217614	27249140	Unique_CDS
Vldlr	chr19	+	27241234	27241453	27217614	27249140	Unique_CDS
Vldlr	chr19	+	27243064	27243183	27217614	27249140	Unique_CDS
Vldlr	chr19	+	27243757	27243897	27217614	27249140	Unique_CDS
Vldlr	chr19	+	27244198	27244340	27217614	27249140	Unique_CDS
Vldlr	chr19	+	27245534	27245681	27217614	27249140	Unique_CDS
Vldlr	chr19	+	27247009	27247090	27217614	27249140	Unique_CDS
Vldlr	chr19	+	27247856	27248026	27217614	27249140	Unique_CDS
Vldlr	chr19	+	27249104	27254231	27217614	27249140	Unique_CDS
1700018L02Rik	chr19	+	29047482	29048729	29048729	29048729	No_Isoform
Uhrf2	chr19	+	30030512	30030931	30030778	30092864	No_Isoform
Uhrf2	chr19	+	30039063	30039297	30030778	30092864	No_Isoform
Uhrf2	chr19	+	30056234	30056494	30030778	30092864	No_Isoform
Uhrf2	chr19	+	30071242	30071461	30030778	30092864	No_Isoform
Uhrf2	chr19	+	30073893	30074003	30030778	30092864	No_Isoform
Uhrf2	chr19	+	30075083	30075270	30030778	30092864	No_Isoform
Uhrf2	chr19	+	30078013	30078137	30030778	30092864	No_Isoform
Uhrf2	chr19	+	30078539	30078647	30030778	30092864	No_Isoform
Uhrf2	chr19	+	30079838	30079943	30030778	30092864	No_Isoform
Uhrf2	chr19	+	30082733	30082840	30030778	30092864	No_Isoform
Uhrf2	chr19	+	30086245	30086408	30030778	30092864	No_Isoform
Uhrf2	chr19	+	30087175	30087316	30030778	30092864	No_Isoform
Uhrf2	chr19	+	30088478	30088575	30030778	30092864	No_Isoform
Uhrf2	chr19	+	30089185	30089343	30030778	30092864	No_Isoform
Uhrf2	chr19	+	30092040	30092139	30030778	30092864	No_Isoform
Uhrf2	chr19	+	30092717	30093724	30030778	30092864	No_Isoform
Kif20b	chr19	+	34922357	34922433	34924625	34975570	No_Isoform
Kif20b	chr19	+	34924624	34924772	34924625	34975570	No_Isoform
Kif20b	chr19	+	34928860	34928947	34924625	34975570	No_Isoform
Kif20b	chr19	+	34929026	34929143	34924625	34975570	No_Isoform
Kif20b	chr19	+	34929683	34929822	34924625	34975570	No_Isoform
Kif20b	chr19	+	34931554	34931739	34924625	34975570	No_Isoform
Kif20b	chr19	+	34934413	34934450	34924625	34975570	No_Isoform
Kif20b	chr19	+	34934907	34935132	34924625	34975570	No_Isoform
Kif20b	chr19	+	34935625	34935737	34924625	34975570	No_Isoform
Kif20b	chr19	+	34936776	34936848	34924625	34975570	No_Isoform
Kif20b	chr19	+	34936937	34937084	34924625	34975570	No_Isoform
Kif20b	chr19	+	34937313	34937473	34924625	34975570	No_Isoform
Kif20b	chr19	+	34938252	34938540	34924625	34975570	No_Isoform
Kif20b	chr19	+	34939787	34939927	34924625	34975570	No_Isoform
Kif20b	chr19	+	34940092	34940231	34924625	34975570	No_Isoform
Kif20b	chr19	+	34941212	34941441	34924625	34975570	No_Isoform
Kif20b	chr19	+	34942507	34942542	34924625	34975570	No_Isoform
Kif20b	chr19	+	34947583	34947725	34924625	34975570	No_Isoform
Kif20b	chr19	+	34949740	34950974	34924625	34975570	No_Isoform
Kif20b	chr19	+	34951490	34951629	34924625	34975570	No_Isoform
Kif20b	chr19	+	34952870	34952990	34924625	34975570	No_Isoform
Kif20b	chr19	+	34954711	34954772	34924625	34975570	No_Isoform
Kif20b	chr19	+	34955950	34956076	34924625	34975570	No_Isoform
Kif20b	chr19	+	34957416	34957544	34924625	34975570	No_Isoform
Kif20b	chr19	+	34959415	34959571	34924625	34975570	No_Isoform
Kif20b	chr19	+	34966046	34966223	34924625	34975570	No_Isoform
Kif20b	chr19	+	34968115	34968226	34924625	34975570	No_Isoform
Kif20b	chr19	+	34969919	34970117	34924625	34975570	No_Isoform
Kif20b	chr19	+	34972396	34972498	34924625	34975570	No_Isoform
Kif20b	chr19	+	34972858	34973009	34924625	34975570	No_Isoform
Kif20b	chr19	+	34974427	34974570	34924625	34975570	No_Isoform
Kif20b	chr19	+	34975492	34975731	34924625	34975570	No_Isoform
March5	chr19	+	37207544	37207904	37207869	37217403	CDS_Intersection
March5	chr19	+	37210670	37210873	37207869	37217403	CDS_Intersection
Cyp2c39	chr19	+	39510821	39511038	39510870	39568194	No_Isoform
Cyp2c39	chr19	+	39513172	39513335	39510870	39568194	No_Isoform
Cyp2c39	chr19	+	39513499	39513649	39510870	39568194	No_Isoform
Cyp2c39	chr19	+	39536735	39536896	39510870	39568194	No_Isoform
Cyp2c39	chr19	+	39538853	39539030	39510870	39568194	No_Isoform
Cyp2c39	chr19	+	39560858	39561000	39510870	39568194	No_Isoform
Cyp2c39	chr19	+	39563825	39564013	39510870	39568194	No_Isoform
Cyp2c39	chr19	+	39566886	39567028	39510870	39568194	No_Isoform
Cyp2c39	chr19	+	39568012	39568529	39510870	39568194	No_Isoform
Cyp2c69	chr19	-	39842659	39843076	39842891	39886707	No_Isoform
Cyp2c69	chr19	-	39849345	39849487	39842891	39886707	No_Isoform
Cyp2c69	chr19	-	39851028	39851216	39842891	39886707	No_Isoform
Cyp2c69	chr19	-	39859815	39859957	39842891	39886707	No_Isoform
Cyp2c69	chr19	-	39876213	39876390	39842891	39886707	No_Isoform
Cyp2c69	chr19	-	39877505	39877666	39842891	39886707	No_Isoform
Cyp2c69	chr19	-	39881092	39881242	39842891	39886707	No_Isoform
Cyp2c69	chr19	-	39881445	39881608	39842891	39886707	No_Isoform
Cyp2c69	chr19	-	39886539	39886769	39842891	39886707	No_Isoform
Entpd1	chr19	+	40659793	40659900	40659884	40739029	No_Isoform
Entpd1	chr19	+	40711162	40711290	40659884	40739029	No_Isoform
Entpd1	chr19	+	40720456	40720574	40659884	40739029	No_Isoform
Entpd1	chr19	+	40723086	40723237	40659884	40739029	No_Isoform
Entpd1	chr19	+	40724924	40725084	40659884	40739029	No_Isoform
Entpd1	chr19	+	40726021	40726258	40659884	40739029	No_Isoform
Entpd1	chr19	+	40727287	40727548	40659884	40739029	No_Isoform
Entpd1	chr19	+	40733666	40733786	40659884	40739029	No_Isoform
Entpd1	chr19	+	40736749	40736884	40659884	40739029	No_Isoform
Entpd1	chr19	+	40738822	40741602	40659884	40739029	No_Isoform
Gm19424	chr19	+	41746960	41747204	41750097	41750097	No_Isoform
Gm19424	chr19	+	41747544	41748571	41750097	41750097	No_Isoform
Gm19424	chr19	+	41749130	41750097	41750097	41750097	No_Isoform
Sec31b	chr19	-	44516956	44517488	44517308	44543779	No_Isoform
Sec31b	chr19	-	44517639	44517711	44517308	44543779	No_Isoform
Sec31b	chr19	-	44518143	44518260	44517308	44543779	No_Isoform
Sec31b	chr19	-	44518517	44518664	44517308	44543779	No_Isoform
Sec31b	chr19	-	44518900	44518959	44517308	44543779	No_Isoform
Sec31b	chr19	-	44519172	44519487	44517308	44543779	No_Isoform
Sec31b	chr19	-	44520422	44520582	44517308	44543779	No_Isoform
Sec31b	chr19	-	44523004	44523166	44517308	44543779	No_Isoform
Sec31b	chr19	-	44523659	44523833	44517308	44543779	No_Isoform
Sec31b	chr19	-	44524428	44524574	44517308	44543779	No_Isoform
Sec31b	chr19	-	44525120	44525247	44517308	44543779	No_Isoform
Sec31b	chr19	-	44525475	44525654	44517308	44543779	No_Isoform
Sec31b	chr19	-	44526215	44526315	44517308	44543779	No_Isoform
Sec31b	chr19	-	44526604	44526703	44517308	44543779	No_Isoform
Sec31b	chr19	-	44526997	44527072	44517308	44543779	No_Isoform
Sec31b	chr19	-	44528665	44528896	44517308	44543779	No_Isoform
Sec31b	chr19	-	44531680	44531770	44517308	44543779	No_Isoform
Sec31b	chr19	-	44532293	44532455	44517308	44543779	No_Isoform
Sec31b	chr19	-	44532593	44532693	44517308	44543779	No_Isoform
Sec31b	chr19	-	44534240	44534383	44517308	44543779	No_Isoform
Sec31b	chr19	-	44534687	44534831	44517308	44543779	No_Isoform
Sec31b	chr19	-	44535704	44535800	44517308	44543779	No_Isoform
Sec31b	chr19	-	44536057	44536253	44517308	44543779	No_Isoform
Sec31b	chr19	-	44543265	44543389	44517308	44543779	No_Isoform
Sec31b	chr19	-	44543700	44543812	44517308	44543779	No_Isoform
Sec31b	chr19	-	44545787	44545848	44517308	44543779	No_Isoform
Hps6	chr19	+	46003477	46006173	46003625	46006043	No_Isoform
Taf5	chr19	+	47067747	47068326	47067764	47082644	No_Isoform
Taf5	chr19	+	47070980	47071218	47067764	47082644	No_Isoform
Taf5	chr19	+	47074812	47075128	47067764	47082644	No_Isoform
Taf5	chr19	+	47075735	47075899	47067764	47082644	No_Isoform
Taf5	chr19	+	47075996	47076132	47067764	47082644	No_Isoform
Taf5	chr19	+	47077273	47077394	47067764	47082644	No_Isoform
Taf5	chr19	+	47078767	47078897	47067764	47082644	No_Isoform
Taf5	chr19	+	47080540	47080705	47067764	47082644	No_Isoform
Taf5	chr19	+	47081808	47081986	47067764	47082644	No_Isoform
Taf5	chr19	+	47082143	47082321	47067764	47082644	No_Isoform
Taf5	chr19	+	47082426	47083479	47067764	47082644	No_Isoform
B230217O12Rik	chr19	-	57323196	57324062	57360899	57360899	No_Isoform
B230217O12Rik	chr19	-	57324595	57324797	57360899	57360899	No_Isoform
B230217O12Rik	chr19	-	57360013	57360899	57360899	57360899	No_Isoform
Pnliprp1	chr19	+	58728886	58729042	58729124	58744128	No_Isoform
Pnliprp1	chr19	+	58729124	58729173	58729124	58744128	No_Isoform
Pnliprp1	chr19	+	58729976	58730131	58729124	58744128	No_Isoform
Pnliprp1	chr19	+	58730474	58730600	58729124	58744128	No_Isoform
Pnliprp1	chr19	+	58732023	58732158	58729124	58744128	No_Isoform
Pnliprp1	chr19	+	58733355	58733464	58729124	58744128	No_Isoform
Pnliprp1	chr19	+	58734642	58734762	58729124	58744128	No_Isoform
Pnliprp1	chr19	+	58734872	58734992	58729124	58744128	No_Isoform
Pnliprp1	chr19	+	58736990	58737109	58729124	58744128	No_Isoform
Pnliprp1	chr19	+	58738145	58738275	58729124	58744128	No_Isoform
Pnliprp1	chr19	+	58740445	58740554	58729124	58744128	No_Isoform
Pnliprp1	chr19	+	58741088	58741256	58729124	58744128	No_Isoform
Pnliprp1	chr19	+	58744046	58744169	58729124	58744128	No_Isoform
Aldh3b2	chr19	+	3972327	3972613	3972575	3981192	No_Isoform
Aldh3b2	chr19	+	3977498	3977661	3972575	3981192	No_Isoform
Aldh3b2	chr19	+	3978060	3978171	3972575	3981192	No_Isoform
Aldh3b2	chr19	+	3978413	3978534	3972575	3981192	No_Isoform
Aldh3b2	chr19	+	3978652	3978738	3972575	3981192	No_Isoform
Aldh3b2	chr19	+	3978850	3978932	3972575	3981192	No_Isoform
Aldh3b2	chr19	+	3979229	3979616	3972575	3981192	No_Isoform
Aldh3b2	chr19	+	3980005	3980172	3972575	3981192	No_Isoform
Aldh3b2	chr19	+	3980691	3980791	3972575	3981192	No_Isoform
Aldh3b2	chr19	+	3981007	3981665	3972575	3981192	No_Isoform
Pitpnm1	chr19	+	4102672	4102887	4113965	4113748	CDS_Intersection
Pitpnm1	chr19	+	4102974	4103096	4113965	4113748	CDS_Intersection
Pitpnm1	chr19	+	4103260	4103485	4113965	4113748	CDS_Intersection
Pitpnm1	chr19	+	4104813	4105140	4113965	4113748	CDS_Intersection
Pitpnm1	chr19	+	4105229	4105325	4113965	4113748	CDS_Intersection
Pitpnm1	chr19	+	4105414	4105522	4113965	4113748	CDS_Intersection
Pitpnm1	chr19	+	4106563	4106625	4113965	4113748	CDS_Intersection
Pitpnm1	chr19	+	4106711	4106962	4113965	4113748	CDS_Intersection
Pitpnm1	chr19	+	4107785	4107975	4113965	4113748	CDS_Intersection
Pitpnm1	chr19	+	4108085	4108193	4113965	4113748	CDS_Intersection
Pitpnm1	chr19	+	4108422	4108580	4113965	4113748	CDS_Intersection
Pitpnm1	chr19	+	4108664	4108867	4113965	4113748	CDS_Intersection
Pitpnm1	chr19	+	4109825	4109996	4113965	4113748	CDS_Intersection
Pitpnm1	chr19	+	4110494	4110659	4113965	4113748	CDS_Intersection
Pitpnm1	chr19	+	4110841	4110990	4113965	4113748	CDS_Intersection
Pitpnm1	chr19	+	4111078	4111189	4113965	4113748	CDS_Intersection
Pitpnm1	chr19	+	4111581	4111698	4113965	4113748	CDS_Intersection
Pitpnm1	chr19	+	4111865	4112014	4113965	4113748	CDS_Intersection
Pitpnm1	chr19	+	4112100	4112250	4113965	4113748	CDS_Intersection
Pitpnm1	chr19	+	4112326	4112510	4113965	4113748	CDS_Intersection
Pitpnm1	chr19	+	4112747	4112876	4113965	4113748	CDS_Intersection
Pitpnm1	chr19	+	4113484	4113965	4113965	4113748	CDS_Intersection
Syt12	chr19	-	4445907	4447860	4447686	4467940	No_Isoform
Syt12	chr19	-	4450928	4451062	4447686	4467940	No_Isoform
Syt12	chr19	-	4452276	4452397	4447686	4467940	No_Isoform
Syt12	chr19	-	4453764	4453980	4447686	4467940	No_Isoform
Syt12	chr19	-	4456494	4456887	4447686	4467940	No_Isoform
Syt12	chr19	-	4460616	4460810	4447686	4467940	No_Isoform
Syt12	chr19	-	4467906	4467963	4447686	4467940	No_Isoform
Syt12	chr19	-	4476934	4477143	4447686	4467940	No_Isoform
Scyl1	chr19	-	5758426	5758696	5758571	5771330	No_Isoform
Scyl1	chr19	-	5758799	5758860	5758571	5771330	No_Isoform
Scyl1	chr19	-	5758939	5759146	5758571	5771330	No_Isoform
Scyl1	chr19	-	5759270	5759342	5758571	5771330	No_Isoform
Scyl1	chr19	-	5759664	5759804	5758571	5771330	No_Isoform
Scyl1	chr19	-	5759980	5760145	5758571	5771330	No_Isoform
Scyl1	chr19	-	5760532	5760608	5758571	5771330	No_Isoform
Scyl1	chr19	-	5760712	5760901	5758571	5771330	No_Isoform
Scyl1	chr19	-	5761652	5761808	5758571	5771330	No_Isoform
Scyl1	chr19	-	5764668	5764782	5758571	5771330	No_Isoform
Scyl1	chr19	-	5765309	5765417	5758571	5771330	No_Isoform
Scyl1	chr19	-	5766157	5766316	5758571	5771330	No_Isoform
Scyl1	chr19	-	5769468	5769624	5758571	5771330	No_Isoform
Scyl1	chr19	-	5769720	5769811	5758571	5771330	No_Isoform
Scyl1	chr19	-	5770202	5770552	5758571	5771330	No_Isoform
Scyl1	chr19	-	5770722	5770863	5758571	5771330	No_Isoform
Scyl1	chr19	-	5771219	5771401	5758571	5771330	No_Isoform
Neat1	chr19	-	5842301	5845478	5845478	5845478	No_Isoform
Mir194-2	chr19	+	6264642	6264728	6264728	6264728	No_Isoform
Mark2	chr19	-	7275395	7277450	7277089	7290737	CDS_Intersection
Mark2	chr19	-	7278041	7278086	7277089	7290737	CDS_Intersection
Mark2	chr19	-	7280997	7281255	7277089	7290737	CDS_Intersection
Mark2	chr19	-	7282725	7282823	7277089	7290737	CDS_Intersection
Mark2	chr19	-	7283032	7283205	7277089	7290737	CDS_Intersection
Mark2	chr19	-	7283435	7283568	7277089	7290737	CDS_Intersection
Mark2	chr19	-	7284464	7284577	7277089	7290737	CDS_Intersection
Mark2	chr19	-	7284659	7284759	7277089	7290737	CDS_Intersection
Mark2	chr19	-	7284868	7284988	7277089	7290737	CDS_Intersection
Mark2	chr19	-	7285731	7285968	7277089	7290737	CDS_Intersection
Mark2	chr19	-	7286568	7286625	7277089	7290737	CDS_Intersection
Mark2	chr19	-	7286833	7286904	7277089	7290737	CDS_Intersection
Mark2	chr19	-	7287000	7287066	7277089	7290737	CDS_Intersection
Mark2	chr19	-	7287329	7287378	7277089	7290737	CDS_Intersection
Mark2	chr19	-	7290315	7290369	7277089	7290737	CDS_Intersection
Mark2	chr19	-	7290602	7290782	7277089	7290737	CDS_Intersection
1810009A15Rik	chr19	+	8890002	8890100	8890759	8890520	CDS_Intersection
1810009A15Rik	chr19	+	8890410	8890759	8890759	8890520	CDS_Intersection
1700017D01Rik	chr19	-	11096815	11097067	11096936	11116466	No_Isoform
1700017D01Rik	chr19	-	11101803	11101924	11096936	11116466	No_Isoform
1700017D01Rik	chr19	-	11105676	11105796	11096936	11116466	No_Isoform
1700017D01Rik	chr19	-	11110307	11110361	11096936	11116466	No_Isoform
1700017D01Rik	chr19	-	11112315	11112459	11096936	11116466	No_Isoform
1700017D01Rik	chr19	-	11116406	11116516	11096936	11116466	No_Isoform
1700017D01Rik	chr19	-	11130485	11130878	11096936	11116466	No_Isoform
Ms4a7	chr19	-	11321038	11321582	11321516	11333353	CDS_Intersection
Ms4a7	chr19	-	11322298	11322400	11321516	11333353	CDS_Intersection
Ms4a7	chr19	-	11324421	11324628	11321516	11333353	CDS_Intersection
Ms4a7	chr19	-	11327924	11328050	11321516	11333353	CDS_Intersection
Ms4a7	chr19	-	11333206	11333366	11321516	11333353	CDS_Intersection
Olfr1428	chr19	-	12108599	12109544	12108599	12109544	No_Isoform
Psat1	chr19	-	15905122	15906151	15906045	15924354	CDS_Intersection
Psat1	chr19	-	15906929	15907067	15906045	15924354	CDS_Intersection
Psat1	chr19	-	15909300	15909429	15906045	15924354	CDS_Intersection
Psat1	chr19	-	15914863	15915033	15906045	15924354	CDS_Intersection
Psat1	chr19	-	15917076	15917249	15906045	15924354	CDS_Intersection
Psat1	chr19	-	15918205	15918411	15906045	15924354	CDS_Intersection
Psat1	chr19	-	15919454	15919524	15906045	15924354	CDS_Intersection
Psat1	chr19	-	15920935	15920996	15906045	15924354	CDS_Intersection
Kank1	chr19	+	25237201	25237317	25378493	25433583	No_Isoform
Kank1	chr19	+	25274747	25274834	25378493	25433583	No_Isoform
Kank1	chr19	+	25318304	25318432	25378493	25433583	No_Isoform
Kank1	chr19	+	25378410	25378530	25378493	25433583	No_Isoform
Kank1	chr19	+	25409085	25411764	25378493	25433583	No_Isoform
Kank1	chr19	+	25422143	25422341	25378493	25433583	No_Isoform
Kank1	chr19	+	25422918	25423027	25378493	25433583	No_Isoform
Kank1	chr19	+	25424137	25424383	25378493	25433583	No_Isoform
Kank1	chr19	+	25425896	25425984	25378493	25433583	No_Isoform
Kank1	chr19	+	25427976	25428196	25378493	25433583	No_Isoform
Kank1	chr19	+	25430220	25430363	25378493	25433583	No_Isoform
Kank1	chr19	+	25430878	25431079	25378493	25433583	No_Isoform
Kank1	chr19	+	25432864	25432963	25378493	25433583	No_Isoform
Kank1	chr19	+	25433520	25434496	25378493	25433583	No_Isoform
Ppp1r2-ps3	chr19	-	30538875	30539679	30539679	30539679	No_Isoform
Lipm	chr19	+	34100942	34101016	34101169	34121396	No_Isoform
Lipm	chr19	+	34101102	34101316	34101169	34121396	No_Isoform
Lipm	chr19	+	34109556	34109674	34101169	34121396	No_Isoform
Lipm	chr19	+	34111908	34112107	34101169	34121396	No_Isoform
Lipm	chr19	+	34112884	34112994	34101169	34121396	No_Isoform
Lipm	chr19	+	34116125	34116262	34101169	34121396	No_Isoform
Lipm	chr19	+	34116395	34116542	34101169	34121396	No_Isoform
Lipm	chr19	+	34117864	34117936	34101169	34121396	No_Isoform
Lipm	chr19	+	34118715	34118787	34101169	34121396	No_Isoform
Lipm	chr19	+	34121129	34122687	34101169	34121396	No_Isoform
Fas	chr19	+	34290658	34290744	34290714	34309043	CDS_Intersection
Fas	chr19	+	34307124	34307278	34290714	34309043	CDS_Intersection
Hectd2	chr19	+	36554638	36554915	36554783	36618844	Unique_CDS
Hectd2	chr19	+	36569372	36569502	36554783	36618844	Unique_CDS
Hectd2	chr19	+	36583935	36584074	36554783	36618844	Unique_CDS
Hectd2	chr19	+	36584895	36584998	36554783	36618844	Unique_CDS
Hectd2	chr19	+	36585443	36585533	36554783	36618844	Unique_CDS
Hectd2	chr19	+	36587365	36587430	36554783	36618844	Unique_CDS
Hectd2	chr19	+	36595208	36595254	36554783	36618844	Unique_CDS
Hectd2	chr19	+	36597076	36597186	36554783	36618844	Unique_CDS
Hectd2	chr19	+	36598886	36599035	36554783	36618844	Unique_CDS
Hectd2	chr19	+	36599595	36599719	36554783	36618844	Unique_CDS
Hectd2	chr19	+	36604249	36604357	36554783	36618844	Unique_CDS
Hectd2	chr19	+	36605167	36605300	36554783	36618844	Unique_CDS
Hectd2	chr19	+	36606385	36606474	36554783	36618844	Unique_CDS
Hectd2	chr19	+	36609264	36609423	36554783	36618844	Unique_CDS
Hectd2	chr19	+	36611363	36611438	36554783	36618844	Unique_CDS
Hectd2	chr19	+	36612143	36612231	36554783	36618844	Unique_CDS
Hectd2	chr19	+	36612316	36612423	36554783	36618844	Unique_CDS
Hectd2	chr19	+	36614347	36614463	36554783	36618844	Unique_CDS
Hectd2	chr19	+	36615499	36615643	36554783	36618844	Unique_CDS
Hectd2	chr19	+	36618723	36621135	36554783	36618844	Unique_CDS
Slit1	chr19	-	41600256	41600689	41600450	41743408	No_Isoform
Slit1	chr19	-	41601488	41601700	41600450	41743408	No_Isoform
Slit1	chr19	-	41602086	41602375	41600450	41743408	No_Isoform
Slit1	chr19	-	41603325	41603480	41600450	41743408	No_Isoform
Slit1	chr19	-	41604311	41604442	41600450	41743408	No_Isoform
Slit1	chr19	-	41606359	41606588	41600450	41743408	No_Isoform
Slit1	chr19	-	41608317	41608455	41600450	41743408	No_Isoform
Slit1	chr19	-	41610800	41610894	41600450	41743408	No_Isoform
Slit1	chr19	-	41611001	41611141	41600450	41743408	No_Isoform
Slit1	chr19	-	41614401	41614499	41600450	41743408	No_Isoform
Slit1	chr19	-	41614789	41614914	41600450	41743408	No_Isoform
Slit1	chr19	-	41616664	41616828	41600450	41743408	No_Isoform
Slit1	chr19	-	41624497	41624569	41600450	41743408	No_Isoform
Slit1	chr19	-	41625521	41625593	41600450	41743408	No_Isoform
Slit1	chr19	-	41627240	41627312	41600450	41743408	No_Isoform
Slit1	chr19	-	41629869	41629938	41600450	41743408	No_Isoform
Slit1	chr19	-	41630763	41630896	41600450	41743408	No_Isoform
Slit1	chr19	-	41634154	41634321	41600450	41743408	No_Isoform
Slit1	chr19	-	41634599	41634743	41600450	41743408	No_Isoform
Slit1	chr19	-	41637468	41637612	41600450	41743408	No_Isoform
Slit1	chr19	-	41637776	41637851	41600450	41743408	No_Isoform
Slit1	chr19	-	41638568	41638713	41600450	41743408	No_Isoform
Slit1	chr19	-	41638882	41638906	41600450	41743408	No_Isoform
Slit1	chr19	-	41639702	41639866	41600450	41743408	No_Isoform
Slit1	chr19	-	41646015	41646159	41600450	41743408	No_Isoform
Slit1	chr19	-	41646967	41647039	41600450	41743408	No_Isoform
Slit1	chr19	-	41648515	41648587	41600450	41743408	No_Isoform
Slit1	chr19	-	41648984	41649056	41600450	41743408	No_Isoform
Slit1	chr19	-	41649411	41649559	41600450	41743408	No_Isoform
Slit1	chr19	-	41650676	41650840	41600450	41743408	No_Isoform
Slit1	chr19	-	41651154	41651226	41600450	41743408	No_Isoform
Slit1	chr19	-	41651630	41651702	41600450	41743408	No_Isoform
Slit1	chr19	-	41652694	41652766	41600450	41743408	No_Isoform
Slit1	chr19	-	41721039	41721111	41600450	41743408	No_Isoform
Slit1	chr19	-	41727069	41727141	41600450	41743408	No_Isoform
Slit1	chr19	-	41729054	41729126	41600450	41743408	No_Isoform
Slit1	chr19	-	41743211	41743856	41600450	41743408	No_Isoform
Hoga1	chr19	+	42045850	42046110	42045917	42070337	No_Isoform
Hoga1	chr19	+	42059887	42060016	42045917	42070337	No_Isoform
Hoga1	chr19	+	42060166	42060294	42045917	42070337	No_Isoform
Hoga1	chr19	+	42060927	42061062	42045917	42070337	No_Isoform
Hoga1	chr19	+	42061302	42061399	42045917	42070337	No_Isoform
Hoga1	chr19	+	42063191	42063325	42045917	42070337	No_Isoform
Hoga1	chr19	+	42070187	42070939	42045917	42070337	No_Isoform
Ldb1	chr19	-	46032600	46033341	46033110	46036282	CDS_Intersection
Ldb1	chr19	-	46034031	46034180	46033110	46036282	CDS_Intersection
Ldb1	chr19	-	46034388	46034512	46033110	46036282	CDS_Intersection
Ldb1	chr19	-	46034610	46034694	46033110	46036282	CDS_Intersection
Ldb1	chr19	-	46034823	46034946	46033110	46036282	CDS_Intersection
Ldb1	chr19	-	46035420	46035593	46033110	46036282	CDS_Intersection
Ldb1	chr19	-	46035734	46035837	46033110	46036282	CDS_Intersection
Ldb1	chr19	-	46035923	46035999	46033110	46036282	CDS_Intersection
Ldb1	chr19	-	46036106	46036151	46033110	46036282	CDS_Intersection
Ldb1	chr19	-	46036262	46036365	46033110	46036282	CDS_Intersection
Arl3	chr19	-	46531108	46531386	46531338	46573042	No_Isoform
Arl3	chr19	-	46542351	46542537	46531338	46573042	No_Isoform
Arl3	chr19	-	46543481	46543532	46531338	46573042	No_Isoform
Arl3	chr19	-	46551572	46551689	46531338	46573042	No_Isoform
Arl3	chr19	-	46558237	46558381	46531338	46573042	No_Isoform
Arl3	chr19	-	46573039	46573085	46531338	46573042	No_Isoform
Wdr96	chr19	-	47736856	47737887	47737720	47837327	No_Isoform
Wdr96	chr19	-	47738028	47738182	47737720	47837327	No_Isoform
Wdr96	chr19	-	47738777	47738858	47737720	47837327	No_Isoform
Wdr96	chr19	-	47739669	47739834	47737720	47837327	No_Isoform
Wdr96	chr19	-	47745443	47745603	47737720	47837327	No_Isoform
Wdr96	chr19	-	47746628	47746741	47737720	47837327	No_Isoform
Wdr96	chr19	-	47747841	47748055	47737720	47837327	No_Isoform
Wdr96	chr19	-	47751067	47751156	47737720	47837327	No_Isoform
Wdr96	chr19	-	47751826	47751913	47737720	47837327	No_Isoform
Wdr96	chr19	-	47752964	47753072	47737720	47837327	No_Isoform
Wdr96	chr19	-	47756001	47756121	47737720	47837327	No_Isoform
Wdr96	chr19	-	47760858	47760984	47737720	47837327	No_Isoform
Wdr96	chr19	-	47761636	47761717	47737720	47837327	No_Isoform
Wdr96	chr19	-	47761941	47762034	47737720	47837327	No_Isoform
Wdr96	chr19	-	47763640	47763847	47737720	47837327	No_Isoform
Wdr96	chr19	-	47765799	47766030	47737720	47837327	No_Isoform
Wdr96	chr19	-	47770379	47770496	47737720	47837327	No_Isoform
Wdr96	chr19	-	47771555	47771660	47737720	47837327	No_Isoform
Wdr96	chr19	-	47773022	47773148	47737720	47837327	No_Isoform
Wdr96	chr19	-	47776019	47776097	47737720	47837327	No_Isoform
Wdr96	chr19	-	47778393	47778477	47737720	47837327	No_Isoform
Wdr96	chr19	-	47780260	47780411	47737720	47837327	No_Isoform
Wdr96	chr19	-	47782278	47782409	47737720	47837327	No_Isoform
Wdr96	chr19	-	47785279	47785429	47737720	47837327	No_Isoform
Wdr96	chr19	-	47786920	47787096	47737720	47837327	No_Isoform
Wdr96	chr19	-	47788311	47788452	47737720	47837327	No_Isoform
Wdr96	chr19	-	47791418	47791522	47737720	47837327	No_Isoform
Wdr96	chr19	-	47795602	47795751	47737720	47837327	No_Isoform
Wdr96	chr19	-	47797108	47797189	47737720	47837327	No_Isoform
Wdr96	chr19	-	47801862	47801979	47737720	47837327	No_Isoform
Wdr96	chr19	-	47812067	47812199	47737720	47837327	No_Isoform
Wdr96	chr19	-	47813927	47813995	47737720	47837327	No_Isoform
Wdr96	chr19	-	47815812	47815972	47737720	47837327	No_Isoform
Wdr96	chr19	-	47823028	47823179	47737720	47837327	No_Isoform
Wdr96	chr19	-	47825761	47825929	47737720	47837327	No_Isoform
Wdr96	chr19	-	47830383	47830480	47737720	47837327	No_Isoform
Wdr96	chr19	-	47835563	47835817	47737720	47837327	No_Isoform
Wdr96	chr19	-	47837214	47837361	47737720	47837327	No_Isoform
AA387883	chr19	+	52923180	52923500	52926931	52926931	No_Isoform
AA387883	chr19	+	52925572	52926931	52926931	52926931	No_Isoform
Fam45a	chr19	+	60811569	60811673	60811618	60835002	Unique_CDS
Fam45a	chr19	+	60814611	60814808	60811618	60835002	Unique_CDS
Fam45a	chr19	+	60817530	60817610	60811618	60835002	Unique_CDS
Fam45a	chr19	+	60821206	60821355	60811618	60835002	Unique_CDS
Fam45a	chr19	+	60822294	60822406	60811618	60835002	Unique_CDS
Fam45a	chr19	+	60825830	60825931	60811618	60835002	Unique_CDS
Fam45a	chr19	+	60832583	60832678	60811618	60835002	Unique_CDS
Fam45a	chr19	+	60834825	60836229	60811618	60835002	Unique_CDS
Csf2ra	chr19	-	61224401	61225033	61225003	61227365	No_Isoform
Csf2ra	chr19	-	61225132	61225214	61225003	61227365	No_Isoform
Csf2ra	chr19	-	61225323	61225420	61225003	61227365	No_Isoform
Csf2ra	chr19	-	61225522	61225652	61225003	61227365	No_Isoform
Csf2ra	chr19	-	61225791	61225821	61225003	61227365	No_Isoform
Csf2ra	chr19	-	61225927	61226055	61225003	61227365	No_Isoform
Csf2ra	chr19	-	61226214	61226384	61225003	61227365	No_Isoform
Csf2ra	chr19	-	61226524	61226654	61225003	61227365	No_Isoform
Csf2ra	chr19	-	61226805	61226926	61225003	61227365	No_Isoform
Csf2ra	chr19	-	61227029	61227184	61225003	61227365	No_Isoform
Csf2ra	chr19	-	61227271	61227365	61225003	61227365	No_Isoform
Csf2ra	chr19	-	61228338	61228418	61225003	61227365	No_Isoform
Suv420h1	chr19	+	3767420	3767730	3786464	3805057	CDS_Intersection
Suv420h1	chr19	+	3768021	3768340	3786464	3805057	CDS_Intersection
Suv420h1	chr19	+	3786388	3786627	3786464	3805057	CDS_Intersection
Suv420h1	chr19	+	3793067	3793215	3786464	3805057	CDS_Intersection
Suv420h1	chr19	+	3802074	3802240	3786464	3805057	CDS_Intersection
Suv420h1	chr19	+	3802787	3802897	3786464	3805057	CDS_Intersection
Suv420h1	chr19	+	3804394	3804561	3786464	3805057	CDS_Intersection
Suv420h1	chr19	+	3804813	3804833	3786464	3805057	CDS_Intersection
Aldh3b1	chr19	-	3913490	3914084	3913893	3923900	No_Isoform
Aldh3b1	chr19	-	3915293	3915393	3913893	3923900	No_Isoform
Aldh3b1	chr19	-	3918041	3918208	3913893	3923900	No_Isoform
Aldh3b1	chr19	-	3918602	3918989	3913893	3923900	No_Isoform
Aldh3b1	chr19	-	3920796	3920878	3913893	3923900	No_Isoform
Aldh3b1	chr19	-	3921182	3921268	3913893	3923900	No_Isoform
Aldh3b1	chr19	-	3921472	3921593	3913893	3923900	No_Isoform
Aldh3b1	chr19	-	3921696	3921807	3913893	3923900	No_Isoform
Aldh3b1	chr19	-	3923738	3923901	3913893	3923900	No_Isoform
Aldh3b1	chr19	-	3929695	3929716	3913893	3923900	No_Isoform
Ccs	chr19	-	4825365	4825664	4825510	4839235	No_Isoform
Ccs	chr19	-	4825769	4825873	4825510	4839235	No_Isoform
Ccs	chr19	-	4825943	4826021	4825510	4839235	No_Isoform
Ccs	chr19	-	4832832	4832893	4825510	4839235	No_Isoform
Ccs	chr19	-	4833340	4833518	4825510	4839235	No_Isoform
Ccs	chr19	-	4834172	4834310	4825510	4839235	No_Isoform
Ccs	chr19	-	4838830	4838903	4825510	4839235	No_Isoform
Ccs	chr19	-	4839196	4839322	4825510	4839235	No_Isoform
Sf1	chr19	+	6363689	6364118	6364087	6375995	CDS_Intersection
Sf1	chr19	+	6365663	6365792	6364087	6375995	CDS_Intersection
Sf1	chr19	+	6368363	6368439	6364087	6375995	CDS_Intersection
Sf1	chr19	+	6371266	6371419	6364087	6375995	CDS_Intersection
Sf1	chr19	+	6371617	6371707	6364087	6375995	CDS_Intersection
Sf1	chr19	+	6372024	6372208	6364087	6375995	CDS_Intersection
Sf1	chr19	+	6372300	6372416	6364087	6375995	CDS_Intersection
Sf1	chr19	+	6372517	6372625	6364087	6375995	CDS_Intersection
Sf1	chr19	+	6373572	6373753	6364087	6375995	CDS_Intersection
Sf1	chr19	+	6374009	6374283	6364087	6375995	CDS_Intersection
Sf1	chr19	+	6374548	6374608	6364087	6375995	CDS_Intersection
Sf1	chr19	+	6374718	6374898	6364087	6375995	CDS_Intersection
Lgals12	chr19	-	7596660	7598171	7598024	7606730	No_Isoform
Lgals12	chr19	-	7598759	7598910	7598024	7606730	No_Isoform
Lgals12	chr19	-	7600647	7600736	7598024	7606730	No_Isoform
Lgals12	chr19	-	7601245	7601272	7598024	7606730	No_Isoform
Lgals12	chr19	-	7602042	7602081	7598024	7606730	No_Isoform
Lgals12	chr19	-	7603008	7603128	7598024	7606730	No_Isoform
Lgals12	chr19	-	7603968	7604182	7598024	7606730	No_Isoform
Lgals12	chr19	-	7604303	7604392	7598024	7606730	No_Isoform
Lgals12	chr19	-	7606661	7607176	7598024	7606730	No_Isoform
Slc22a30	chr19	-	8335622	8335821	8335760	8404905	No_Isoform
Slc22a30	chr19	-	8336722	8336926	8335760	8404905	No_Isoform
Slc22a30	chr19	-	8337870	8337979	8335760	8404905	No_Isoform
Slc22a30	chr19	-	8344507	8344722	8335760	8404905	No_Isoform
Slc22a30	chr19	-	8345320	8345436	8335760	8404905	No_Isoform
Slc22a30	chr19	-	8370080	8370204	8335760	8404905	No_Isoform
Slc22a30	chr19	-	8386391	8386560	8335760	8404905	No_Isoform
Slc22a30	chr19	-	8386649	8386804	8335760	8404905	No_Isoform
Slc22a30	chr19	-	8400804	8400908	8335760	8404905	No_Isoform
Slc22a30	chr19	-	8404503	8405105	8335760	8404905	No_Isoform
Stx5a	chr19	+	8742853	8742924	8742272	8755068	Unique_CDS
Stx5a	chr19	+	8743079	8743135	8742272	8755068	Unique_CDS
Stx5a	chr19	+	8743352	8743423	8742272	8755068	Unique_CDS
Stx5a	chr19	+	8748460	8748577	8742272	8755068	Unique_CDS
Stx5a	chr19	+	8748654	8748711	8742272	8755068	Unique_CDS
Stx5a	chr19	+	8748806	8748888	8742272	8755068	Unique_CDS
Stx5a	chr19	+	8749665	8749772	8742272	8755068	Unique_CDS
Stx5a	chr19	+	8749905	8750027	8742272	8755068	Unique_CDS
Stx5a	chr19	+	8754908	8755642	8742272	8755068	Unique_CDS
Tmem179b	chr19	-	8772521	8772834	8774467	8774430	CDS_Intersection
Tmem179b	chr19	-	8773027	8773106	8774467	8774430	CDS_Intersection
Tmem179b	chr19	-	8774334	8774467	8774467	8774430	CDS_Intersection
Taf6l	chr19	-	8774353	8775290	8774528	8785129	Unique_CDS
Taf6l	chr19	-	8775389	8775518	8774528	8785129	Unique_CDS
Taf6l	chr19	-	8778086	8778219	8774528	8785129	Unique_CDS
Taf6l	chr19	-	8778512	8778733	8774528	8785129	Unique_CDS
Taf6l	chr19	-	8782000	8782095	8774528	8785129	Unique_CDS
Taf6l	chr19	-	8782355	8782406	8774528	8785129	Unique_CDS
Taf6l	chr19	-	8782543	8782694	8774528	8785129	Unique_CDS
Taf6l	chr19	-	8783303	8783390	8774528	8785129	Unique_CDS
Taf6l	chr19	-	8783834	8783994	8774528	8785129	Unique_CDS
Taf6l	chr19	-	8785121	8785178	8774528	8785129	Unique_CDS
Bscl2	chr19	+	8841107	8841424	8841212	8848585	CDS_Intersection
Bscl2	chr19	+	8843008	8843090	8841212	8848585	CDS_Intersection
Bscl2	chr19	+	8845170	8845314	8841212	8848585	CDS_Intersection
Bscl2	chr19	+	8846189	8846324	8841212	8848585	CDS_Intersection
Bscl2	chr19	+	8846465	8846563	8841212	8848585	CDS_Intersection
Bscl2	chr19	+	8847405	8847547	8841212	8848585	CDS_Intersection
Bscl2	chr19	+	8847666	8847733	8841212	8848585	CDS_Intersection
Bscl2	chr19	+	8847913	8847982	8841212	8848585	CDS_Intersection
Bscl2	chr19	+	8848080	8848161	8841212	8848585	CDS_Intersection
Bscl2	chr19	+	8848463	8848683	8841212	8848585	CDS_Intersection
Zp1	chr19	-	10914295	10914453	10914322	10920575	No_Isoform
Zp1	chr19	-	10914623	10914731	10914322	10920575	No_Isoform
Zp1	chr19	-	10914828	10914910	10914322	10920575	No_Isoform
Zp1	chr19	-	10916190	10916335	10914322	10920575	No_Isoform
Zp1	chr19	-	10916433	10916623	10914322	10920575	No_Isoform
Zp1	chr19	-	10916717	10916845	10914322	10920575	No_Isoform
Zp1	chr19	-	10917636	10917734	10914322	10920575	No_Isoform
Zp1	chr19	-	10917896	10918084	10914322	10920575	No_Isoform
Zp1	chr19	-	10918468	10918612	10914322	10920575	No_Isoform
Zp1	chr19	-	10918701	10919065	10914322	10920575	No_Isoform
Zp1	chr19	-	10919379	10919501	10914322	10920575	No_Isoform
Zp1	chr19	-	10920403	10920601	10914322	10920575	No_Isoform
Ms4a18	chr19	-	10997024	10997455	10997290	11013728	No_Isoform
Ms4a18	chr19	-	11000334	11000448	10997290	11013728	No_Isoform
Ms4a18	chr19	-	11001894	11002005	10997290	11013728	No_Isoform
Ms4a18	chr19	-	11008698	11008755	10997290	11013728	No_Isoform
Ms4a18	chr19	-	11011402	11011528	10997290	11013728	No_Isoform
Ms4a18	chr19	-	11013266	11013740	10997290	11013728	No_Isoform
Ms4a18	chr19	-	11017891	11017963	10997290	11013728	No_Isoform
Olfr1426	chr19	-	12087609	12088946	12087854	12088790	No_Isoform
Olfr1426	chr19	-	12089444	12089615	12087854	12088790	No_Isoform
Olfr1426	chr19	-	12091682	12091847	12087854	12088790	No_Isoform
Gm4952	chr19	+	12613465	12613561	12613483	12627116	Unique_CDS
Gm4952	chr19	+	12618325	12618433	12613483	12627116	Unique_CDS
Gm4952	chr19	+	12623603	12623730	12613483	12627116	Unique_CDS
Gm4952	chr19	+	12624542	12624717	12613483	12627116	Unique_CDS
Gm4952	chr19	+	12626713	12627616	12613483	12627116	Unique_CDS
Olfr1500	chr19	-	13827458	13828394	13827458	13828394	No_Isoform
Tle4	chr19	-	14448071	14449841	14449733	14597412	No_Isoform
Tle4	chr19	-	14451642	14451719	14449733	14597412	No_Isoform
Tle4	chr19	-	14452063	14452214	14449733	14597412	No_Isoform
Tle4	chr19	-	14452419	14452567	14449733	14597412	No_Isoform
Tle4	chr19	-	14453578	14453826	14449733	14597412	No_Isoform
Tle4	chr19	-	14454740	14454990	14449733	14597412	No_Isoform
Tle4	chr19	-	14464308	14464385	14449733	14597412	No_Isoform
Tle4	chr19	-	14464743	14464937	14449733	14597412	No_Isoform
Tle4	chr19	-	14465285	14465418	14449733	14597412	No_Isoform
Tle4	chr19	-	14466548	14466701	14449733	14597412	No_Isoform
Tle4	chr19	-	14467179	14467233	14449733	14597412	No_Isoform
Tle4	chr19	-	14468151	14468271	14449733	14597412	No_Isoform
Tle4	chr19	-	14516358	14516375	14449733	14597412	No_Isoform
Tle4	chr19	-	14517771	14517973	14449733	14597412	No_Isoform
Tle4	chr19	-	14544787	14544862	14449733	14597412	No_Isoform
Tle4	chr19	-	14564388	14564451	14449733	14597412	No_Isoform
Tle4	chr19	-	14594383	14594428	14449733	14597412	No_Isoform
Tle4	chr19	-	14595589	14595653	14449733	14597412	No_Isoform
Tle4	chr19	-	14596756	14596854	14449733	14597412	No_Isoform
Tle4	chr19	-	14597367	14597983	14449733	14597412	No_Isoform
Cep78	chr19	-	15955772	15956403	15955839	15984880	No_Isoform
Cep78	chr19	-	15959531	15959700	15955839	15984880	No_Isoform
Cep78	chr19	-	15960942	15961109	15955839	15984880	No_Isoform
Cep78	chr19	-	15962371	15962449	15955839	15984880	No_Isoform
Cep78	chr19	-	15969071	15969200	15955839	15984880	No_Isoform
Cep78	chr19	-	15970532	15970578	15955839	15984880	No_Isoform
Cep78	chr19	-	15970895	15971031	15955839	15984880	No_Isoform
Cep78	chr19	-	15974355	15974467	15955839	15984880	No_Isoform
Cep78	chr19	-	15974887	15974952	15955839	15984880	No_Isoform
Cep78	chr19	-	15976248	15976362	15955839	15984880	No_Isoform
Cep78	chr19	-	15978780	15978955	15955839	15984880	No_Isoform
Cep78	chr19	-	15981091	15981195	15955839	15984880	No_Isoform
Cep78	chr19	-	15981464	15981537	15955839	15984880	No_Isoform
Cep78	chr19	-	15981627	15981800	15955839	15984880	No_Isoform
Cep78	chr19	-	15984612	15984989	15955839	15984880	No_Isoform
Tjp2	chr19	-	24094501	24095590	24095424	24138823	CDS_Intersection
Tjp2	chr19	-	24096583	24096669	24095424	24138823	CDS_Intersection
Tjp2	chr19	-	24098000	24098315	24095424	24138823	CDS_Intersection
Tjp2	chr19	-	24099452	24099563	24095424	24138823	CDS_Intersection
Tjp2	chr19	-	24100701	24100914	24095424	24138823	CDS_Intersection
Tjp2	chr19	-	24101896	24101997	24095424	24138823	CDS_Intersection
Tjp2	chr19	-	24108644	24108855	24095424	24138823	CDS_Intersection
Tjp2	chr19	-	24109730	24109810	24095424	24138823	CDS_Intersection
Tjp2	chr19	-	24111020	24111116	24095424	24138823	CDS_Intersection
Tjp2	chr19	-	24111425	24111619	24095424	24138823	CDS_Intersection
Tjp2	chr19	-	24112745	24112956	24095424	24138823	CDS_Intersection
Tjp2	chr19	-	24114075	24114184	24095424	24138823	CDS_Intersection
Tjp2	chr19	-	24119944	24120095	24095424	24138823	CDS_Intersection
Tjp2	chr19	-	24120836	24120903	24095424	24138823	CDS_Intersection
Tjp2	chr19	-	24122024	24122158	24095424	24138823	CDS_Intersection
Tjp2	chr19	-	24122262	24122371	24095424	24138823	CDS_Intersection
Tjp2	chr19	-	24124567	24124721	24095424	24138823	CDS_Intersection
Tjp2	chr19	-	24125704	24125808	24095424	24138823	CDS_Intersection
Tjp2	chr19	-	24130854	24131473	24095424	24138823	CDS_Intersection
Tjp2	chr19	-	24132605	24132708	24095424	24138823	CDS_Intersection
Tjp2	chr19	-	24134849	24134974	24095424	24138823	CDS_Intersection
Tjp2	chr19	-	24138778	24138832	24095424	24138823	CDS_Intersection
A1cf	chr19	+	31868760	31868859	31893099	31947510	No_Isoform
A1cf	chr19	+	31893054	31893198	31893099	31947510	No_Isoform
A1cf	chr19	+	31908791	31908926	31893099	31947510	No_Isoform
A1cf	chr19	+	31911105	31911236	31893099	31947510	No_Isoform
A1cf	chr19	+	31917883	31918122	31893099	31947510	No_Isoform
A1cf	chr19	+	31920821	31920986	31893099	31947510	No_Isoform
A1cf	chr19	+	31927107	31927205	31893099	31947510	No_Isoform
A1cf	chr19	+	31932424	31932698	31893099	31947510	No_Isoform
A1cf	chr19	+	31934627	31934833	31893099	31947510	No_Isoform
A1cf	chr19	+	31944963	31945100	31893099	31947510	No_Isoform
A1cf	chr19	+	31945785	31945937	31893099	31947510	No_Isoform
A1cf	chr19	+	31947358	31949406	31893099	31947510	No_Isoform
Papss2	chr19	+	32633885	32634000	32620153	32665567	CDS_Intersection
Papss2	chr19	+	32637033	32637269	32620153	32665567	CDS_Intersection
Papss2	chr19	+	32638253	32638392	32620153	32665567	CDS_Intersection
Papss2	chr19	+	32638918	32639037	32620153	32665567	CDS_Intersection
Papss2	chr19	+	32639217	32639331	32620153	32665567	CDS_Intersection
Papss2	chr19	+	32641299	32641411	32620153	32665567	CDS_Intersection
Papss2	chr19	+	32651895	32652101	32620153	32665567	CDS_Intersection
Papss2	chr19	+	32660578	32660714	32620153	32665567	CDS_Intersection
Papss2	chr19	+	32663054	32663323	32620153	32665567	CDS_Intersection
Papss2	chr19	+	32664420	32664650	32620153	32665567	CDS_Intersection
Papss2	chr19	+	32665425	32667187	32620153	32665567	CDS_Intersection
Blnk	chr19	-	40928926	40929292	40929172	40994058	No_Isoform
Blnk	chr19	-	40934426	40934582	40929172	40994058	No_Isoform
Blnk	chr19	-	40936272	40936356	40929172	40994058	No_Isoform
Blnk	chr19	-	40937650	40937727	40929172	40994058	No_Isoform
Blnk	chr19	-	40939366	40939398	40929172	40994058	No_Isoform
Blnk	chr19	-	40940171	40940256	40929172	40994058	No_Isoform
Blnk	chr19	-	40943301	40943344	40929172	40994058	No_Isoform
Blnk	chr19	-	40944126	40944154	40929172	40994058	No_Isoform
Blnk	chr19	-	40945486	40945556	40929172	40994058	No_Isoform
Blnk	chr19	-	40950953	40951025	40929172	40994058	No_Isoform
Blnk	chr19	-	40952350	40952432	40929172	40994058	No_Isoform
Blnk	chr19	-	40959698	40959862	40929172	40994058	No_Isoform
Blnk	chr19	-	40962344	40962501	40929172	40994058	No_Isoform
Blnk	chr19	-	40964242	40964283	40929172	40994058	No_Isoform
Blnk	chr19	-	40968498	40968548	40929172	40994058	No_Isoform
Blnk	chr19	-	40972585	40972651	40929172	40994058	No_Isoform
Blnk	chr19	-	40994011	40994535	40929172	40994058	No_Isoform
Lzts2	chr19	+	45021386	45021836	45021428	45026485	Unique_CDS
Lzts2	chr19	+	45023541	45024204	45021428	45026485	Unique_CDS
Lzts2	chr19	+	45024718	45024979	45021428	45026485	Unique_CDS
Lzts2	chr19	+	45025801	45027104	45021428	45026485	Unique_CDS
Ccdc147	chr19	+	47937711	47937836	47937827	48034772	No_Isoform
Ccdc147	chr19	+	47941110	47941392	47937827	48034772	No_Isoform
Ccdc147	chr19	+	47944089	47944238	47937827	48034772	No_Isoform
Ccdc147	chr19	+	47948115	47948272	47937827	48034772	No_Isoform
Ccdc147	chr19	+	47949285	47949480	47937827	48034772	No_Isoform
Ccdc147	chr19	+	47952986	47953124	47937827	48034772	No_Isoform
Ccdc147	chr19	+	47955292	47955452	47937827	48034772	No_Isoform
Ccdc147	chr19	+	47958119	47958202	47937827	48034772	No_Isoform
Ccdc147	chr19	+	47962374	47962566	47937827	48034772	No_Isoform
Ccdc147	chr19	+	47974517	47974679	47937827	48034772	No_Isoform
Ccdc147	chr19	+	47975461	47975608	47937827	48034772	No_Isoform
Ccdc147	chr19	+	47982018	47982159	47937827	48034772	No_Isoform
Ccdc147	chr19	+	47983447	47983671	47937827	48034772	No_Isoform
Ccdc147	chr19	+	47986440	47986552	47937827	48034772	No_Isoform
Ccdc147	chr19	+	47988464	47988569	47937827	48034772	No_Isoform
Ccdc147	chr19	+	48026719	48026839	47937827	48034772	No_Isoform
Ccdc147	chr19	+	48029078	48029212	47937827	48034772	No_Isoform
Ccdc147	chr19	+	48034660	48035379	47937827	48034772	No_Isoform
Afap1l2	chr19	-	56912353	56913408	56913381	56944756	CDS_Intersection
Afap1l2	chr19	-	56914124	56914253	56913381	56944756	CDS_Intersection
Afap1l2	chr19	-	56914369	56914563	56913381	56944756	CDS_Intersection
Afap1l2	chr19	-	56915671	56915827	56913381	56944756	CDS_Intersection
Afap1l2	chr19	-	56916061	56916242	56913381	56944756	CDS_Intersection
Afap1l2	chr19	-	56916323	56916572	56913381	56944756	CDS_Intersection
Afap1l2	chr19	-	56917125	56917237	56913381	56944756	CDS_Intersection
Afap1l2	chr19	-	56917981	56918127	56913381	56944756	CDS_Intersection
Afap1l2	chr19	-	56920376	56920588	56913381	56944756	CDS_Intersection
Afap1l2	chr19	-	56922934	56923039	56913381	56944756	CDS_Intersection
Afap1l2	chr19	-	56923532	56923617	56913381	56944756	CDS_Intersection
Afap1l2	chr19	-	56925066	56925156	56913381	56944756	CDS_Intersection
Afap1l2	chr19	-	56928248	56928428	56913381	56944756	CDS_Intersection
Afap1l2	chr19	-	56930055	56930261	56913381	56944756	CDS_Intersection
Afap1l2	chr19	-	56937234	56937325	56913381	56944756	CDS_Intersection
Afap1l2	chr19	-	56943444	56943539	56913381	56944756	CDS_Intersection
Afap1l2	chr19	-	56944704	56944779	56913381	56944756	CDS_Intersection
Afap1l2	chr19	-	56950137	56950266	56913381	56944756	CDS_Intersection
Afap1l2	chr19	-	57008150	57008575	56913381	56944756	CDS_Intersection
Fam160b1	chr19	+	57361008	57361370	57361325	57386576	No_Isoform
Fam160b1	chr19	+	57368523	57368602	57361325	57386576	No_Isoform
Fam160b1	chr19	+	57371153	57371323	57361325	57386576	No_Isoform
Fam160b1	chr19	+	57372939	57373044	57361325	57386576	No_Isoform
Fam160b1	chr19	+	57373279	57373402	57361325	57386576	No_Isoform
Fam160b1	chr19	+	57378548	57378842	57361325	57386576	No_Isoform
Fam160b1	chr19	+	57378978	57379175	57361325	57386576	No_Isoform
Fam160b1	chr19	+	57380599	57380714	57361325	57386576	No_Isoform
Fam160b1	chr19	+	57381071	57381148	57361325	57386576	No_Isoform
Fam160b1	chr19	+	57381231	57381424	57361325	57386576	No_Isoform
Fam160b1	chr19	+	57381723	57381893	57361325	57386576	No_Isoform
Fam160b1	chr19	+	57382218	57382359	57361325	57386576	No_Isoform
Fam160b1	chr19	+	57383166	57383257	57361325	57386576	No_Isoform
Fam160b1	chr19	+	57384119	57384263	57361325	57386576	No_Isoform
Fam160b1	chr19	+	57385253	57385394	57361325	57386576	No_Isoform
Fam160b1	chr19	+	57386279	57386383	57361325	57386576	No_Isoform
Fam160b1	chr19	+	57386470	57389594	57361325	57386576	No_Isoform
Tcirg1	chr19	-	3896049	3896192	3896113	3904701	Unique_CDS
Tcirg1	chr19	-	3896269	3896447	3896113	3904701	Unique_CDS
Tcirg1	chr19	-	3896603	3896721	3896113	3904701	Unique_CDS
Tcirg1	chr19	-	3896794	3896902	3896113	3904701	Unique_CDS
Tcirg1	chr19	-	3897037	3897169	3896113	3904701	Unique_CDS
Tcirg1	chr19	-	3897467	3897681	3896113	3904701	Unique_CDS
Tcirg1	chr19	-	3897757	3897876	3896113	3904701	Unique_CDS
Tcirg1	chr19	-	3898547	3898638	3896113	3904701	Unique_CDS
Tcirg1	chr19	-	3898717	3898875	3896113	3904701	Unique_CDS
Tcirg1	chr19	-	3898979	3899119	3896113	3904701	Unique_CDS
Tcirg1	chr19	-	3901890	3902035	3896113	3904701	Unique_CDS
Tcirg1	chr19	-	3902343	3902556	3896113	3904701	Unique_CDS
Tcirg1	chr19	-	3902630	3902724	3896113	3904701	Unique_CDS
Tcirg1	chr19	-	3902881	3902964	3896113	3904701	Unique_CDS
Tcirg1	chr19	-	3903045	3903172	3896113	3904701	Unique_CDS
Tcirg1	chr19	-	3903339	3903428	3896113	3904701	Unique_CDS
Tcirg1	chr19	-	3903508	3903729	3896113	3904701	Unique_CDS
Tcirg1	chr19	-	3904216	3904295	3896113	3904701	Unique_CDS
Tcirg1	chr19	-	3904584	3904705	3896113	3904701	Unique_CDS
Coro1b	chr19	+	4148662	4148736	4149343	4153722	No_Isoform
Coro1b	chr19	+	4149341	4149544	4149343	4153722	No_Isoform
Coro1b	chr19	+	4149862	4149985	4149343	4153722	No_Isoform
Coro1b	chr19	+	4150089	4150219	4149343	4153722	No_Isoform
Coro1b	chr19	+	4150439	4150621	4149343	4153722	No_Isoform
Coro1b	chr19	+	4150706	4150826	4149343	4153722	No_Isoform
Coro1b	chr19	+	4151394	4151499	4149343	4153722	No_Isoform
Coro1b	chr19	+	4151579	4151725	4149343	4153722	No_Isoform
Coro1b	chr19	+	4152521	4152579	4149343	4153722	No_Isoform
Coro1b	chr19	+	4153226	4153490	4149343	4153722	No_Isoform
Coro1b	chr19	+	4153596	4154035	4149343	4153722	No_Isoform
Ssh3	chr19	-	4261668	4262632	4262353	4269080	No_Isoform
Ssh3	chr19	-	4263546	4263817	4262353	4269080	No_Isoform
Ssh3	chr19	-	4263907	4264108	4262353	4269080	No_Isoform
Ssh3	chr19	-	4264313	4264460	4262353	4269080	No_Isoform
Ssh3	chr19	-	4265102	4265149	4262353	4269080	No_Isoform
Ssh3	chr19	-	4265291	4265420	4262353	4269080	No_Isoform
Ssh3	chr19	-	4265609	4265703	4262353	4269080	No_Isoform
Ssh3	chr19	-	4265809	4265998	4262353	4269080	No_Isoform
Ssh3	chr19	-	4266106	4266172	4262353	4269080	No_Isoform
Ssh3	chr19	-	4266374	4266446	4262353	4269080	No_Isoform
Ssh3	chr19	-	4266521	4266637	4262353	4269080	No_Isoform
Ssh3	chr19	-	4267746	4267978	4262353	4269080	No_Isoform
Ssh3	chr19	-	4268544	4268585	4262353	4269080	No_Isoform
Ssh3	chr19	-	4269014	4269172	4262353	4269080	No_Isoform
Rin1	chr19	+	5050807	5050941	5050858	5055238	No_Isoform
Rin1	chr19	+	5051073	5051254	5050858	5055238	No_Isoform
Rin1	chr19	+	5051353	5051468	5050858	5055238	No_Isoform
Rin1	chr19	+	5051557	5051630	5050858	5055238	No_Isoform
Rin1	chr19	+	5051773	5051832	5050858	5055238	No_Isoform
Rin1	chr19	+	5051975	5052716	5050858	5055238	No_Isoform
Rin1	chr19	+	5052969	5053275	5050858	5055238	No_Isoform
Rin1	chr19	+	5053598	5053730	5050858	5055238	No_Isoform
Rin1	chr19	+	5053855	5054007	5050858	5055238	No_Isoform
Rin1	chr19	+	5054788	5057071	5050858	5055238	No_Isoform
1700020D05Rik	chr19	-	5502768	5503787	5502866	5503751	No_Isoform
Map4k2	chr19	+	6341249	6341345	6341249	6353527	No_Isoform
Map4k2	chr19	+	6341458	6341516	6341249	6353527	No_Isoform
Map4k2	chr19	+	6341743	6341834	6341249	6353527	No_Isoform
Map4k2	chr19	+	6341902	6341967	6341249	6353527	No_Isoform
Map4k2	chr19	+	6342254	6342310	6341249	6353527	No_Isoform
Map4k2	chr19	+	6342609	6342657	6341249	6353527	No_Isoform
Map4k2	chr19	+	6342743	6342786	6341249	6353527	No_Isoform
Map4k2	chr19	+	6343103	6343176	6341249	6353527	No_Isoform
Map4k2	chr19	+	6343254	6343386	6341249	6353527	No_Isoform
Map4k2	chr19	+	6343460	6343523	6341249	6353527	No_Isoform
Map4k2	chr19	+	6343801	6343883	6341249	6353527	No_Isoform
Map4k2	chr19	+	6343971	6344079	6341249	6353527	No_Isoform
Map4k2	chr19	+	6344406	6344485	6341249	6353527	No_Isoform
Map4k2	chr19	+	6344589	6344648	6341249	6353527	No_Isoform
Map4k2	chr19	+	6345318	6345362	6341249	6353527	No_Isoform
Map4k2	chr19	+	6345443	6345482	6341249	6353527	No_Isoform
Map4k2	chr19	+	6345576	6345610	6341249	6353527	No_Isoform
Map4k2	chr19	+	6345727	6345836	6341249	6353527	No_Isoform
Map4k2	chr19	+	6345915	6346004	6341249	6353527	No_Isoform
Map4k2	chr19	+	6346083	6346125	6341249	6353527	No_Isoform
Map4k2	chr19	+	6346208	6346293	6341249	6353527	No_Isoform
Map4k2	chr19	+	6346387	6346467	6341249	6353527	No_Isoform
Map4k2	chr19	+	6346544	6346605	6341249	6353527	No_Isoform
Map4k2	chr19	+	6346691	6346809	6341249	6353527	No_Isoform
Map4k2	chr19	+	6351179	6351238	6341249	6353527	No_Isoform
Map4k2	chr19	+	6351314	6351418	6341249	6353527	No_Isoform
Map4k2	chr19	+	6351496	6351674	6341249	6353527	No_Isoform
Map4k2	chr19	+	6352583	6352652	6341249	6353527	No_Isoform
Map4k2	chr19	+	6352774	6352861	6341249	6353527	No_Isoform
Map4k2	chr19	+	6353119	6353190	6341249	6353527	No_Isoform
Map4k2	chr19	+	6353277	6353333	6341249	6353527	No_Isoform
Map4k2	chr19	+	6353439	6353527	6341249	6353527	No_Isoform
Trmt112	chr19	+	6910362	6910464	6910184	6910859	Unique_CDS
Trmt112	chr19	+	6910583	6910673	6910184	6910859	Unique_CDS
Trmt112	chr19	+	6910751	6911026	6910184	6910859	Unique_CDS
Fkbp2	chr19	-	6977738	6977934	6977872	6979137	Unique_CDS
Fkbp2	chr19	-	6978010	6978046	6977872	6979137	Unique_CDS
Fkbp2	chr19	-	6978389	6978436	6977872	6979137	Unique_CDS
Fkbp2	chr19	-	6978557	6978670	6977872	6979137	Unique_CDS
Prpf19	chr19	+	10899204	10899278	10898991	10905132	CDS_Intersection
Prpf19	chr19	+	10899369	10899432	10898991	10905132	CDS_Intersection
Prpf19	chr19	+	10900174	10900216	10898991	10905132	CDS_Intersection
Prpf19	chr19	+	10900323	10900398	10898991	10905132	CDS_Intersection
Prpf19	chr19	+	10900689	10900765	10898991	10905132	CDS_Intersection
Prpf19	chr19	+	10900926	10901036	10898991	10905132	CDS_Intersection
Prpf19	chr19	+	10902343	10902499	10898991	10905132	CDS_Intersection
Prpf19	chr19	+	10902701	10902771	10898991	10905132	CDS_Intersection
Prpf19	chr19	+	10902967	10903053	10898991	10905132	CDS_Intersection
Prpf19	chr19	+	10903290	10903461	10898991	10905132	CDS_Intersection
Prpf19	chr19	+	10903637	10903743	10898991	10905132	CDS_Intersection
Prpf19	chr19	+	10905034	10909559	10898991	10905132	CDS_Intersection
Olfr1433	chr19	+	12279853	12279971	12283049	12283988	No_Isoform
Olfr1433	chr19	+	12283030	12283988	12283049	12283988	No_Isoform
Pfpl	chr19	+	12427904	12428048	12428386	12430495	No_Isoform
Pfpl	chr19	+	12428336	12432110	12428386	12430495	No_Isoform
Rfk	chr19	+	17394042	17394392	17394310	17399603	No_Isoform
Rfk	chr19	+	17395197	17395349	17394310	17399603	No_Isoform
Rfk	chr19	+	17398577	17398680	17394310	17399603	No_Isoform
Rfk	chr19	+	17399472	17401349	17394310	17399603	No_Isoform
Tmem252	chr19	+	24674007	24674343	24674068	24677812	No_Isoform
Tmem252	chr19	+	24677535	24679661	24674068	24677812	No_Isoform
Dmrt2	chr19	+	25672410	25672758	25673451	25678724	No_Isoform
Dmrt2	chr19	+	25673415	25673976	25673451	25678724	No_Isoform
Dmrt2	chr19	+	25675550	25675653	25673451	25678724	No_Isoform
Dmrt2	chr19	+	25677666	25678991	25673451	25678724	No_Isoform
Btaf1	chr19	+	36926078	36926401	36926387	37011404	No_Isoform
Btaf1	chr19	+	36945211	36945335	36926387	37011404	No_Isoform
Btaf1	chr19	+	36949067	36949182	36926387	37011404	No_Isoform
Btaf1	chr19	+	36951033	36951177	36926387	37011404	No_Isoform
Btaf1	chr19	+	36956370	36956534	36926387	37011404	No_Isoform
Btaf1	chr19	+	36958372	36958509	36926387	37011404	No_Isoform
Btaf1	chr19	+	36961638	36961768	36926387	37011404	No_Isoform
Btaf1	chr19	+	36962430	36962499	36926387	37011404	No_Isoform
Btaf1	chr19	+	36965617	36965707	36926387	37011404	No_Isoform
Btaf1	chr19	+	36966491	36966587	36926387	37011404	No_Isoform
Btaf1	chr19	+	36966675	36966852	36926387	37011404	No_Isoform
Btaf1	chr19	+	36969055	36969196	36926387	37011404	No_Isoform
Btaf1	chr19	+	36969913	36970038	36926387	37011404	No_Isoform
Btaf1	chr19	+	36972897	36973018	36926387	37011404	No_Isoform
Btaf1	chr19	+	36978314	36978419	36926387	37011404	No_Isoform
Btaf1	chr19	+	36980576	36980726	36926387	37011404	No_Isoform
Btaf1	chr19	+	36980986	36981129	36926387	37011404	No_Isoform
Btaf1	chr19	+	36981646	36981821	36926387	37011404	No_Isoform
Btaf1	chr19	+	36983448	36983652	36926387	37011404	No_Isoform
Btaf1	chr19	+	36986454	36986881	36926387	37011404	No_Isoform
Btaf1	chr19	+	36987980	36988171	36926387	37011404	No_Isoform
Btaf1	chr19	+	36988875	36989029	36926387	37011404	No_Isoform
Btaf1	chr19	+	36989387	36989497	36926387	37011404	No_Isoform
Btaf1	chr19	+	36990722	36990924	36926387	37011404	No_Isoform
Btaf1	chr19	+	36992435	36992584	36926387	37011404	No_Isoform
Btaf1	chr19	+	36994269	36994422	36926387	37011404	No_Isoform
Btaf1	chr19	+	36994590	36994712	36926387	37011404	No_Isoform
Btaf1	chr19	+	36994798	36994966	36926387	37011404	No_Isoform
Btaf1	chr19	+	36996529	36996607	36926387	37011404	No_Isoform
Btaf1	chr19	+	36997505	36997635	36926387	37011404	No_Isoform
Btaf1	chr19	+	37000091	37000233	36926387	37011404	No_Isoform
Btaf1	chr19	+	37000316	37000447	36926387	37011404	No_Isoform
Btaf1	chr19	+	37002413	37002539	36926387	37011404	No_Isoform
Btaf1	chr19	+	37003487	37003640	36926387	37011404	No_Isoform
Btaf1	chr19	+	37004431	37004643	36926387	37011404	No_Isoform
Btaf1	chr19	+	37009579	37009739	36926387	37011404	No_Isoform
Btaf1	chr19	+	37010011	37010182	36926387	37011404	No_Isoform
Btaf1	chr19	+	37011260	37014057	36926387	37011404	No_Isoform
E030044B06Rik	chr19	+	40868315	40868440	40882639	40882639	No_Isoform
E030044B06Rik	chr19	+	40876298	40876398	40882639	40882639	No_Isoform
E030044B06Rik	chr19	+	40876736	40876873	40882639	40882639	No_Isoform
E030044B06Rik	chr19	+	40881596	40881828	40882639	40882639	No_Isoform
E030044B06Rik	chr19	+	40882353	40882639	40882639	40882639	No_Isoform
Arhgap19	chr19	-	41766587	41770196	41770185	41802027	CDS_Intersection
Arhgap19	chr19	-	41774065	41774176	41770185	41802027	CDS_Intersection
Arhgap19	chr19	-	41779109	41779208	41770185	41802027	CDS_Intersection
Arhgap19	chr19	-	41781157	41781349	41770185	41802027	CDS_Intersection
Arhgap19	chr19	-	41782330	41782396	41770185	41802027	CDS_Intersection
Arhgap19	chr19	-	41784325	41784412	41770185	41802027	CDS_Intersection
Arhgap19	chr19	-	41784771	41784998	41770185	41802027	CDS_Intersection
Arhgap19	chr19	-	41786557	41786767	41770185	41802027	CDS_Intersection
Arhgap19	chr19	-	41788305	41788386	41770185	41802027	CDS_Intersection
Arhgap19	chr19	-	41791746	41792012	41770185	41802027	CDS_Intersection
Arhgap19	chr19	-	41801971	41802084	41770185	41802027	CDS_Intersection
Ubtd1	chr19	+	41981762	41982008	41981938	42033974	No_Isoform
Ubtd1	chr19	+	42031888	42032116	41981938	42033974	No_Isoform
Ubtd1	chr19	+	42033588	42034641	41981938	42033974	No_Isoform
Pi4k2a	chr19	+	42090434	42090936	42090501	42119954	No_Isoform
Pi4k2a	chr19	+	42100636	42100837	42090501	42119954	No_Isoform
Pi4k2a	chr19	+	42104857	42104989	42090501	42119954	No_Isoform
Pi4k2a	chr19	+	42105329	42105483	42090501	42119954	No_Isoform
Pi4k2a	chr19	+	42113042	42113104	42090501	42119954	No_Isoform
Pi4k2a	chr19	+	42115036	42115136	42090501	42119954	No_Isoform
Pi4k2a	chr19	+	42115884	42116018	42090501	42119954	No_Isoform
Pi4k2a	chr19	+	42116506	42116566	42090501	42119954	No_Isoform
Pi4k2a	chr19	+	42119792	42122218	42090501	42119954	No_Isoform
Nolc1	chr19	+	46075846	46076149	46076029	46084170	Unique_CDS
Nolc1	chr19	+	46078702	46078758	46076029	46084170	Unique_CDS
Nolc1	chr19	+	46079130	46079258	46076029	46084170	Unique_CDS
Nolc1	chr19	+	46081303	46081422	46076029	46084170	Unique_CDS
Nolc1	chr19	+	46081540	46081676	46076029	46084170	Unique_CDS
Nolc1	chr19	+	46082247	46082376	46076029	46084170	Unique_CDS
Nolc1	chr19	+	46082515	46082626	46076029	46084170	Unique_CDS
Nolc1	chr19	+	46082739	46083363	46076029	46084170	Unique_CDS
Nolc1	chr19	+	46083519	46083626	46076029	46084170	Unique_CDS
Nolc1	chr19	+	46083750	46083843	46076029	46084170	Unique_CDS
Nolc1	chr19	+	46084011	46085543	46076029	46084170	Unique_CDS
Trim8	chr19	+	46501647	46503013	46502443	46515666	No_Isoform
Trim8	chr19	+	46512722	46512818	46502443	46515666	No_Isoform
Trim8	chr19	+	46513107	46513341	46502443	46515666	No_Isoform
Trim8	chr19	+	46514452	46514484	46502443	46515666	No_Isoform
Trim8	chr19	+	46514621	46514737	46502443	46515666	No_Isoform
Trim8	chr19	+	46515058	46516455	46502443	46515666	No_Isoform
Pcgf6	chr19	-	47033618	47034685	47034628	47050819	No_Isoform
Pcgf6	chr19	-	47037237	47037324	47034628	47050819	No_Isoform
Pcgf6	chr19	-	47040043	47040142	47034628	47050819	No_Isoform
Pcgf6	chr19	-	47042765	47042793	47034628	47050819	No_Isoform
Pcgf6	chr19	-	47045809	47045918	47034628	47050819	No_Isoform
Pcgf6	chr19	-	47047946	47048006	47034628	47050819	No_Isoform
Pcgf6	chr19	-	47048107	47048163	47034628	47050819	No_Isoform
Pcgf6	chr19	-	47048799	47048896	47034628	47050819	No_Isoform
Pcgf6	chr19	-	47048989	47049089	47034628	47050819	No_Isoform
Pcgf6	chr19	-	47050450	47050845	47034628	47050819	No_Isoform
Add3	chr19	+	53216800	53217015	53216820	53245290	Unique_CDS
Add3	chr19	+	53226590	53226729	53216820	53245290	Unique_CDS
Add3	chr19	+	53231179	53231331	53216820	53245290	Unique_CDS
Add3	chr19	+	53232123	53232204	53216820	53245290	Unique_CDS
Add3	chr19	+	53233025	53233175	53216820	53245290	Unique_CDS
Add3	chr19	+	53233572	53233716	53216820	53245290	Unique_CDS
Add3	chr19	+	53233824	53233923	53216820	53245290	Unique_CDS
Add3	chr19	+	53234778	53234961	53216820	53245290	Unique_CDS
Add3	chr19	+	53236593	53236851	53216820	53245290	Unique_CDS
Add3	chr19	+	53238402	53238522	53216820	53245290	Unique_CDS
Add3	chr19	+	53239406	53239493	53216820	53245290	Unique_CDS
Add3	chr19	+	53242503	53242627	53216820	53245290	Unique_CDS
Add3	chr19	+	53244997	53247326	53216820	53245290	Unique_CDS
Pnliprp2	chr19	+	58759722	58759876	58759788	58777481	No_Isoform
Pnliprp2	chr19	+	58760352	58760507	58759788	58777481	No_Isoform
Pnliprp2	chr19	+	58761565	58761691	58759788	58777481	No_Isoform
Pnliprp2	chr19	+	58762249	58762384	58759788	58777481	No_Isoform
Pnliprp2	chr19	+	58763328	58763440	58759788	58777481	No_Isoform
Pnliprp2	chr19	+	58764727	58764847	58759788	58777481	No_Isoform
Pnliprp2	chr19	+	58766261	58766381	58759788	58777481	No_Isoform
Pnliprp2	chr19	+	58768563	58768682	58759788	58777481	No_Isoform
Pnliprp2	chr19	+	58771333	58771463	58759788	58777481	No_Isoform
Pnliprp2	chr19	+	58774069	58774181	58759788	58777481	No_Isoform
Pnliprp2	chr19	+	58775137	58775305	58759788	58777481	No_Isoform
Pnliprp2	chr19	+	58777417	58777534	58759788	58777481	No_Isoform
4930506M07Rik	chr19	-	58973357	58975208	58975196	59075512	CDS_Intersection
4930506M07Rik	chr19	-	58999892	58999946	58975196	59075512	CDS_Intersection
4930506M07Rik	chr19	-	59003839	59003949	58975196	59075512	CDS_Intersection
4930506M07Rik	chr19	-	59009764	59009847	58975196	59075512	CDS_Intersection
4930506M07Rik	chr19	-	59015526	59015626	58975196	59075512	CDS_Intersection
4930506M07Rik	chr19	-	59018804	59018958	58975196	59075512	CDS_Intersection
4930506M07Rik	chr19	-	59022175	59022322	58975196	59075512	CDS_Intersection
4930506M07Rik	chr19	-	59028154	59028249	58975196	59075512	CDS_Intersection
4930506M07Rik	chr19	-	59032172	59032254	58975196	59075512	CDS_Intersection
4930506M07Rik	chr19	-	59035043	59035141	58975196	59075512	CDS_Intersection
4930506M07Rik	chr19	-	59038221	59038390	58975196	59075512	CDS_Intersection
4930506M07Rik	chr19	-	59041861	59041956	58975196	59075512	CDS_Intersection
4930506M07Rik	chr19	-	59050833	59050894	58975196	59075512	CDS_Intersection
4930506M07Rik	chr19	-	59060630	59060683	58975196	59075512	CDS_Intersection
4930506M07Rik	chr19	-	59075454	59076069	58975196	59075512	CDS_Intersection
Chka	chr19	+	3851772	3852413	3894369	3893407	CDS_Intersection
Chka	chr19	+	3864647	3864759	3894369	3893407	CDS_Intersection
Chka	chr19	+	3884471	3884585	3894369	3893407	CDS_Intersection
Chka	chr19	+	3885859	3885993	3894369	3893407	CDS_Intersection
Chka	chr19	+	3886361	3886466	3894369	3893407	CDS_Intersection
Chka	chr19	+	3887388	3887447	3894369	3893407	CDS_Intersection
Chka	chr19	+	3889022	3889110	3894369	3893407	CDS_Intersection
Chka	chr19	+	3889879	3889988	3894369	3893407	CDS_Intersection
Chka	chr19	+	3892106	3892213	3894369	3893407	CDS_Intersection
Chka	chr19	+	3892709	3892791	3894369	3893407	CDS_Intersection
Chka	chr19	+	3893347	3894369	3894369	3893407	CDS_Intersection
Tbc1d10c	chr19	-	4184356	4185073	4184725	4190809	No_Isoform
Tbc1d10c	chr19	-	4185351	4185506	4184725	4190809	No_Isoform
Tbc1d10c	chr19	-	4187941	4188131	4184725	4190809	No_Isoform
Tbc1d10c	chr19	-	4188245	4188311	4184725	4190809	No_Isoform
Tbc1d10c	chr19	-	4188943	4189058	4184725	4190809	No_Isoform
Tbc1d10c	chr19	-	4189212	4189319	4184725	4190809	No_Isoform
Tbc1d10c	chr19	-	4189405	4189513	4184725	4190809	No_Isoform
Tbc1d10c	chr19	-	4189863	4189963	4184725	4190809	No_Isoform
Tbc1d10c	chr19	-	4190663	4190835	4184725	4190809	No_Isoform
Tbc1d10c	chr19	-	4191018	4191047	4184725	4190809	No_Isoform
Ankrd13d	chr19	-	4270179	4270549	4270335	4282970	No_Isoform
Ankrd13d	chr19	-	4270793	4270885	4270335	4282970	No_Isoform
Ankrd13d	chr19	-	4270965	4271129	4270335	4282970	No_Isoform
Ankrd13d	chr19	-	4271218	4271335	4270335	4282970	No_Isoform
Ankrd13d	chr19	-	4271441	4271599	4270335	4282970	No_Isoform
Ankrd13d	chr19	-	4272569	4272700	4270335	4282970	No_Isoform
Ankrd13d	chr19	-	4272799	4272861	4270335	4282970	No_Isoform
Ankrd13d	chr19	-	4273020	4273102	4270335	4282970	No_Isoform
Ankrd13d	chr19	-	4273535	4273602	4270335	4282970	No_Isoform
Ankrd13d	chr19	-	4280536	4280726	4270335	4282970	No_Isoform
Ankrd13d	chr19	-	4280936	4281080	4270335	4282970	No_Isoform
Ankrd13d	chr19	-	4281162	4281208	4270335	4282970	No_Isoform
Ankrd13d	chr19	-	4281917	4282042	4270335	4282970	No_Isoform
Ankrd13d	chr19	-	4282168	4282304	4270335	4282970	No_Isoform
Ankrd13d	chr19	-	4282880	4283137	4270335	4282970	No_Isoform
Ccdc87	chr19	+	4839365	4842528	4839481	4842049	No_Isoform
Cfl1	chr19	+	5490454	5490602	5490599	5493493	No_Isoform
Cfl1	chr19	+	5492496	5492804	5490599	5493493	No_Isoform
Cfl1	chr19	+	5493154	5493231	5490599	5493493	No_Isoform
Cfl1	chr19	+	5493380	5494031	5490599	5493493	No_Isoform
Rela	chr19	+	5637489	5637841	5637834	5647416	No_Isoform
Rela	chr19	+	5638431	5638458	5637834	5647416	No_Isoform
Rela	chr19	+	5638550	5638702	5637834	5647416	No_Isoform
Rela	chr19	+	5638854	5639003	5637834	5647416	No_Isoform
Rela	chr19	+	5639858	5639950	5637834	5647416	No_Isoform
Rela	chr19	+	5640302	5640434	5637834	5647416	No_Isoform
Rela	chr19	+	5641180	5641285	5637834	5647416	No_Isoform
Rela	chr19	+	5641463	5641676	5637834	5647416	No_Isoform
Rela	chr19	+	5645324	5645405	5637834	5647416	No_Isoform
Rela	chr19	+	5645512	5645587	5637834	5647416	No_Isoform
Rela	chr19	+	5646799	5648130	5637834	5647416	No_Isoform
Kcnk7	chr19	+	5704475	5704794	5704475	5707016	No_Isoform
Kcnk7	chr19	+	5706066	5706465	5704475	5707016	No_Isoform
Kcnk7	chr19	+	5706702	5707101	5704475	5707016	No_Isoform
Slc22a20	chr19	-	5970233	5970553	5970456	5986140	No_Isoform
Slc22a20	chr19	-	5971398	5971605	5970456	5986140	No_Isoform
Slc22a20	chr19	-	5971718	5971827	5970456	5986140	No_Isoform
Slc22a20	chr19	-	5972855	5973070	5970456	5986140	No_Isoform
Slc22a20	chr19	-	5980359	5980475	5970456	5986140	No_Isoform
Slc22a20	chr19	-	5981629	5981753	5970456	5986140	No_Isoform
Slc22a20	chr19	-	5982832	5983001	5970456	5986140	No_Isoform
Slc22a20	chr19	-	5984797	5984952	5970456	5986140	No_Isoform
Slc22a20	chr19	-	5985579	5985683	5970456	5986140	No_Isoform
Slc22a20	chr19	-	5985765	5986143	5970456	5986140	No_Isoform
1700123I01Rik	chr19	+	6184409	6184582	6195679	6223566	No_Isoform
1700123I01Rik	chr19	+	6195663	6195780	6195679	6223566	No_Isoform
1700123I01Rik	chr19	+	6206217	6206263	6195679	6223566	No_Isoform
1700123I01Rik	chr19	+	6211603	6211679	6195679	6223566	No_Isoform
1700123I01Rik	chr19	+	6212127	6212253	6195679	6223566	No_Isoform
1700123I01Rik	chr19	+	6212996	6213028	6195679	6223566	No_Isoform
1700123I01Rik	chr19	+	6213298	6213396	6195679	6223566	No_Isoform
1700123I01Rik	chr19	+	6215145	6215209	6195679	6223566	No_Isoform
1700123I01Rik	chr19	+	6221672	6221745	6195679	6223566	No_Isoform
1700123I01Rik	chr19	+	6222647	6222756	6195679	6223566	No_Isoform
1700123I01Rik	chr19	+	6223520	6224219	6195679	6223566	No_Isoform
Snord118	chr19	+	7478517	7478561	7478561	7478561	No_Isoform
Pla2g16	chr19	+	7557458	7557564	7557980	7585666	No_Isoform
Pla2g16	chr19	+	7557931	7557995	7557980	7585666	No_Isoform
Pla2g16	chr19	+	7574936	7575039	7557980	7585666	No_Isoform
Pla2g16	chr19	+	7578953	7579222	7557980	7585666	No_Isoform
Pla2g16	chr19	+	7585564	7588545	7557980	7585666	No_Isoform
Zbtb3	chr19	+	8802973	8804854	8803024	8804581	Unique_CDS
B3gat3	chr19	+	8920392	8920648	8920566	8926834	No_Isoform
B3gat3	chr19	+	8921805	8921980	8920566	8926834	No_Isoform
B3gat3	chr19	+	8925537	8925898	8920566	8926834	No_Isoform
B3gat3	chr19	+	8926081	8926372	8920566	8926834	No_Isoform
B3gat3	chr19	+	8926735	8927236	8920566	8926834	No_Isoform
Tut1	chr19	+	8953849	8954021	8953939	8966160	No_Isoform
Tut1	chr19	+	8955386	8955577	8953939	8966160	No_Isoform
Tut1	chr19	+	8959086	8959402	8953939	8966160	No_Isoform
Tut1	chr19	+	8959742	8959843	8953939	8966160	No_Isoform
Tut1	chr19	+	8962343	8962822	8953939	8966160	No_Isoform
Tut1	chr19	+	8964019	8964129	8953939	8966160	No_Isoform
Tut1	chr19	+	8964263	8964374	8953939	8966160	No_Isoform
Tut1	chr19	+	8964560	8964653	8953939	8966160	No_Isoform
Tut1	chr19	+	8965033	8966210	8953939	8966160	No_Isoform
Cyb561a3	chr19	+	10580462	10580562	10582312	10588548	CDS_Intersection
Cyb561a3	chr19	+	10582297	10582496	10582312	10588548	CDS_Intersection
Cyb561a3	chr19	+	10585181	10585390	10582312	10588548	CDS_Intersection
Cyb561a3	chr19	+	10586690	10586845	10582312	10588548	CDS_Intersection
Cyb561a3	chr19	+	10587821	10587978	10582312	10588548	CDS_Intersection
Mpeg1	chr19	+	12460778	12460861	12461179	12463342	No_Isoform
Mpeg1	chr19	+	12461032	12465285	12461179	12463342	No_Isoform
Vps13a	chr19	-	16615365	16616915	16616864	16780769	No_Isoform
Vps13a	chr19	-	16619093	16619168	16616864	16780769	No_Isoform
Vps13a	chr19	-	16619377	16619501	16616864	16780769	No_Isoform
Vps13a	chr19	-	16620623	16620709	16616864	16780769	No_Isoform
Vps13a	chr19	-	16635768	16635880	16616864	16780769	No_Isoform
Vps13a	chr19	-	16639989	16640113	16616864	16780769	No_Isoform
Vps13a	chr19	-	16640201	16640247	16616864	16780769	No_Isoform
Vps13a	chr19	-	16640536	16640700	16616864	16780769	No_Isoform
Vps13a	chr19	-	16640783	16640859	16616864	16780769	No_Isoform
Vps13a	chr19	-	16641557	16641671	16616864	16780769	No_Isoform
Vps13a	chr19	-	16643748	16643830	16616864	16780769	No_Isoform
Vps13a	chr19	-	16645848	16645994	16616864	16780769	No_Isoform
Vps13a	chr19	-	16647592	16647706	16616864	16780769	No_Isoform
Vps13a	chr19	-	16651418	16651524	16616864	16780769	No_Isoform
Vps13a	chr19	-	16652686	16652756	16616864	16780769	No_Isoform
Vps13a	chr19	-	16653840	16653922	16616864	16780769	No_Isoform
Vps13a	chr19	-	16654340	16654487	16616864	16780769	No_Isoform
Vps13a	chr19	-	16655208	16655359	16616864	16780769	No_Isoform
Vps13a	chr19	-	16655858	16656091	16616864	16780769	No_Isoform
Vps13a	chr19	-	16658603	16658733	16616864	16780769	No_Isoform
Vps13a	chr19	-	16660447	16660581	16616864	16780769	No_Isoform
Vps13a	chr19	-	16660996	16661125	16616864	16780769	No_Isoform
Vps13a	chr19	-	16663751	16663898	16616864	16780769	No_Isoform
Vps13a	chr19	-	16664007	16664112	16616864	16780769	No_Isoform
Vps13a	chr19	-	16664508	16664904	16616864	16780769	No_Isoform
Vps13a	chr19	-	16666153	16666436	16616864	16780769	No_Isoform
Vps13a	chr19	-	16668597	16668701	16616864	16780769	No_Isoform
Vps13a	chr19	-	16676045	16676206	16616864	16780769	No_Isoform
Vps13a	chr19	-	16677853	16678109	16616864	16780769	No_Isoform
Vps13a	chr19	-	16678244	16678403	16616864	16780769	No_Isoform
Vps13a	chr19	-	16680009	16680111	16616864	16780769	No_Isoform
Vps13a	chr19	-	16681869	16682226	16616864	16780769	No_Isoform
Vps13a	chr19	-	16682783	16682876	16616864	16780769	No_Isoform
Vps13a	chr19	-	16685277	16685510	16616864	16780769	No_Isoform
Vps13a	chr19	-	16686428	16686643	16616864	16780769	No_Isoform
Vps13a	chr19	-	16687083	16687253	16616864	16780769	No_Isoform
Vps13a	chr19	-	16687946	16688071	16616864	16780769	No_Isoform
Vps13a	chr19	-	16691746	16691897	16616864	16780769	No_Isoform
Vps13a	chr19	-	16695458	16695606	16616864	16780769	No_Isoform
Vps13a	chr19	-	16698807	16699112	16616864	16780769	No_Isoform
Vps13a	chr19	-	16701120	16701288	16616864	16780769	No_Isoform
Vps13a	chr19	-	16703503	16703607	16616864	16780769	No_Isoform
Vps13a	chr19	-	16703687	16703804	16616864	16780769	No_Isoform
Vps13a	chr19	-	16704531	16704685	16616864	16780769	No_Isoform
Vps13a	chr19	-	16705874	16705934	16616864	16780769	No_Isoform
Vps13a	chr19	-	16707326	16707406	16616864	16780769	No_Isoform
Vps13a	chr19	-	16710270	16710427	16616864	16780769	No_Isoform
Vps13a	chr19	-	16710786	16710941	16616864	16780769	No_Isoform
Vps13a	chr19	-	16715048	16715127	16616864	16780769	No_Isoform
Vps13a	chr19	-	16720328	16720467	16616864	16780769	No_Isoform
Vps13a	chr19	-	16722394	16722512	16616864	16780769	No_Isoform
Vps13a	chr19	-	16723639	16723772	16616864	16780769	No_Isoform
Vps13a	chr19	-	16725556	16725693	16616864	16780769	No_Isoform
Vps13a	chr19	-	16734714	16734829	16616864	16780769	No_Isoform
Vps13a	chr19	-	16734914	16735101	16616864	16780769	No_Isoform
Vps13a	chr19	-	16740762	16740905	16616864	16780769	No_Isoform
Vps13a	chr19	-	16741176	16741271	16616864	16780769	No_Isoform
Vps13a	chr19	-	16742438	16742568	16616864	16780769	No_Isoform
Vps13a	chr19	-	16742995	16743058	16616864	16780769	No_Isoform
Vps13a	chr19	-	16744785	16744957	16616864	16780769	No_Isoform
Vps13a	chr19	-	16745660	16745767	16616864	16780769	No_Isoform
Vps13a	chr19	-	16745950	16746078	16616864	16780769	No_Isoform
Vps13a	chr19	-	16749525	16749583	16616864	16780769	No_Isoform
Vps13a	chr19	-	16749846	16749927	16616864	16780769	No_Isoform
Vps13a	chr19	-	16750121	16750181	16616864	16780769	No_Isoform
Vps13a	chr19	-	16752118	16752178	16616864	16780769	No_Isoform
Vps13a	chr19	-	16754251	16754361	16616864	16780769	No_Isoform
Vps13a	chr19	-	16759586	16759688	16616864	16780769	No_Isoform
Vps13a	chr19	-	16759940	16760036	16616864	16780769	No_Isoform
Vps13a	chr19	-	16762148	16762191	16616864	16780769	No_Isoform
Vps13a	chr19	-	16766496	16766540	16616864	16780769	No_Isoform
Vps13a	chr19	-	16780669	16780933	16616864	16780769	No_Isoform
D030056L22Rik	chr19	+	18713235	18713659	18713323	18717374	No_Isoform
D030056L22Rik	chr19	+	18717221	18718428	18713323	18717374	No_Isoform
Rorb	chr19	-	18930608	18938035	18937879	18983354	CDS_Intersection
Rorb	chr19	-	18952157	18952270	18937879	18983354	CDS_Intersection
Rorb	chr19	-	18955041	18955152	18937879	18983354	CDS_Intersection
Rorb	chr19	-	18957226	18957334	18937879	18983354	CDS_Intersection
Rorb	chr19	-	18960408	18960541	18937879	18983354	CDS_Intersection
Rorb	chr19	-	18962024	18962146	18937879	18983354	CDS_Intersection
Rorb	chr19	-	18977580	18977982	18937879	18983354	CDS_Intersection
Rorb	chr19	-	18983341	18983483	18937879	18983354	CDS_Intersection
Rorb	chr19	-	18988030	18988116	18937879	18983354	CDS_Intersection
4430402I18Rik	chr19	-	28923063	28923702	28927660	28963550	No_Isoform
4430402I18Rik	chr19	-	28927648	28927750	28927660	28963550	No_Isoform
4430402I18Rik	chr19	-	28928547	28928632	28927660	28963550	No_Isoform
4430402I18Rik	chr19	-	28938231	28938419	28927660	28963550	No_Isoform
4430402I18Rik	chr19	-	28939134	28939169	28927660	28963550	No_Isoform
4430402I18Rik	chr19	-	28941711	28941814	28927660	28963550	No_Isoform
4430402I18Rik	chr19	-	28944223	28944454	28927660	28963550	No_Isoform
4430402I18Rik	chr19	-	28945750	28945831	28927660	28963550	No_Isoform
4430402I18Rik	chr19	-	28948618	28948743	28927660	28963550	No_Isoform
4430402I18Rik	chr19	-	28954089	28954131	28927660	28963550	No_Isoform
4430402I18Rik	chr19	-	28959679	28959728	28927660	28963550	No_Isoform
4430402I18Rik	chr19	-	28963535	28963673	28927660	28963550	No_Isoform
4430402I18Rik	chr19	-	28963820	28964154	28927660	28963550	No_Isoform
[truncated: 4,666 more rows]
