# Supplementary material for: A benchmark of computational CRISPR-Cas9 guide design methods
Source: PLoS Comput Biol. 2019 Aug 29;15(8):e1007274. doi: 10.1371/journal.pcbi.1007274 (PMC6738662; doi:10.1371/journal.pcbi.1007274)
Supplement: S1 Dataset — Tab-separated values (TSV) files containing a list of exons for the 500k, 1m, 5m and full datasets. Comma-separated values (CSV) files containing the accepted and rejected guides as reported by mm10db in the 500k test. The two experimentally validated guides datasets, which contain flags indicating whether a guide was experimentally efficient or inefficient. Scripts used to generated the artificial genomes. (ZIP) [file pcbi.1007274.s001.zip › S1_Dataset/generateFastaGenomeFromXu2014Data.py]

'''
This script was written to generate a FASTA formatted genome file to test each 
CRISPR-Cas9 guide design tool against an experimentally validated dataset.

The dataset was obtained from:
    Xu, H., Xiao, T., Chen, C. H., Li, W., Meyer, C., Wu, Q., ... & Brown, M. (2015). Sequence determinants of improved CRISPR sgRNA design. Genome research, gr-191452.
    
    See Readme.txt for more information.

The format of the data provided by the citation above is the following:
    Note: an extra column was added to the end. It indicates whether the guide
    was determined to be efficient (1) or inefficient (0). See the paper for 
    more information.
    
    RPL10,chrX,153627684,-,GACTTTGGGTACGGCTTGTTCTTACAATACCGGTAACTGC,-1.001504666,-2.682526715,1

Expected input:
    A CSV file containing rows as described above.
        - The first line (header) is skipped in this script.
        - Expecting a blank line as the footer
        
Output:
    A FASTA formatted file, named: INPUT_FILE_NAME.fa
    
    <guideseq>NNNN...<guideseq>NNNN...<guideseq> etc
    
    There should be enough N's between each <guideseq> to prevent detection of
    overlapping sequences.

'''
import os

INPUT_FILE_NAME = "Xu-2014_Is-Efficient.csv"

NUM_N_BETWEEN_GUIDESEQ = 50

# Used for extracting the guide from the CSV format
GUIDE_INDEX = 4
GUIDE_START_POS = 10
GUIDE_LEN = 23

with open(INPUT_FILE_NAME, 'r') as fRead, open('%s.fa' % INPUT_FILE_NAME, 'w+') as fWrite:

    # read each line - file contains header and blank footer - then break apart by comma
    for line in [x.split(',') for x in fRead.read().split('\n')[1:-1]]:
        guideSeq = line[GUIDE_INDEX][GUIDE_START_POS:(GUIDE_START_POS + GUIDE_LEN)]
        guideGaps = 'N' * NUM_N_BETWEEN_GUIDESEQ
        fWrite.write('%s%s' % (guideSeq, guideGaps))
