# Supplementary material for: A benchmark of computational CRISPR-Cas9 guide design methods
Source: PLoS Comput Biol. 2019 Aug 29;15(8):e1007274. doi: 10.1371/journal.pcbi.1007274 (PMC6738662; doi:10.1371/journal.pcbi.1007274)
Supplement: S1 Dataset — Tab-separated values (TSV) files containing a list of exons for the 500k, 1m, 5m and full datasets. Comma-separated values (CSV) files containing the accepted and rejected guides as reported by mm10db in the 500k test. The two experimentally validated guides datasets, which contain flags indicating whether a guide was experimentally efficient or inefficient. Scripts used to generated the artificial genomes. (ZIP) [file pcbi.1007274.s001.zip › S1_Dataset/mm10dbAccepted.normalised]

mm10crisprdatabase	CTCTTCCCAGGCATGCAAAC...	208755	208777	+
mm10crisprdatabase	AAAACTCGGAGCGCACGAAG...	456690	456712	+
mm10crisprdatabase	CATGCAATATTCTCTACTTT...	451826	451848	-
mm10crisprdatabase	ATCGTGAAAAAGTAGGGCCT...	451604	451626	+
mm10crisprdatabase	AAAAAGGGGATCTAGGGAAG...	448810	448832	-
mm10crisprdatabase	CGGATTTGTTGCCTAAGGGG...	481426	481448	+
mm10crisprdatabase	ACTAGTAGACTTAAGGCACA...	209775	209797	+
mm10crisprdatabase	GTGGTATGTGAATTCACGGA...	210617	210639	+
mm10crisprdatabase	GACTCTGGCCATTCAAAGGG...	246884	246906	-
mm10crisprdatabase	GGCTACAGAGACAGGCAAAG...	449276	449298	-
mm10crisprdatabase	CAGGTGAATGGTGAGTCCAG...	225436	225458	-
mm10crisprdatabase	AGTCACACAGGCGGTAGAAG...	210387	210409	+
mm10crisprdatabase	GGTAGAACATGCCCATCAGG...	200871	200893	+
mm10crisprdatabase	ACATTTGCATCCAGTGTTGA...	210317	210339	+
mm10crisprdatabase	AAGTTCACCAAGGTGAGCAG...	55115	55137	-
mm10crisprdatabase	GACATCGGAAAAGCAGTTGA...	27601	27623	+
mm10crisprdatabase	CTTACCTGAGGGTGAGTTAC...	477710	477732	+
mm10crisprdatabase	AAGAGGGGTTATCTAGTGTG...	195193	195215	-
mm10crisprdatabase	ACCTCCTTGGAATGTGGTCC...	481282	481304	+
mm10crisprdatabase	ATGCATAGAATTCTGAGGCC...	195322	195344	+
mm10crisprdatabase	GCTGGAGATAGTTTCCCAGC...	199612	199634	-
mm10crisprdatabase	GGAGTAAGCGAAGCACTTGA...	254827	254849	+
mm10crisprdatabase	CAGTCTGAGATGAGTCTGGA...	248592	248614	-
mm10crisprdatabase	CTATGGGAATAGTGTTCAGT...	195668	195690	-
mm10crisprdatabase	CTCACCATTCACCTGCTGAG...	225444	225466	+
mm10crisprdatabase	GTTTATGTTCTTTCTCCTTG...	195626	195648	-
mm10crisprdatabase	ATAAAGTCCAGAGAAAGCAA...	59478	59500	-
mm10crisprdatabase	CTCCCAAGATGCCGTAGAAA...	66540	66562	+
mm10crisprdatabase	AAGCAACAGCTGGGATTGGA...	451674	451696	+
mm10crisprdatabase	CAAAATAGAAAATATACCAC...	192943	192965	-
mm10crisprdatabase	ATAAGATGTTAGGGCAACTG...	450739	450761	+
mm10crisprdatabase	CAGAGCTCACGGAGAAAATG...	208420	208442	+
mm10crisprdatabase	ACAGAACTGGAAAGCTGAGT...	209470	209492	-
mm10crisprdatabase	GAATCTTCATGGAGAATGTG...	216752	216774	-
mm10crisprdatabase	CTCACTGACAACTTTGCTCT...	450981	451003	-
mm10crisprdatabase	AGTACCCCGTTCCAGAGAAC...	200257	200279	-
mm10crisprdatabase	ATTAAAGAGTGCTGCCTTTA...	196345	196367	+
mm10crisprdatabase	CTCAGCTTGGAACTTGCCGA...	452107	452129	-
mm10crisprdatabase	CTGCAGTTGCTTCTCAGCCT...	200743	200765	+
mm10crisprdatabase	GGAAGATGTTGGGTTTGGCA...	54268	54290	-
mm10crisprdatabase	CAGGAATGGTCGTCTGCAAC...	269306	269328	-
mm10crisprdatabase	AAATCAAATCCTTTCCTAAC...	35529	35551	+
mm10crisprdatabase	GTCATTCTCACGGATGGCAC...	201013	201035	+
mm10crisprdatabase	GTTCACCAAGAGGCTCGTGA...	200682	200704	-
mm10crisprdatabase	CATACAGAGGAGTCAGGCTG...	247389	247411	+
mm10crisprdatabase	GTGTGGATCTTTCATACATT...	245381	245403	+
mm10crisprdatabase	CAGCAGAAGGAAGAGAGGAA...	208583	208605	+
mm10crisprdatabase	ATGTGTTTGTCCTTGGCGAG...	82577	82599	-
mm10crisprdatabase	GTGTCCAGCCCATAAGATGA...	246642	246664	-
mm10crisprdatabase	CTGTTGGAAGGCCATGCACA...	449384	449406	-
mm10crisprdatabase	CTCCTCATCATCAAAGGCCC...	456536	456558	+
mm10crisprdatabase	GGGATGTAGTCTTTGCCAAT...	217453	217475	-
mm10crisprdatabase	GGAAAACCTATGAAGGCCTC...	246529	246551	+
mm10crisprdatabase	CTTAGACCTTGGTCACGTAC...	41682	41704	+
mm10crisprdatabase	GGTTACTGGCCACTGATGAG...	210647	210669	+
mm10crisprdatabase	AGGATGGAGCTCAGAATGTG...	52296	52318	+
mm10crisprdatabase	CTCAATGCCCAAATGCTGAA...	223490	223512	-
mm10crisprdatabase	CAGACCTCTTAAAACCTGGC...	210001	210023	-
mm10crisprdatabase	AATCCAGGACCTGGAGGTAG...	442859	442881	-
mm10crisprdatabase	AGGCTGATGGGCATCTTTCA...	199526	199548	+
mm10crisprdatabase	AAGATGCCACTGTGCCTCTA...	455715	455737	-
mm10crisprdatabase	GCTGGGCATTGTGCATAAAG...	448499	448521	-
mm10crisprdatabase	AGAAAGGTAGTCTGAGCTCT...	451993	452015	+
mm10crisprdatabase	CAAGAGAGGGAAAGCTCTGA...	199794	199816	+
mm10crisprdatabase	CAAAAAGGGGATCTAGGGAA...	448811	448833	-
mm10crisprdatabase	AAGAAAGGGCCCAGACTTCC...	35184	35206	-
mm10crisprdatabase	CTGTTTACCTTCACAGGCAC...	265089	265111	-
mm10crisprdatabase	GGAACTGTGCTATACAATGC...	195818	195840	-
mm10crisprdatabase	GACTTGGTGATACTCCGTCC...	477743	477765	+
mm10crisprdatabase	ACTTCATGGCTGTCTAGTTA...	210109	210131	-
mm10crisprdatabase	GACCTTTCTATTTGAAGGTG...	439406	439428	+
mm10crisprdatabase	GGATCTTCAGCCCTTACCTG...	59507	59529	-
mm10crisprdatabase	ATCTTGGTTCTGGGGGTCCT...	247476	247498	+
mm10crisprdatabase	AGAATATGTGGGAGTGAGGG...	247262	247284	+
mm10crisprdatabase	ATATACCACTGGAAGTATAG...	192932	192954	-
mm10crisprdatabase	AGAAAAGCTAAACAAAACCC...	452656	452678	-
mm10crisprdatabase	CTCAGGATAGGGAAATAGCA...	209064	209086	-
mm10crisprdatabase	AAAAAAAAAAAAAAAAGCCA...	451289	451311	+
mm10crisprdatabase	ACATCCAGCAAGGTCTGGTT...	33781	33803	+
mm10crisprdatabase	ATGCCTGAGAAGGATGGGAG...	449411	449433	-
mm10crisprdatabase	GGCTATAGGAACACAGCAGA...	208570	208592	+
mm10crisprdatabase	GCATTGTGCATAAAGTGGTA...	448494	448516	-
mm10crisprdatabase	GACCAGGAAGAAGAGGTGGT...	185749	185771	-
mm10crisprdatabase	GGAGCATTGCTGCTGAACAG...	247518	247540	-
mm10crisprdatabase	GGGCAGATAGCTAGCTATCC...	246088	246110	+
mm10crisprdatabase	CATACCCATCAGCATCCACC...	215737	215759	+
mm10crisprdatabase	GGGAATAGTGTTCAGTGGGA...	195664	195686	-
mm10crisprdatabase	AGCTGGATGACACAGAGGCT...	450715	450737	+
mm10crisprdatabase	ATGGACTCCAGGGGTAGAAG...	208813	208835	+
mm10crisprdatabase	GAGTTGGATGTAAAGCACTA...	58845	58867	-
mm10crisprdatabase	GCGACACTTTGGATTTACTT...	59326	59348	-
mm10crisprdatabase	ATGGAGAGACAACCCCAAGA...	482305	482327	+
mm10crisprdatabase	AAGAGGTCCTCAGTGTGAGT...	208737	208759	-
mm10crisprdatabase	AGGGGATTGTGTGAGGGTAC...	34854	34876	-
mm10crisprdatabase	ACATCCATACCTGAGTGCTT...	214750	214772	+
mm10crisprdatabase	GTCCTGTTGGACATGTGCCA...	58108	58130	-
mm10crisprdatabase	AGACACATGGAGCCAAGTGT...	58234	58256	+
mm10crisprdatabase	GGATGCTGGATAGAAATTTA...	195940	195962	+
mm10crisprdatabase	AGTGGGACCTAAGGACCAGA...	247037	247059	-
mm10crisprdatabase	AGTAGCTTCAGGCTCACCCT...	452639	452661	+
mm10crisprdatabase	CTCACCTTATTGGCCAGTTT...	216415	216437	+
mm10crisprdatabase	GGAGGAGTACATTGGCAAAG...	229033	229055	-
mm10crisprdatabase	ATCTACCTGTCCTGGAAGAG...	448340	448362	+
mm10crisprdatabase	CTCACTACCCTGTCCTGCAA...	224503	224525	-
mm10crisprdatabase	GGCCACTTAAAGGTAGGTGT...	88691	88713	-
mm10crisprdatabase	GAGCGTCATCTGACATCTTG...	451105	451127	+
mm10crisprdatabase	CTGGATGCCTAGCTCCTTTC...	246686	246708	-
mm10crisprdatabase	CTCAATAAGGTGAGTGCAGG...	251053	251075	-
mm10crisprdatabase	GGGCTTCCTCATCAGGTACA...	260686	260708	+
mm10crisprdatabase	ATTCCATTGGAAGGAAATAG...	35393	35415	-
mm10crisprdatabase	GTGGAGAGGTACTAGTGGAC...	209440	209462	-
mm10crisprdatabase	GGAGGAATCCCTTATGTAGT...	450186	450208	+
mm10crisprdatabase	CTGGACCTGCTAAGAAAGGG...	215097	215119	+
mm10crisprdatabase	GGAGAGCCACTGGTTTGTGT...	66320	66342	-
mm10crisprdatabase	AAAGAGAACTGAAGACAAAA...	451450	451472	+
mm10crisprdatabase	ATTTGGGCATTGAGGGTGTT...	223499	223521	+
mm10crisprdatabase	GCCAACAACATGCGCAAGAA...	219543	219565	-
mm10crisprdatabase	ACCAAAGCTGGACCCCGAAA...	28387	28409	+
mm10crisprdatabase	CTTCCTTCTGGTCATCTCCT...	210146	210168	-
mm10crisprdatabase	GCCGCATCAGCAGAACAAGT...	223148	223170	-
mm10crisprdatabase	GCAGGAACTAACCTCTCACT...	58660	58682	+
mm10crisprdatabase	AGAGTATTCTGGGACCTGGC...	246610	246632	-
mm10crisprdatabase	ATACAGTGGCGGATCATCGT...	252222	252244	-
mm10crisprdatabase	CACACTTAATGCCTTTGCCC...	199289	199311	+
mm10crisprdatabase	GTTTGGATATACGGTGTTGC...	456353	456375	-
mm10crisprdatabase	AGGAGTAAGAGTGGGGCCAA...	214794	214816	+
mm10crisprdatabase	ATCTGGTACTGGAAGTACAT...	70306	70328	+
mm10crisprdatabase	ACAGAACCAGAACTACACAC...	219070	219092	-
mm10crisprdatabase	CACATGGGCAGTTACCTTGG...	256282	256304	+
mm10crisprdatabase	AGAGGGTAATGTAGAAAGTC...	450396	450418	+
mm10crisprdatabase	CTGTTCCTCAGAGACTAACA...	195261	195283	-
mm10crisprdatabase	GTGAGCATAGGCCTGAAAGT...	221362	221384	+
mm10crisprdatabase	AGGTGGTGTGTAGCAGGAAG...	271495	271517	+
mm10crisprdatabase	CTGTATTGAAAAGACCCAGC...	449837	449859	+
mm10crisprdatabase	AAGCATAGGAAAACCTATGA...	246522	246544	+
mm10crisprdatabase	GGCGCACAGGGATTGTACTA...	194533	194555	-
mm10crisprdatabase	GGAGCCTCTGGATTATGGGA...	58470	58492	+
mm10crisprdatabase	AGAGTAGGACAAGAAAAAGC...	55625	55647	-
mm10crisprdatabase	CAGGATGGTTGTGAACCACG...	252052	252074	+
mm10crisprdatabase	GAGGCTGGGCATAAGATGTT...	450729	450751	+
mm10crisprdatabase	ACAGGAGGAGAAAGAAGAAC...	89012	89034	+
mm10crisprdatabase	AGTGAGTGGGTTAGACAGAC...	196441	196463	-
mm10crisprdatabase	CACAATCAGGCCATAGTGTT...	254917	254939	+
mm10crisprdatabase	AGCAGCAGCAGACCTCCATA...	194921	194943	+
mm10crisprdatabase	GGCATAGAAGCTGAGCATCC...	193708	193730	-
mm10crisprdatabase	CAGGATTACAAACCTGCAGA...	271187	271209	+
mm10crisprdatabase	ATCTCAGGGAAGCAGCTGTG...	228902	228924	+
mm10crisprdatabase	CTAAACTGGCCAATAAGGTG...	216414	216436	-
mm10crisprdatabase	AGCAGCAGGGGATTGTGTGA...	34860	34882	-
mm10crisprdatabase	GGAGAGCTCAAGAGCCAGAT...	448710	448732	+
mm10crisprdatabase	CTGAAAGATGCCCATCAGCC...	199524	199546	-
mm10crisprdatabase	CTTACACTCCCATCGCTGCA...	442980	443002	-
mm10crisprdatabase	GCTGAAACAGCCATTTGCCC...	449240	449262	-
mm10crisprdatabase	GACGACAGCTTCTTTGGGTA...	449720	449742	-
mm10crisprdatabase	GCCTGCTAAGGTAAGCAGCT...	254794	254816	-
mm10crisprdatabase	CTTTGGAGAAGCAGTTCAGG...	246502	246524	-
mm10crisprdatabase	ATCTGTGGAGGTAGGTGGGA...	54340	54362	+
mm10crisprdatabase	AGGAATGGTCGTCTGCAACT...	269305	269327	-
mm10crisprdatabase	AGGATCTTCATCTGGACAAT...	58687	58709	+
mm10crisprdatabase	GTCAATCCCCAACACTGGAG...	199313	199335	+
mm10crisprdatabase	CGCCAAGGACAAACACATGC...	82582	82604	+
mm10crisprdatabase	AGAGGTCCTCAGTGTGAGTT...	208736	208758	-
mm10crisprdatabase	GCTGATGTATAAAGACAAGC...	444004	444026	+
mm10crisprdatabase	CTGAGGGGAGAACAGCTATG...	450590	450612	-
mm10crisprdatabase	GATCTCCCACCTAGAGCAGA...	450103	450125	-
mm10crisprdatabase	CAGCAGGAGTGCAAAGAAAG...	52906	52928	-
mm10crisprdatabase	AAATGGGGAGTTAGCAAGAG...	208435	208457	+
mm10crisprdatabase	CTGCCTTTATTGTAAACAGC...	207786	207808	-
mm10crisprdatabase	CACTCTCCATTTCCTTACAT...	455627	455649	-
mm10crisprdatabase	AGGACCTGGTGGATGCTGAT...	215741	215763	-
mm10crisprdatabase	ACGCCCCTATTTCCTTCCAA...	35390	35412	+
mm10crisprdatabase	AGCTTGGTAGGAACTTTCTG...	209919	209941	-
mm10crisprdatabase	GAGTAGCCAACCCATCACTC...	456406	456428	+
mm10crisprdatabase	AGTGAACAAGGTCAGTTATG...	217407	217429	-
mm10crisprdatabase	CACATTTGCATCCAGTGTTG...	210316	210338	+
mm10crisprdatabase	GCTGCTAAGGGGAACAGCAT...	208479	208501	+
mm10crisprdatabase	CACGTAGAGCACGTACTGCA...	270995	271017	+
mm10crisprdatabase	AGCATAGGCCTGAAAGTGGG...	221365	221387	+
mm10crisprdatabase	ACTAGTGGACAGGACTTTCA...	209430	209452	-
mm10crisprdatabase	CGACTTTGGAGATTGAAGCT...	214127	214149	+
mm10crisprdatabase	ATCTCTACCTGTCTCCGGTG...	218140	218162	+
mm10crisprdatabase	GCCACTTAAAGGTAGGTGTT...	88690	88712	-
mm10crisprdatabase	CACCACTGTCCTAGGATCTT...	450817	450839	+
mm10crisprdatabase	GAGCTACTTTGGTCGCAAAG...	200985	201007	-
mm10crisprdatabase	ACCAGGTCATCCTGCTTGGT...	247680	247702	+
mm10crisprdatabase	AATCTTCATGGAGAATGTGG...	216751	216773	-
mm10crisprdatabase	GGAGACATTTGCCCTACCAC...	35015	35037	-
mm10crisprdatabase	AGGTGACCTCGTAACTAGGT...	207155	207177	-
mm10crisprdatabase	ACCACATCTATGGTAGCAGT...	449934	449956	+
mm10crisprdatabase	CTCCAATCAACAGGGGTTTC...	52249	52271	-
mm10crisprdatabase	ATGGTGTGAAGGCAAGTTCG...	221166	221188	-
mm10crisprdatabase	ATTACATCTCACCGTCCTCC...	32424	32446	+
mm10crisprdatabase	AGTCCAAGGTACTTAACAGA...	59568	59590	+
mm10crisprdatabase	ATGAACAGGCAGGCTGCTAA...	208467	208489	+
mm10crisprdatabase	AGTGGTGGGTTTGAGTTTGG...	209375	209397	-
mm10crisprdatabase	AGGCCTTGCCACAAAAAGCA...	451564	451586	-
mm10crisprdatabase	ACACAGTATGGCTGCAGCCT...	245735	245757	+
mm10crisprdatabase	AGTCTGTGGGGAACAAGGTG...	477199	477221	-
mm10crisprdatabase	ATTCCTTAGTAAAGTTACCG...	474255	474277	+
mm10crisprdatabase	GGATAAAGCGAGGGAAGGAG...	59164	59186	+
mm10crisprdatabase	ACAACCTGCGGTTAGTCGAC...	269174	269196	-
mm10crisprdatabase	GGAGGAACTAGGGAATAGGT...	211807	211829	+
mm10crisprdatabase	ACTTCGAGAATATCCCCAAG...	475077	475099	-
mm10crisprdatabase	GTCTGGGATAGAGCCACTGA...	456193	456215	-
mm10crisprdatabase	GTTCTGTGCATGTGCCTGGA...	219086	219108	+
mm10crisprdatabase	ACCCACAACTCTCCTTGTGC...	245864	245886	+
mm10crisprdatabase	CATGCTACCTTCCCACATGG...	474923	474945	+
mm10crisprdatabase	GAGCTGAATGGAACAGAGCA...	59209	59231	-
mm10crisprdatabase	AGCAGACCTCCATATGGAGG...	194927	194949	+
mm10crisprdatabase	GGAATAGTAGTGACCCAGCC...	450620	450642	+
mm10crisprdatabase	GTGACAGCTTCAGCATTTCT...	209342	209364	-
mm10crisprdatabase	AAGGAGTTCCTCTCCACCCT...	58333	58355	+
mm10crisprdatabase	AATCTAATGTTTAAAAGGTT...	195000	195022	+
mm10crisprdatabase	AGTATAGAGGCAGCAAGGCT...	192919	192941	-
mm10crisprdatabase	ACTCATGATTCCTGGCATCT...	246146	246168	-
mm10crisprdatabase	GTCTCCACCCATCTTTCCTC...	455828	455850	-
mm10crisprdatabase	GTTGGCTACAGCATGACTTT...	186388	186410	+
mm10crisprdatabase	ATGCCTTGGTGGAAGCACTC...	450467	450489	-
mm10crisprdatabase	CACTTCACAGGCTATATTCT...	246308	246330	+
mm10crisprdatabase	GGAGCTATACAAAGCCCAGA...	26764	26786	+
mm10crisprdatabase	AGATGTGGCATGGAGTGAAG...	245612	245634	+
mm10crisprdatabase	AGTCTGGTGTAGAGACAGGC...	196241	196263	+
mm10crisprdatabase	ACAAGAGGGGTTATCTAGTG...	195195	195217	-
mm10crisprdatabase	GGACTACAAGTATATATAAC...	59550	59572	-
mm10crisprdatabase	AAGCCTCCTGGATAAAGCGA...	59155	59177	+
mm10crisprdatabase	CACAGATCTTTGCCAGTGGT...	196275	196297	+
mm10crisprdatabase	CTGATGGAGCCACCCTCATA...	209750	209772	-
mm10crisprdatabase	AGTGTTGGGGATTGACCCCA...	199306	199328	-
mm10crisprdatabase	GTACTTAGTACAGATTAAGG...	452410	452432	-
mm10crisprdatabase	ATCAGCGAATCCCAGGCTGA...	199513	199535	+
mm10crisprdatabase	AAAGAAAACACTACCTTCTG...	455423	455445	+
mm10crisprdatabase	GGGCTGGTACTTCCTAGAAA...	448595	448617	-
mm10crisprdatabase	GACGAACAGCAATCAGGAAC...	200937	200959	+
mm10crisprdatabase	AAGGAAGAAGAAGATAAAGC...	199642	199664	-
mm10crisprdatabase	CGGCATGACGTCTCTGTTCT...	247364	247386	-
mm10crisprdatabase	GCCCTGGGTCTGTGTGAATT...	214066	214088	+
mm10crisprdatabase	AAGGGTGCTGCCTTCATTGA...	57927	57949	-
mm10crisprdatabase	AAACCACCACAGCTGAAGTC...	200795	200817	-
mm10crisprdatabase	GCCAGGACCCATGAAGATAA...	246967	246989	+
mm10crisprdatabase	AATGATTCACCTACTACATA...	450195	450217	-
mm10crisprdatabase	GCCATGAAAAGCATCGGGAC...	56053	56075	+
mm10crisprdatabase	CATACAGGTTAGGTCTCTCC...	196057	196079	-
mm10crisprdatabase	AACATGGCCTCTCACATTCT...	185030	185052	-
mm10crisprdatabase	GTGGTAGAATTAGGGTATGT...	449895	449917	-
mm10crisprdatabase	CTCTTCTGGGCCCCAAAAAG...	448824	448846	-
mm10crisprdatabase	AGATGGAGAAACTGAGGCCC...	450856	450878	-
mm10crisprdatabase	GAAAGGCCAATCCTGTGGAG...	253391	253413	+
mm10crisprdatabase	GGCTGATTGGTGAACGTTGC...	194328	194350	-
mm10crisprdatabase	ACTTCCAGTCTCCCCAGTCA...	210246	210268	+
mm10crisprdatabase	AGCTAGTGGGAGCTCACTTT...	253313	253335	+
mm10crisprdatabase	CAGGCTGATGGGCATCTTTC...	199525	199547	+
mm10crisprdatabase	AAGATGCTACGGTAAGAGTC...	101211	101233	-
mm10crisprdatabase	AATCTTAAGGTACTGTGGGA...	208918	208940	+
mm10crisprdatabase	ACCTCAAAGCCATGGACATC...	443459	443481	+
mm10crisprdatabase	CTCCATGGAGATCCGAGAGA...	26722	26744	+
mm10crisprdatabase	CTTAAGGCAACTTTGGTCCA...	208677	208699	+
mm10crisprdatabase	ACTAGTACCGCTGAAGTCCT...	439291	439313	-
mm10crisprdatabase	ATGTGAATTCACGGAAGGAC...	210622	210644	+
mm10crisprdatabase	CTTCCCTGGGATTAGGTGGA...	59235	59257	+
mm10crisprdatabase	GATCTCAGGGAAGCAGCTGT...	228901	228923	+
mm10crisprdatabase	CAGGTCACAAAAGTGACCGT...	219591	219613	-
mm10crisprdatabase	ATAACTAGACAGCCATGAAG...	210111	210133	+
mm10crisprdatabase	ATCACATCTGCAGGAGCCTC...	58458	58480	+
mm10crisprdatabase	GGGAGTAAGCGAAGCACTTG...	254826	254848	+
mm10crisprdatabase	GATTGGCCATGAAAAGCATC...	56048	56070	+
mm10crisprdatabase	GGACCATGACAAGAAGAAAG...	256329	256351	-
mm10crisprdatabase	GCACTCTCCATTTCCTTACA...	455628	455650	-
mm10crisprdatabase	CAAGAGGTAGATGATAAGCC...	52957	52979	-
mm10crisprdatabase	CTACGAGAAAGTGGTGCAGA...	442835	442857	+
mm10crisprdatabase	CAGGAACTGGTAGATGCTCA...	200950	200972	+
mm10crisprdatabase	AGCAGATCCTGCAAAGAGCC...	247853	247875	+
mm10crisprdatabase	AGATCTCAGGGAAGCAGCTG...	228900	228922	+
mm10crisprdatabase	GCTCCCAAGATCTATGTTCC...	209647	209669	-
mm10crisprdatabase	ACACTCAGGGACACTGTCAG...	455452	455474	-
mm10crisprdatabase	ACCTGACCACCTACAACCAA...	477027	477049	-
mm10crisprdatabase	AGCAGGAAGAGGAAGATAGC...	271506	271528	+
mm10crisprdatabase	CTGATCTCTGTCCTGTTCAT...	477054	477076	+
mm10crisprdatabase	CTGACTGGGAATCCTTTGTC...	265007	265029	+
mm10crisprdatabase	AGCATGATGACCCACCTGTC...	196146	196168	+
mm10crisprdatabase	AGCACCCTTATGGGTGGTGA...	57941	57963	+
mm10crisprdatabase	CAATATAGACACCAGTATCC...	229054	229076	-
mm10crisprdatabase	ACCCACAGAGGAAACAGCCA...	451621	451643	-
mm10crisprdatabase	AAGGGCCATCATTGTGGAGC...	58300	58322	+
mm10crisprdatabase	AGAGTCCACACTCACCGTGA...	439244	439266	+
mm10crisprdatabase	GAACTGGTAGATGCTCATGG...	200953	200975	+
mm10crisprdatabase	GTCTTTAGTATCAGCAAATC...	448682	448704	-
mm10crisprdatabase	CTGATGAATTCCGGGAGCTG...	185695	185717	+
mm10crisprdatabase	AGACACATGGGCAGTTACCT...	256279	256301	+
mm10crisprdatabase	GCTGAGAGCTGTGACAAATC...	30354	30376	-
mm10crisprdatabase	CTCCTGGATAAAGCGAGGGA...	59159	59181	+
mm10crisprdatabase	CAGGGAGGAAATCACTTCCC...	477593	477615	+
mm10crisprdatabase	ATGTGGCAGCAAGAGAGCAT...	34885	34907	-
mm10crisprdatabase	CATCTTTGCCCCTTTAGGCT...	212215	212237	-
mm10crisprdatabase	AGCATCGCAACAGCAGTGTC...	250368	250390	-
mm10crisprdatabase	GGAGAAGCAGTTCAGGAGGT...	246498	246520	-
mm10crisprdatabase	CTCCTTGCCTTCTTTGTCAG...	28481	28503	-
mm10crisprdatabase	GATTGCAGTGCTTAGCTTGA...	58806	58828	-
mm10crisprdatabase	GGACTTGTGTACAGCGGCAA...	41713	41735	+
mm10crisprdatabase	AGTCATCTGTGGAGGTAGGT...	54336	54358	+
mm10crisprdatabase	AGGAAGAAGAAGATAAAGCC...	199641	199663	-
mm10crisprdatabase	GACAGAGGAAAAGAGATAAA...	245837	245859	+
mm10crisprdatabase	ACACAGTACTGAGAAGTGAT...	212460	212482	+
mm10crisprdatabase	CAGGTTCCTCTTCTTTGTCA...	444042	444064	-
mm10crisprdatabase	GGCTGATGTATAAAGACAAG...	444003	444025	+
mm10crisprdatabase	CTTTGTATAGCTCCTCCTTT...	26755	26777	-
mm10crisprdatabase	CATCAGCCACACCTTCACAT...	443988	444010	-
mm10crisprdatabase	GCTAATCTCCCCCTTGCTTT...	208542	208564	-
mm10crisprdatabase	AGAAGACCGTGACAAAGAAG...	444036	444058	+
mm10crisprdatabase	ATGGGAGGCTTGGCAAAAGC...	209180	209202	+
mm10crisprdatabase	ACAGAGGATGAAGGGCACCA...	185836	185858	-
mm10crisprdatabase	GAGAAAGAAGAACAGGTGGT...	89019	89041	+
mm10crisprdatabase	AGTAGCTCAGAGCAGGCAGA...	452790	452812	-
mm10crisprdatabase	CTTAGCAGTGAGGTCATTGC...	269730	269752	+
mm10crisprdatabase	CTGGAGCATTGCTGCTGAAC...	247520	247542	-
mm10crisprdatabase	GTTAGAGGCCTGCAGCAAGT...	218656	218678	+
mm10crisprdatabase	CATGCAGTAGAGGTCCTGGA...	247985	248007	+
mm10crisprdatabase	GGCTGGCAAAGTCTATGCTG...	200553	200575	-
mm10crisprdatabase	CAACACGATTCATACCTCAA...	82550	82572	+
mm10crisprdatabase	ATGACTTTAGGTCTGACCTG...	451849	451871	-
mm10crisprdatabase	AGGCTGTGTGGGAACAGAAG...	450378	450400	+
mm10crisprdatabase	CGATGAGTCTGACCGCAGAA...	435607	435629	+
mm10crisprdatabase	AATCCCTGCAAGCAGTAGAC...	209575	209597	-
mm10crisprdatabase	GGTACTGTGCAGCCTGACAT...	211770	211792	-
mm10crisprdatabase	AGCAGTAGACTGGTTTCCAC...	209565	209587	-
mm10crisprdatabase	AGCCTGTGCTGCACTATTGC...	455793	455815	-
mm10crisprdatabase	AGGCCCCAGCAAAAGTAACA...	26596	26618	+
mm10crisprdatabase	GGAGATCATGAGGCTTCGGA...	34473	34495	+
mm10crisprdatabase	CAGCCTCAGTGGCTCCTATT...	223199	223221	-
mm10crisprdatabase	ATAAAGGATCGTGAAAAAGT...	451597	451619	+
mm10crisprdatabase	ATAGGAACTCCGAACATAGC...	477072	477094	+
mm10crisprdatabase	GGTGAAGTTGCCAAGCCTAA...	212205	212227	+
mm10crisprdatabase	GAGAGTAGGACAAGAAAAAG...	55626	55648	-
mm10crisprdatabase	AGACATTTGCCCTACCACTG...	35013	35035	-
mm10crisprdatabase	CGACTTGGGGATACACTTGG...	252197	252219	+
mm10crisprdatabase	CAAGCTAAGCACTGCAATCT...	58810	58832	+
mm10crisprdatabase	ACTCACCTTCAGAGCACTTC...	35066	35088	-
mm10crisprdatabase	CTGTCATGCTGTTCCCAGGA...	209944	209966	-
mm10crisprdatabase	CACTTGATAACTGAGGGCAC...	455742	455764	+
mm10crisprdatabase	GGCATGCTACCTTCCCACAT...	474921	474943	+
mm10crisprdatabase	CTGCAGCCATACTGTGTTAC...	245729	245751	-
mm10crisprdatabase	GAATCACAACTTCCCACATC...	208984	209006	-
mm10crisprdatabase	CACAGTTCCATGTCACAAAC...	195832	195854	+
mm10crisprdatabase	CAATCACAAAATGATGTAGC...	186446	186468	-
mm10crisprdatabase	ACACACAGGACCCAGAACAT...	453020	453042	-
mm10crisprdatabase	GAGCTAGTGGGAGCTCACTT...	253312	253334	+
mm10crisprdatabase	GGAAGAAGTATTCATGCTGG...	70567	70589	+
mm10crisprdatabase	GGTGACAGCCTTGAAGACAT...	28305	28327	+
mm10crisprdatabase	GAAAATAGCAGAGTTTCGTG...	449132	449154	+
mm10crisprdatabase	GTCTTGATCTGAGAGTGAGC...	451779	451801	-
mm10crisprdatabase	CTCCAGTTTGTGCTTCTTGT...	439342	439364	-
mm10crisprdatabase	GTTGCTGGGCCTCTTACTTG...	456338	456360	-
mm10crisprdatabase	GGCATCTATAACTTTCACTT...	456087	456109	-
mm10crisprdatabase	CGTGTTTGTGGTCAAGATGA...	196202	196224	+
mm10crisprdatabase	GGAGGAGAAAGAAGAACAGG...	89015	89037	+
mm10crisprdatabase	GGGACATCTCTACCTGTCTC...	218135	218157	+
mm10crisprdatabase	AGCAGTCCTACCTAGTTACG...	207149	207171	+
mm10crisprdatabase	ACTCACGTGACGGGGTTGAA...	219789	219811	+
mm10crisprdatabase	ACCTTTAGAAGTAGTGCATC...	452869	452891	-
mm10crisprdatabase	AGCAGTGAGGTCATTGCAGG...	269733	269755	+
mm10crisprdatabase	GCTAAGAAGAAAGCAAAGAC...	199967	199989	-
mm10crisprdatabase	GAAAAATTCAGCAAAGAGGT...	263187	263209	+
mm10crisprdatabase	AACTGTTATTTCTTCTACTT...	195118	195140	+
mm10crisprdatabase	AACAGTTTAGCCCAGAGGCA...	59437	59459	-
mm10crisprdatabase	GAACTTCCTTGTAGTGAACA...	217419	217441	-
mm10crisprdatabase	CAAAAAGCCTCCCTCCTCAC...	211738	211760	+
mm10crisprdatabase	AGCCAGACCTTGCAAACAGT...	450662	450684	+
mm10crisprdatabase	AAGGGGACCCCATAATTCCA...	452319	452341	+
mm10crisprdatabase	GGTCAGTCAGTCACCTACCT...	223299	223321	+
mm10crisprdatabase	CATTTGTCTGTTGCATCCGC...	477240	477262	+
mm10crisprdatabase	AGTCAGATAGCCCAGTGAGA...	195229	195251	-
mm10crisprdatabase	AGTTAGGCTTGGCATGGTGC...	186790	186812	-
mm10crisprdatabase	AGCTGAATGGAACAGAGCAA...	59208	59230	-
mm10crisprdatabase	GAAAATGGGGAGTTAGCAAG...	208433	208455	+
mm10crisprdatabase	GTTCAGCATTTGGGCATTGA...	223492	223514	+
mm10crisprdatabase	CTCTTCCCTGAGTGATGGGT...	456412	456434	-
mm10crisprdatabase	GCAGTTCACTGAAGAAGTCT...	64296	64318	-
mm10crisprdatabase	CTTTCTCGTAGGGAAACCCT...	442823	442845	-
mm10crisprdatabase	GGCATGGTGGGGTGATAGAA...	246766	246788	+
mm10crisprdatabase	ACCCTATGGCAGGATTGTCC...	481701	481723	+
mm10crisprdatabase	GCATGTAATCAGAATGCTGT...	209314	209336	+
mm10crisprdatabase	CAGAAAGGAGCTAGGCATCC...	246687	246709	+
mm10crisprdatabase	CAATAAGGTGAGGCTGTGCA...	216404	216426	-
mm10crisprdatabase	AGAAAGGTCTCATTCCAGTG...	439392	439414	-
mm10crisprdatabase	AGATGTCGCCAGACTTCTTC...	57888	57910	-
mm10crisprdatabase	ATACTTCACCTACCTCATGG...	450896	450918	+
mm10crisprdatabase	GCTGAACGGAATGATCAAGC...	223476	223498	-
mm10crisprdatabase	GATGCTCATGGAGGCATCGA...	200962	200984	+
mm10crisprdatabase	ACAACTCAGAAGGGAAGGCA...	210054	210076	+
mm10crisprdatabase	CAATCCCTGTGCGCCAAGTA...	194541	194563	+
mm10crisprdatabase	CATCAGTTAGCGCTTTCTGT...	185678	185700	-
mm10crisprdatabase	CATAAGATGTTAGGGCAACT...	450738	450760	+
mm10crisprdatabase	CACACACAGGACCCAGAACA...	453021	453043	-
mm10crisprdatabase	GCAGATGAACCACATCCCCA...	56024	56046	+
mm10crisprdatabase	AGCTCGAAACCTCAAAGCCA...	443451	443473	+
mm10crisprdatabase	AATCAGCCTAGACAATAGAT...	452043	452065	-
mm10crisprdatabase	GTAAATATCGCGTGTGTACT...	207181	207203	-
mm10crisprdatabase	GTGGAGCCAGTTCTCTGGAA...	200251	200273	+
mm10crisprdatabase	ATGGTCCACAGCTACGTAGA...	256345	256367	+
mm10crisprdatabase	CTTCCATCTTCACTAAGTCC...	54057	54079	+
mm10crisprdatabase	ACCCTGGACAATCCTGCCAT...	481703	481725	-
mm10crisprdatabase	AGCCTCACCTTCAAATAGAA...	439408	439430	-
mm10crisprdatabase	GCCCCACTCTGAAGTGAAGA...	452347	452369	+
mm10crisprdatabase	AAATGTTGCCCTGCTTGGCA...	477222	477244	-
mm10crisprdatabase	ACATCTTGGCTTTCCTGTCT...	262539	262561	-
mm10crisprdatabase	GATCATTCCGTTCAGCATTT...	223483	223505	+
mm10crisprdatabase	GATCAGGGCAGCAAGGATAC...	52996	53018	-
mm10crisprdatabase	GTAGGGATATGCCCTGCAGT...	28459	28481	-
mm10crisprdatabase	AGTGGGAGCTCTGCTACACT...	58549	58571	+
mm10crisprdatabase	GCTCTGACTGGTCACAGACT...	481395	481417	+
mm10crisprdatabase	GAGACATTTGCCCTACCACT...	35014	35036	-
mm10crisprdatabase	CATCCCTTTCTACGGCATCT...	66543	66565	-
mm10crisprdatabase	GAGCAGACAACAATGCCCAG...	196107	196129	-
mm10crisprdatabase	GTGTCAAGACAGCCTGGAGA...	449589	449611	-
mm10crisprdatabase	AACGAGGTCTTAGGCAAGCA...	208961	208983	+
mm10crisprdatabase	GAAGCTACTTACCTGACCCC...	452625	452647	-
mm10crisprdatabase	ACTCATTGAAGATGGGGTTC...	444061	444083	-
mm10crisprdatabase	GACAGACAGACAAGAAATCC...	34594	34616	+
mm10crisprdatabase	GCCTCTGCTGAGACTAGAAC...	449753	449775	+
mm10crisprdatabase	AAGCAGCAGGGGATTGTGTG...	34861	34883	-
mm10crisprdatabase	GGTGAAGGATATGTCCAGGT...	35367	35389	-
mm10crisprdatabase	GCACTCTAGGAGGTTGCTCA...	455665	455687	-
mm10crisprdatabase	CACAGCAGTCACAAACTCTT...	253743	253765	+
mm10crisprdatabase	GGAGAATATAGGAACATGCC...	196039	196061	+
mm10crisprdatabase	GGACATTGAGAGCACAGCAA...	452180	452202	-
mm10crisprdatabase	GAAGGGGCAGCTCTTATCCA...	30199	30221	-
mm10crisprdatabase	GGCAGAAAGAGCTGCTACTC...	449640	449662	-
mm10crisprdatabase	GAAGAATGGAGGAGGGATCT...	35089	35111	-
mm10crisprdatabase	CACAAAAGCATCGTCGCCCA...	221304	221326	+
mm10crisprdatabase	CTTTCTCCAATCTATTGTCT...	452037	452059	+
mm10crisprdatabase	AAAATGGGGAGTTAGCAAGA...	208434	208456	+
mm10crisprdatabase	AGTAACAGGGAGTCCTCAGG...	26609	26631	+
mm10crisprdatabase	CATTGATCACGACCGGAATG...	194053	194075	+
mm10crisprdatabase	CATAGAAGCTGAGCAGGTGA...	451930	451952	-
mm10crisprdatabase	GAGAGCATTGGTAAGCAGCA...	34873	34895	-
mm10crisprdatabase	CATACAGTGGCGGATCATCG...	252223	252245	-
mm10crisprdatabase	AAGGAGTCTCCAAACCACCC...	478624	478646	-
mm10crisprdatabase	AGGTAGAGGTCAAGGCCACA...	449173	449195	+
mm10crisprdatabase	GATCTCTATTTAATAAAGGA...	35423	35445	+
mm10crisprdatabase	CTCTTGCTTAAGAAGACAAT...	478285	478307	-
mm10crisprdatabase	AGCAGCACAGAGCTTACCTG...	477698	477720	+
mm10crisprdatabase	CTCAGTTACCAAGTCAGCCT...	214910	214932	-
mm10crisprdatabase	GCCCCAGATGGCAAAGTATG...	251154	251176	+
mm10crisprdatabase	CTGGCTTATCATCTACCTCT...	52958	52980	+
mm10crisprdatabase	ACAACTCCATAGCCAGGATG...	52931	52953	-
mm10crisprdatabase	GTAGAGGTGACCTCGTAACT...	207159	207181	-
mm10crisprdatabase	AAGGTGCTTGCAGGTACAGT...	212432	212454	-
mm10crisprdatabase	AATGGTCGTCTGCAACTGGG...	269302	269324	-
mm10crisprdatabase	ATGAAGGCCTCAGGCTAACC...	246538	246560	+
mm10crisprdatabase	CATTGCTCCTGTGCTACCAT...	201074	201096	-
mm10crisprdatabase	GGCATGTCACTAGCCAAGCT...	34495	34517	+
mm10crisprdatabase	CGCTGATGTTGTACACCTTC...	183177	183199	-
mm10crisprdatabase	CTTCAGATAGAAGCAGTCCA...	221193	221215	+
mm10crisprdatabase	GCTAGAGCAAACAGCTGCCT...	34571	34593	+
mm10crisprdatabase	AGCAGTCCTTCTTCAATGAC...	65637	65659	-
mm10crisprdatabase	GAGGCAGATGGAAGGAAGGA...	450439	450461	-
mm10crisprdatabase	GAGGTAGGCGATTTCTGAGT...	263202	263224	+
mm10crisprdatabase	GGGCTCAATAAGGTGAGTGC...	251056	251078	-
mm10crisprdatabase	ACCACTGGGGCAGTCTAATG...	35000	35022	-
mm10crisprdatabase	CTATGCTAAAACTGTTTCTT...	452692	452714	-
mm10crisprdatabase	AGAGCAGAAGGGTGAGCTTA...	450091	450113	-
mm10crisprdatabase	GAAGAGGCTGTCAATGAACT...	248030	248052	+
mm10crisprdatabase	ATCAGCCTGGGATTCGCTGA...	199511	199533	-
mm10crisprdatabase	CAACCCATCACTCAGGGAAG...	456413	456435	+
mm10crisprdatabase	GATGACCAGGTCATCCTGCT...	247676	247698	+
mm10crisprdatabase	GTCTCTGTCCTTACCTGTTA...	246068	246090	+
mm10crisprdatabase	GTGGGCACAGTTTCCTTCAG...	450062	450084	+
mm10crisprdatabase	CAAGCAATAATAGGAGGTGA...	455482	455504	-
mm10crisprdatabase	CTTTATCCAGGAGGCTTCAC...	59149	59171	-
mm10crisprdatabase	GGTGCTGCCTTCATTGATGG...	57924	57946	-
mm10crisprdatabase	ATGAAGTGAGTGCTGGTGTG...	212128	212150	-
mm10crisprdatabase	CAGGGGTGGCTTTGGTAACA...	247441	247463	-
mm10crisprdatabase	CATGCAGGCTCTTTATGTCC...	82597	82619	+
mm10crisprdatabase	CAGCCAGATGATAGCCATTT...	271058	271080	+
mm10crisprdatabase	GTGGAGTGCAGAGGGTTCAT...	245431	245453	+
mm10crisprdatabase	GGAAGTCCGGATCTTGTCTG...	247727	247749	+
mm10crisprdatabase	GCTTGGAGTAGGAGTAAGAG...	214785	214807	+
mm10crisprdatabase	CTGAAGGTCAGTGAGATTAT...	186474	186496	+
mm10crisprdatabase	CAATGTAACAACTAAGTCTA...	451131	451153	-
mm10crisprdatabase	CGTGAGGATGAAGTAGGGCT...	449148	449170	+
mm10crisprdatabase	GCACAAAATGGAGATCTTGG...	52219	52241	-
mm10crisprdatabase	GAGGACAAAGGCTGTGACGA...	88920	88942	+
mm10crisprdatabase	GTCATTGGCCACTTAAAGGT...	88697	88719	-
mm10crisprdatabase	AACAGTGGGCACCTTCACAG...	30442	30464	-
mm10crisprdatabase	GGTTATGGTGCGTAGAAGAT...	224626	224648	+
mm10crisprdatabase	GACTTGTGTACAGCGGCAAT...	41714	41736	+
mm10crisprdatabase	CATGCAGCGATGGGAGTGTA...	442981	443003	+
mm10crisprdatabase	CTCACCTCACAATGTCGATC...	64681	64703	+
mm10crisprdatabase	CATCCACCTAATCCCAGGGA...	59234	59256	-
mm10crisprdatabase	AGTCCTTACACTGGAGTTGC...	210226	210248	-
mm10crisprdatabase	CTAGAAAGGCTTGCGCCAAA...	59380	59402	+
mm10crisprdatabase	CGTCACTGTCACTTTCAAAC...	218628	218650	+
mm10crisprdatabase	AACCCAGTAAGTACCCCAGC...	245883	245905	-
mm10crisprdatabase	AAAAAAAAAAAAAAGCCAAG...	451291	451313	+
mm10crisprdatabase	GAAGTGGAAGTAGTAGTCGG...	210403	210425	+
mm10crisprdatabase	GAAACGCATATAGTAGCTGA...	66577	66599	+
mm10crisprdatabase	GCCAACAGGAAATCTTGCTT...	247910	247932	-
mm10crisprdatabase	AAGAGAGACGAACTTACCTG...	253700	253722	+
mm10crisprdatabase	AATAAGGTGAGGCTGTGCAG...	216403	216425	-
mm10crisprdatabase	CTCAGAGCTTACTTCAGGCC...	34549	34571	-
mm10crisprdatabase	CTCATGGCTTCGAGCTCCTA...	206418	206440	-
mm10crisprdatabase	GCAAGATTTCCTGTTGGCTG...	247915	247937	+
mm10crisprdatabase	AAGAAAAGGTGGAGGTGTCG...	449543	449565	-
mm10crisprdatabase	CAGGTGCGACAGTCACATCT...	54298	54320	-
mm10crisprdatabase	CTTCACTGCTTCCCTTGACT...	210258	210280	-
mm10crisprdatabase	AGAACAGAGTGGGTTTGCAC...	450688	450710	+
mm10crisprdatabase	AAATGAAGCTGCCGTCCTCC...	64246	64268	-
mm10crisprdatabase	AGCCCACATACTTTGCCATC...	251157	251179	-
mm10crisprdatabase	ATCTTGGTGGAAGGCGTGGA...	52206	52228	-
mm10crisprdatabase	GCATGGTGGGGTGATAGAAG...	246767	246789	+
mm10crisprdatabase	GGGTATGTGTCAAGACAGCC...	449595	449617	-
mm10crisprdatabase	GATAAGAAAACCGCGTTAGA...	196650	196672	+
mm10crisprdatabase	CAGGATACTGGTGTCTATAT...	229055	229077	+
mm10crisprdatabase	CTTAAGGCTGCTTGACCTCA...	59282	59304	+
mm10crisprdatabase	GAATGATCAAGCAGGAACCT...	223468	223490	-
mm10crisprdatabase	ATGCATGTGGTTCCACCAGC...	186765	186787	-
mm10crisprdatabase	GCCCAATTCACACAGACCCA...	214067	214089	-
mm10crisprdatabase	ACGATGATCCGCCACTGTAT...	252225	252247	+
mm10crisprdatabase	AACTATGGGTACTTACTGAC...	264992	265014	+
mm10crisprdatabase	AGGTGAATGGTGAGTCCAGC...	225435	225457	-
mm10crisprdatabase	GACCAGGTGAAGTGAAACAC...	448362	448384	+
mm10crisprdatabase	GCCTACCCTAGGAGACTGTA...	456049	456071	-
mm10crisprdatabase	CTCTGTCCAGATGGACTCCA...	208803	208825	+
mm10crisprdatabase	ACAATGAAAAGTCAAGTGTC...	451735	451757	-
mm10crisprdatabase	CAGATTATGCAAAGAAAAGG...	449554	449576	-
mm10crisprdatabase	ACACATGGGCAGTTACCTTG...	256281	256303	+
mm10crisprdatabase	GGCCGAATCCAGTTCAGTGT...	439209	439231	+
mm10crisprdatabase	AAGCAAGATTTCCTGTTGGC...	247913	247935	+
mm10crisprdatabase	GGGCATGTTCCTATATTCTC...	196037	196059	-
mm10crisprdatabase	CTACTCACTGGTGTTCAATC...	194383	194405	-
mm10crisprdatabase	AAATGGAAGGCCTTTCTATG...	209147	209169	-
mm10crisprdatabase	GTCGAGGTACTTGGTGTTTC...	262506	262528	+
mm10crisprdatabase	GACCCAGACCTCTTAAAACC...	210005	210027	-
mm10crisprdatabase	CACTATGGCCTGATTGTGGT...	254912	254934	-
mm10crisprdatabase	AGATCCTGCAAAGAGCCTGG...	247856	247878	+
mm10crisprdatabase	CAGATGTGATCCTTAACCAT...	58445	58467	-
mm10crisprdatabase	CATGAGCATCTCGCTGGTAA...	435663	435685	-
mm10crisprdatabase	CATAGCTCTGGTGGTGGTCA...	216068	216090	-
mm10crisprdatabase	CTCTTAGATTGTGAGCCCTT...	453084	453106	+
mm10crisprdatabase	AGATGCCAGGAATCATGAGT...	246149	246171	+
mm10crisprdatabase	ACCAGCTACTGTACAGCCTA...	482232	482254	-
mm10crisprdatabase	CTAAAGAAAACACTACCTTC...	455421	455443	+
mm10crisprdatabase	ATCAGGCACTAGTAGACTTA...	209768	209790	+
mm10crisprdatabase	AGAGCATTGGTAAGCAGCAG...	34872	34894	-
mm10crisprdatabase	CATCTACGTATAAGTCTCCA...	207278	207300	+
mm10crisprdatabase	GTATGGTACACAGAAGAGAA...	455850	455872	-
mm10crisprdatabase	ATGAACTGTGGGTCCTGCCA...	209104	209126	-
mm10crisprdatabase	CTAGGTAGGTTTGGCATGAC...	474310	474332	-
mm10crisprdatabase	GAAAGAGGCAAAGCAGGGAA...	448656	448678	-
mm10crisprdatabase	CTTCCAGTCTCCCCAGTCAA...	210247	210269	+
mm10crisprdatabase	AGGCCAACAACTCCATAGCC...	52937	52959	-
mm10crisprdatabase	GACAGGAAGTAGGAAGATGA...	196747	196769	-
mm10crisprdatabase	GGTCAAGATGAGGGTGTTAA...	196211	196233	+
mm10crisprdatabase	GGATGTGAAGCAGGTAGACC...	185765	185787	-
mm10crisprdatabase	CATCAGCAATTAGTTTGGCA...	201042	201064	+
mm10crisprdatabase	GCACTGCCTTAAAGAAAACG...	448768	448790	-
mm10crisprdatabase	CTCAGTGTAGGAACAAACCA...	58390	58412	-
mm10crisprdatabase	CTTCCTGAGTGAGTACCTAC...	54659	54681	+
mm10crisprdatabase	ATTACAGGCTGGGGAGCAAA...	195694	195716	-
mm10crisprdatabase	GAATTCACGGAAGGACAGGA...	210626	210648	+
mm10crisprdatabase	GACACTCAGGGACACTGTCA...	455453	455475	-
mm10crisprdatabase	GAAAAAGCGGGAGTAGAAAC...	55613	55635	-
mm10crisprdatabase	CATTTGGGCATTGAGGGTGT...	223498	223520	+
mm10crisprdatabase	GGGCGAGAAAAACTCAACCC...	481300	481322	-
mm10crisprdatabase	GAGGACGGCAGCTTCATTTA...	64250	64272	+
mm10crisprdatabase	AGGAAAGAAAGAGGCAAAGC...	448662	448684	-
mm10crisprdatabase	GGGCCAAAAGTAGAGTATTC...	246621	246643	-
mm10crisprdatabase	AGCAAGATTTCCTGTTGGCT...	247914	247936	+
mm10crisprdatabase	GTTATGGTGCGTAGAAGATG...	224627	224649	+
mm10crisprdatabase	GCCCATTCCTCTCTAGCTAG...	219865	219887	-
mm10crisprdatabase	CAACTGCGAGCAATGTCTTA...	199661	199683	-
mm10crisprdatabase	ATCAGCCACACCTTCACATA...	443987	444009	-
mm10crisprdatabase	GATAGTGACGCTAAGGCTGA...	413382	413404	-
mm10crisprdatabase	ATGTCTGGGAAAAGCAGGGG...	247455	247477	-
mm10crisprdatabase	ATTAGGTACAAAAAGGTCAT...	245398	245420	+
mm10crisprdatabase	AGGTGACTTTCCCTCTAACG...	196660	196682	-
mm10crisprdatabase	AGTAGGCATCCTGTCAAGCG...	263219	263241	+
mm10crisprdatabase	GTGACTGTCTCTTACCTGGG...	194085	194107	-
mm10crisprdatabase	CAGAGTGAGAAATGGCCACA...	34966	34988	-
mm10crisprdatabase	GAAGCAACAGCTGGGATTGG...	451673	451695	+
mm10crisprdatabase	CATCCTCTACACAGAACCCC...	271021	271043	-
mm10crisprdatabase	ATCTACGTATAAGTCTCCAA...	207279	207301	+
mm10crisprdatabase	GGAAGTTGCCTTCGATCCAG...	456943	456965	+
mm10crisprdatabase	GAACTGCTTCTCCAAAGCAT...	246508	246530	+
mm10crisprdatabase	ATGGGGGTAGCTTCAGGATT...	35572	35594	-
mm10crisprdatabase	AGAGAGCATTGGTAAGCAGC...	34874	34896	-
mm10crisprdatabase	AGAGCTGCCCCTTCCTAGAA...	30208	30230	+
mm10crisprdatabase	CTACTGTACAGCCTATGGTG...	482227	482249	-
mm10crisprdatabase	CATGAGTTTGGGAAACTCCC...	209629	209651	+
mm10crisprdatabase	ATGCTTTGGAGAAGCAGTTC...	246505	246527	-
mm10crisprdatabase	GGAAGAATCTAAACCCGCAC...	439378	439400	+
mm10crisprdatabase	AGCCTCTCCCCAAAGCTACT...	247568	247590	+
mm10crisprdatabase	AGGCACTGCCTTAAAGAAAA...	448770	448792	-
mm10crisprdatabase	GCAGAAAGAGCTGCTACTCT...	449639	449661	-
mm10crisprdatabase	AACTCCCTTCTACGTAGCTG...	256350	256372	-
mm10crisprdatabase	ACTCACCATTCACCTGCTGA...	225443	225465	+
mm10crisprdatabase	GAGACGAGCAGAGAGAAGTC...	199476	199498	-
mm10crisprdatabase	GAGGCATGTCTCGATAGAAG...	474528	474550	+
mm10crisprdatabase	GCATTGATGAGTTGGAGCGA...	216686	216708	-
mm10crisprdatabase	CTCAGGTCCCTGAAGAAGTC...	57880	57902	+
mm10crisprdatabase	CATGTCATCGGCTCAGCAGT...	209256	209278	-
mm10crisprdatabase	GGCAGGGCCCATGGAATTAT...	452327	452349	-
mm10crisprdatabase	AGGAAGTTCCAAAGATCCAA...	185816	185838	-
mm10crisprdatabase	AAGCCTGTGTACGTCTTTGA...	200819	200841	-
mm10crisprdatabase	AGGGACGACAGGACTTAAGA...	449809	449831	-
mm10crisprdatabase	GTAGACTGGTTTCCACTGGA...	209561	209583	-
mm10crisprdatabase	CAAGAGAGACGAACTTACCT...	253699	253721	+
mm10crisprdatabase	AGGGAGGCTGGGCAATCTTA...	208905	208927	+
mm10crisprdatabase	AAGTGACCCTCTTCTACCCC...	208820	208842	-
mm10crisprdatabase	CATACCCTAATTCTACCACC...	449899	449921	+
mm10crisprdatabase	AGATATGTTCCGGAGAATAT...	196028	196050	+
mm10crisprdatabase	CAATTAAGTGAGATGCCGGT...	196769	196791	-
mm10crisprdatabase	GAGGCCTCCATGCAGAAGAA...	35103	35125	-
mm10crisprdatabase	ATCACTCAGGGAAGAGGCTC...	456419	456441	+
mm10crisprdatabase	CTTGGGATAAGCCAGCCACT...	246281	246303	-
mm10crisprdatabase	GGCTTAGAAGTAGCTTTCAA...	59528	59550	-
mm10crisprdatabase	CGGTCGTGATCAATGTGCAT...	194045	194067	-
mm10crisprdatabase	GGGGATAAAACAGCTTCTGT...	452576	452598	+
mm10crisprdatabase	CTCAGATGGAACTCTTGGAT...	200450	200472	+
mm10crisprdatabase	AAAATGAGATTTGGAAAGGT...	449457	449479	-
mm10crisprdatabase	GGTTAGCCTGAGGCCTTCAT...	246535	246557	-
mm10crisprdatabase	CAATCCTGGAGGAGCTTCCA...	456446	456468	+
mm10crisprdatabase	ATGAACAGGACAGAGATCAG...	477051	477073	-
mm10crisprdatabase	CTCAAACCCACCACTCCTCT...	209383	209405	+
mm10crisprdatabase	ACAGTGACGTGCTGTGGCAA...	218614	218636	-
mm10crisprdatabase	ATGCTACGGTAAGAGTCTGG...	101208	101230	-
mm10crisprdatabase	CAAATGTTGCCCTGCTTGGC...	477223	477245	-
mm10crisprdatabase	GTAGAAGTGGAAGTAGTAGT...	210400	210422	+
mm10crisprdatabase	GATGTCGCCAGACTTCTTCA...	57887	57909	-
mm10crisprdatabase	AAGGCAGGGAGAGTGAAGGT...	210068	210090	+
mm10crisprdatabase	AGGAAGCTCACAAGATGGTT...	27558	27580	+
mm10crisprdatabase	CATCGGGTAAGGCTGTACCT...	56545	56567	+
mm10crisprdatabase	CTGTACCTGCAAGCACCTTC...	212436	212458	+
mm10crisprdatabase	CTTGCGGAAGCAGTTAGGCT...	186801	186823	-
mm10crisprdatabase	AAATAAAATTTATGTTTACA...	455384	455406	+
mm10crisprdatabase	GTAATGGAAACTGTACCCTA...	481687	481709	+
mm10crisprdatabase	AGAGATCCTCTTCAGCTGCT...	218227	218249	+
mm10crisprdatabase	AACAAAACAGTTTAGCCCAG...	59442	59464	-
mm10crisprdatabase	GGTAACAGGGAGGAGATGTC...	247428	247450	-
mm10crisprdatabase	CATTAGACTGCCCCAGTGGT...	35003	35025	+
mm10crisprdatabase	GGGCTATGATGGATAAGGCA...	35319	35341	-
mm10crisprdatabase	CAAAAAGAGGCCCCCTAAAC...	216428	216450	-
mm10crisprdatabase	AGTGTGCACAAGCACCTGAG...	452555	452577	+
mm10crisprdatabase	CAACTGGGGGAACATGGAAA...	450753	450775	+
mm10crisprdatabase	GCGACACTTAACTGCCAGTG...	200484	200506	-
mm10crisprdatabase	GGGATGTCTAAACTACACTT...	452478	452500	-
mm10crisprdatabase	GTACCTCGACCTCAAGAACT...	262493	262515	-
mm10crisprdatabase	ATGAATGTGCACAACTCCTG...	246394	246416	-
mm10crisprdatabase	CTAAATACATGACTGGGAGT...	247075	247097	+
mm10crisprdatabase	AAGGGGCACCAGGCAAAGAA...	246985	247007	+
mm10crisprdatabase	GGTAGACCAGGAAGAAGAGG...	185753	185775	-
mm10crisprdatabase	CTGGGTACCAAACTTGAGGG...	195069	195091	+
mm10crisprdatabase	CACAACTCAGAAGGGAAGGC...	210053	210075	+
mm10crisprdatabase	GAAGGACAGTGGTCTCTCTC...	452831	452853	-
mm10crisprdatabase	AAGGGCGATGGTCAAATCAC...	252113	252135	+
mm10crisprdatabase	GGTACACCCTTTCTAGGAAG...	30215	30237	-
mm10crisprdatabase	ATTGGCCTTTCCCAGCTGGA...	253379	253401	-
mm10crisprdatabase	CAATGAAGGCAGCACCCTTA...	57931	57953	+
mm10crisprdatabase	CACTTTCTTTGCACTCCTGC...	52907	52929	+
mm10crisprdatabase	CAGTGTAGGAACAAACCATG...	58388	58410	-
mm10crisprdatabase	CAGATGAACCGGTTCTCACC...	456165	456187	-
mm10crisprdatabase	GCCCACATACTTTGCCATCT...	251156	251178	-
mm10crisprdatabase	ACAGTGGGAACACAGTTATG...	450043	450065	+
mm10crisprdatabase	AGTGGCCAATGACAAACTTG...	88707	88729	+
mm10crisprdatabase	ATCACGACCGGAATGTGGAC...	194058	194080	+
mm10crisprdatabase	CAAACACTATGGCCTGATTG...	254916	254938	-
mm10crisprdatabase	CTCTACTGGGCCCCATTTCT...	448583	448605	+
mm10crisprdatabase	GGAAGAGGAAGATAGCTGGC...	271510	271532	+
mm10crisprdatabase	GAGTGAGAAATGGCCACAAG...	34964	34986	-
mm10crisprdatabase	GTCCACCTTGTTCAGAGGGA...	442921	442943	-
mm10crisprdatabase	ATCTCCTCCCAACGGAAGGT...	101353	101375	+
mm10crisprdatabase	CAGGTATTTCATGCTGGTGG...	219109	219131	-
mm10crisprdatabase	AGATAGACAGCCTGGGGTCA...	199891	199913	+
mm10crisprdatabase	CAAAATGAGATTTGGAAAGG...	449458	449480	-
mm10crisprdatabase	GACACAGTGAAGAGACAGAT...	451068	451090	-
mm10crisprdatabase	GGGCTTAGAAGTAGCTTTCA...	59529	59551	-
mm10crisprdatabase	GAGTCATCTGTGGAGGTAGG...	54335	54357	+
mm10crisprdatabase	CTACCGTACCATCCGCATGA...	200853	200875	-
mm10crisprdatabase	AGTGAACTGCAAATAGAGAG...	64309	64331	+
mm10crisprdatabase	CTCAGCCTTCACTGTGACAC...	196562	196584	+
mm10crisprdatabase	GACTTTGGAGATTGAAGCTG...	214128	214150	+
mm10crisprdatabase	AGAGACTCGCATTGATGAGT...	216694	216716	-
mm10crisprdatabase	CAGCAAATCAGGAAAGAAAG...	448671	448693	-
mm10crisprdatabase	ATGGACGGCTGAGAAGAAGT...	449215	449237	+
mm10crisprdatabase	GGGGATGTAGTCTTTGCCAA...	217454	217476	-
mm10crisprdatabase	GTCAGATGACGCTCATAAAG...	451096	451118	-
mm10crisprdatabase	CTTTGAATGGCCAGAGTCCT...	246889	246911	+
mm10crisprdatabase	CAACGCGATGAGAAATAAAA...	59352	59374	+
mm10crisprdatabase	GGGGTTAGGAATGCCTGAGA...	449421	449443	-
mm10crisprdatabase	GAGCGAAGGTTCCACATTGC...	56227	56249	-
mm10crisprdatabase	CTAAACTGGGCATCTCCTGT...	59048	59070	+
mm10crisprdatabase	ACCAAGATGGCTGCAAGGAG...	269809	269831	+
mm10crisprdatabase	CACCAGGCCAGCAATGATGT...	263142	263164	+
mm10crisprdatabase	AGGCAGTAAGAAAGAGTCCC...	456247	456269	-
mm10crisprdatabase	AGCGTGTGTGAGTGTGTACG...	389196	389218	-
mm10crisprdatabase	ATGTTCTGACAGCCTTTCTG...	199243	199265	-
mm10crisprdatabase	CTGCTTCAGATAGGCACTAA...	452301	452323	+
mm10crisprdatabase	GCATGGAATTCTCCAGCAGC...	212482	212504	+
mm10crisprdatabase	GCGTGTTTGTGGTCAAGATG...	196201	196223	+
mm10crisprdatabase	GAAGGGAGTTTCATAGACCT...	256363	256385	+
mm10crisprdatabase	AACTCATGATTCCTGGCATC...	246147	246169	-
mm10crisprdatabase	ACAGCAGAAGGAAGAGAGGA...	208582	208604	+
mm10crisprdatabase	CGAGCCAAATGAAGAAGAGT...	200160	200182	-
mm10crisprdatabase	GATCGACATGCTACAGGCAG...	28284	28306	+
mm10crisprdatabase	GGGGAACAAGAGCATGAAAG...	196081	196103	-
mm10crisprdatabase	AGGGTCATCTGATGAAGTCC...	34726	34748	-
mm10crisprdatabase	CAAACGCTACAAGAATTCCT...	417965	417987	+
mm10crisprdatabase	CACACTCACCATTGAGCCTG...	30404	30426	+
mm10crisprdatabase	GTGTGACCCACACAAACCAG...	66314	66336	+
mm10crisprdatabase	CTGCCTCACACATCATGATG...	482333	482355	-
mm10crisprdatabase	AGAGTGCTTCCTCTTCTTAG...	223531	223553	+
mm10crisprdatabase	GATGGAGCTCAGAATGTGAG...	52298	52320	+
mm10crisprdatabase	GCCATTCTCCATCATGCGGA...	200845	200867	+
mm10crisprdatabase	GGTTCAGCGGAAAAAATGGG...	192967	192989	+
mm10crisprdatabase	ATGTTTGGTTTCAGACCCCA...	246729	246751	+
mm10crisprdatabase	GTGGTAGAGCAAAGACCCAC...	210033	210055	-
mm10crisprdatabase	GAATAGTAGTGACCCAGCCT...	450621	450643	+
mm10crisprdatabase	AGGACGGTGAGATGTAATAG...	32419	32441	-
mm10crisprdatabase	AAGTGCAACCATTGAAGAGG...	248158	248180	-
mm10crisprdatabase	AGGAGCTCGAAGCCATGAGT...	206422	206444	+
mm10crisprdatabase	ACAGATCCACAAACTGCTCC...	200400	200422	+
mm10crisprdatabase	GATCGACATTGTGAGGTGAG...	64678	64700	-
mm10crisprdatabase	CTACCTTTCTTTCCCCTGCC...	451980	452002	-
mm10crisprdatabase	AGGGCGATGGTCAAATCACT...	252114	252136	+
mm10crisprdatabase	CTTATCCATCATAGCCCACT...	35325	35347	+
mm10crisprdatabase	ATTTAGATTTACAAGTAATA...	450256	450278	-
mm10crisprdatabase	GCATGGAGCTGAGTAAGGCT...	224361	224383	-
mm10crisprdatabase	CTTCTCTCGGATCTCCATGG...	26721	26743	-
mm10crisprdatabase	GAAAAGCTAAACAAAACCCA...	452655	452677	-
mm10crisprdatabase	AAAGTCATCTCAGAAGTAGT...	451864	451886	+
mm10crisprdatabase	GGCACTGCCTTAAAGAAAAC...	448769	448791	-
mm10crisprdatabase	GAAGGACTGCTCCACATTGC...	65649	65671	+
mm10crisprdatabase	CATTAGGTACAAAAAGGTCA...	245397	245419	+
mm10crisprdatabase	ATACAATTCCAAGTATATCA...	478643	478665	-
mm10crisprdatabase	CACTTAATGCCTTTGCCCTG...	199291	199313	+
mm10crisprdatabase	CGAATCTTCATGGAGAATGT...	216753	216775	-
mm10crisprdatabase	GACATTGAGAGCACAGCAAA...	452179	452201	-
mm10crisprdatabase	AGTCTCTCAGGTCCTCAGCT...	452120	452142	-
mm10crisprdatabase	CATTCCAAGGAGGTCAGTGC...	481273	481295	-
mm10crisprdatabase	GGAAAGGCCAATCCTGTGGA...	253390	253412	+
mm10crisprdatabase	CTTTGTCCTCGCTACCTCTC...	88907	88929	-
mm10crisprdatabase	ACGCCTCGATGATTTCTTCA...	200043	200065	-
mm10crisprdatabase	AAGGCTTCACCTCGTAGTGT...	56500	56522	-
mm10crisprdatabase	GGCCACATCAGCAATTAGTT...	201037	201059	+
mm10crisprdatabase	GGGGTCAGGTAAGTAGCTTC...	452628	452650	+
mm10crisprdatabase	AAATACAGTTCTACCCTGAC...	449964	449986	+
mm10crisprdatabase	GTGACCAGGAGTCTGTTGTG...	246006	246028	+
mm10crisprdatabase	AAGAGCTGCTACTCTGGGGT...	449634	449656	-
mm10crisprdatabase	ACAACAATGCCCAGGGGTTT...	196101	196123	-
mm10crisprdatabase	CATCTTGTACAGGAGCCCAC...	477112	477134	-
mm10crisprdatabase	CTCTTCTTAGAGGGGTGTGG...	223541	223563	+
mm10crisprdatabase	GACAGAACTGGAAAGCTGAG...	209471	209493	-
mm10crisprdatabase	GGTGACTTGCCCAAGATCCT...	450826	450848	-
mm10crisprdatabase	GTTTGCCTGGAAAACAGGCG...	262566	262588	+
mm10crisprdatabase	ACCAACTCCATCATGAGTTT...	209618	209640	+
mm10crisprdatabase	AAGATGTCTGGGAAAAGCAG...	247458	247480	-
mm10crisprdatabase	GGCAGGCTGCTTCAGAATGA...	452432	452454	-
mm10crisprdatabase	ATGGGGAAGGGAGGTAACCA...	101407	101429	-
mm10crisprdatabase	ATCATCTACCTCTTGGGCCC...	52965	52987	+
mm10crisprdatabase	CAGGAAGCAAGTAGGCCAAG...	208347	208369	+
mm10crisprdatabase	CACTGCCTTAAAGAAAACGG...	448767	448789	-
mm10crisprdatabase	AGGAAATAGGGGCGTGGTGA...	35382	35404	-
mm10crisprdatabase	GAGCCTCTTCCCTGAGTGAT...	456416	456438	-
mm10crisprdatabase	GAACAGAGTGGGTTTGCACA...	450689	450711	+
mm10crisprdatabase	GTCGTATCCACCTAGAGGAG...	30138	30160	-
mm10crisprdatabase	GAGTGCTTGGGGTTAGAGCT...	214762	214784	+
mm10crisprdatabase	ACACAAACCAGTTGCTTTCC...	193999	194021	-
mm10crisprdatabase	CAACCCTGGACCACATTCCA...	481286	481308	-
mm10crisprdatabase	GCACCCTTATGGGTGGTGAA...	57942	57964	+
mm10crisprdatabase	GAGAACTCGCACTATGTGAG...	479462	479484	-
mm10crisprdatabase	GGCTGAGAGAAAAGATCCGG...	455812	455834	+
mm10crisprdatabase	GGGCAATCTTAAGGTACTGT...	208914	208936	+
mm10crisprdatabase	CTTTGCCAATGTACTCCTCC...	229036	229058	+
mm10crisprdatabase	GAGAGCTGGCACTGCACAAT...	248093	248115	-
mm10crisprdatabase	CACACACAGATACTGACATT...	196794	196816	-
mm10crisprdatabase	GAAAGGACAGATAAACAACC...	34639	34661	+
mm10crisprdatabase	AGATGACTTTAGGTCTGACC...	451851	451873	-
mm10crisprdatabase	CATGTTGCAGCCATCCAGCT...	88779	88801	+
mm10crisprdatabase	GTCAGTCAGTCACCTACCTG...	223300	223322	+
mm10crisprdatabase	GGAACGTGACATAGGGAACA...	195797	195819	-
mm10crisprdatabase	ACCTCTGCTATTGTAGAAAG...	196679	196701	+
mm10crisprdatabase	AACCAGTCAATGAAGAGCGA...	56241	56263	-
mm10crisprdatabase	CAGAGTCTGTGGAGCTGAAG...	200185	200207	-
mm10crisprdatabase	GATGCTGATGGGTATGTCCA...	215730	215752	-
mm10crisprdatabase	CAGCAGTCATGTTCTCATCC...	256850	256872	+
mm10crisprdatabase	GAGCTTAGGGGAAGGTGTAA...	208640	208662	-
mm10crisprdatabase	CTGCTAAGGTAAGCAGCTTG...	254792	254814	-
mm10crisprdatabase	GGAAAGAAAGAGGCAAAGCA...	448661	448683	-
mm10crisprdatabase	CGATAATCTCACTGACCTTC...	186473	186495	-
mm10crisprdatabase	ATGGGGGTCTGAGGAAGAGA...	224644	224666	+
mm10crisprdatabase	AAGTACCTAGTGTGGCGCAA...	475096	475118	+
mm10crisprdatabase	CTAAAAAATAAAATTTAATT...	196845	196867	+
mm10crisprdatabase	GGATCGAAGGCAACTTCCTG...	456938	456960	-
mm10crisprdatabase	CTCCCAGGAACATAGATCTT...	209644	209666	+
mm10crisprdatabase	CTGCAGACTCAACTGGAAGC...	474491	474513	+
mm10crisprdatabase	GATGACCAGAAGGAAGACCC...	210153	210175	+
mm10crisprdatabase	CTCTTCATTGACTGGTTCAG...	56247	56269	+
mm10crisprdatabase	CACACACCCAGCAGCAAAGA...	215010	215032	+
mm10crisprdatabase	GACCCTCTTCACTTCAGAGT...	452349	452371	-
mm10crisprdatabase	AGCTTCTGGATGTCCTGCAG...	253345	253367	-
mm10crisprdatabase	GAGCCTCTGGATTATGGGAT...	58471	58493	+
mm10crisprdatabase	GTCCCAGTGGCACCATAGAA...	55648	55670	-
mm10crisprdatabase	AGGCCAGCAATGATGTCGGA...	263146	263168	+
mm10crisprdatabase	GCAGTGTCCCCCACAAAAAG...	216441	216463	-
mm10crisprdatabase	ATTCTCTCCCCAAAGTGTTA...	58777	58799	+
mm10crisprdatabase	GAATATGTGGGAGTGAGGGT...	247263	247285	+
mm10crisprdatabase	AGCAGCTGAAGAGGATCTCT...	218224	218246	-
mm10crisprdatabase	GTGTGCATGGCCTTCCAACA...	449386	449408	+
mm10crisprdatabase	CACGATGATCCGCCACTGTA...	252224	252246	+
mm10crisprdatabase	AGACAGAAGTAGACATAGAC...	455903	455925	-
mm10crisprdatabase	AGTGCTTGGGGTTAGAGCTG...	214763	214785	+
mm10crisprdatabase	CATAGATCTTGGGAGCTTAC...	209654	209676	+
mm10crisprdatabase	ACAGACACACAGACACACAC...	453034	453056	-
mm10crisprdatabase	GATGGAGAAACTGAGGCCCA...	450855	450877	-
mm10crisprdatabase	AGTTTCGTGAGGATGAAGTA...	449143	449165	+
mm10crisprdatabase	GATTTGGGGTGGAGTCCATG...	474971	474993	+
mm10crisprdatabase	GACTGAGACTTGCTCCTACA...	248610	248632	+
mm10crisprdatabase	GGTGAGCATAGGCCTGAAAG...	221361	221383	+
mm10crisprdatabase	ATTTGGGGTGGAGTCCATGA...	474972	474994	+
mm10crisprdatabase	AAATGAGATTTGGAAAGGTG...	449456	449478	-
mm10crisprdatabase	AAGAATTCCTTGGAGACGGT...	417975	417997	+
mm10crisprdatabase	GAGGGACGACAGGACTTAAG...	449810	449832	-
mm10crisprdatabase	ACTGGGCTCTCCTGCATAGA...	58526	58548	-
mm10crisprdatabase	ATTCTCTACTTTGGGGCAGC...	451818	451840	-
mm10crisprdatabase	ATACACAGGGCCACATCTCC...	448954	448976	-
mm10crisprdatabase	GCATCATTGAATGAGCTGCC...	456305	456327	-
mm10crisprdatabase	GCATGGTGTGAAGGCAAGTT...	221168	221190	-
mm10crisprdatabase	GACATTGCTGGTGAGCACAC...	210586	210608	-
mm10crisprdatabase	GATGTAAAGCACTAGGGAAG...	58839	58861	-
mm10crisprdatabase	AGCCAACACTGAACTGGATT...	439211	439233	-
mm10crisprdatabase	GAAAAGATCCGGAGGAAAGA...	455820	455842	+
mm10crisprdatabase	ACTACTTCTGAGATGACTTT...	451861	451883	-
mm10crisprdatabase	AACAGGTAAGGACAGAGACC...	246064	246086	-
mm10crisprdatabase	ACCCTCTTCACTTCAGAGTG...	452348	452370	-
mm10crisprdatabase	GCTGTGTTCCTATAGCCACT...	208564	208586	-
mm10crisprdatabase	AATGAGAAAAAGCAGAGCTA...	199754	199776	+
mm10crisprdatabase	GGAAGTGGTATGTGAATTCA...	210613	210635	+
mm10crisprdatabase	GGCCGTGGAACCAAACACTA...	254927	254949	-
mm10crisprdatabase	CAGACTGTGTAGGAAAAATC...	196322	196344	+
mm10crisprdatabase	CACCCTTATGGGTGGTGAAG...	57943	57965	+
mm10crisprdatabase	CACCAGCTGAAAGCCTGAGT...	448427	448449	+
mm10crisprdatabase	CTCAAAGCCATGGACATCGG...	443461	443483	+
mm10crisprdatabase	CAGTTCACTGAAGAAGTCTG...	64295	64317	-
mm10crisprdatabase	CGGAAGGACAGGATGGTTAC...	210633	210655	+
mm10crisprdatabase	ACAGGATTACAAACCTGCAG...	271186	271208	+
mm10crisprdatabase	GTACTGAGAAGTGATAGGCA...	212465	212487	+
mm10crisprdatabase	ACCATGCTTCCAAGGAGACA...	246226	246248	+
mm10crisprdatabase	ATCAACCTTTGAACAGCTCA...	58733	58755	+
mm10crisprdatabase	ATGGTAAACAACCCCTGCCC...	481350	481372	-
mm10crisprdatabase	AACGACGTCATCGGCAAGGT...	444167	444189	+
mm10crisprdatabase	ACAGGGAGGAGATGTCAGGT...	247424	247446	-
mm10crisprdatabase	CAGGACCTGGAAGGAGACAT...	451961	451983	-
mm10crisprdatabase	CATATGTGAAGATGAGTTCG...	482285	482307	-
mm10crisprdatabase	GTTCCATGTCACAAACAGGA...	195836	195858	+
mm10crisprdatabase	CTCTCACCAAACTTGGGTTT...	58906	58928	-
mm10crisprdatabase	ACATACAGGTTAGGTCTCTC...	196058	196080	-
mm10crisprdatabase	ATTATGCAAAGAAAAGGTGG...	449551	449573	-
mm10crisprdatabase	GGCTGGAGTAGGCACCTATA...	477304	477326	+
mm10crisprdatabase	GCTGGTACTTCCTAGAAATG...	448593	448615	-
mm10crisprdatabase	GCTGAATAACCATACCCTCA...	474986	475008	-
mm10crisprdatabase	AGTAGCCAACCCATCACTCA...	456407	456429	+
mm10crisprdatabase	AACTTAGCTACCCCATAGAA...	209137	209159	+
mm10crisprdatabase	CATACCTGACAATGAAGAAA...	193781	193803	-
mm10crisprdatabase	GCAGGATCTCCTTCACTTCC...	217497	217519	+
mm10crisprdatabase	GATCAGATTATGCAAAGAAA...	449557	449579	-
mm10crisprdatabase	CTGCCCTATGTGGTCATGGA...	251077	251099	-
mm10crisprdatabase	CACACCTTCACATAGGGGTC...	443981	444003	-
mm10crisprdatabase	CACGATCATCATCACTGTCA...	444124	444146	+
mm10crisprdatabase	CATCCATACCTGAGTGCTTG...	214751	214773	+
mm10crisprdatabase	CAGATTAAGGAGGCAGCTGC...	452400	452422	-
mm10crisprdatabase	CACGTGTCTGCTAGGACTTA...	59266	59288	+
mm10crisprdatabase	GGGAAGAGAAAACCTCAAGA...	196167	196189	+
mm10crisprdatabase	CACAGTCAGACAGAAGCAAG...	219812	219834	-
mm10crisprdatabase	CACTGTTTGCAAGGTCTGGC...	450660	450682	-
mm10crisprdatabase	AGGACCCAGAACATGGGAAG...	453014	453036	-
mm10crisprdatabase	CAGATGTGGCATGGAGTGAA...	245611	245633	+
mm10crisprdatabase	GTCCTCAGCAGTCTTCTTCA...	89058	89080	+
mm10crisprdatabase	ATCGCCTGTCAGGTCAGTCA...	256175	256197	+
mm10crisprdatabase	ACTACACTTAGGAAGTTAAG...	452467	452489	-
mm10crisprdatabase	ATGATTGACACACTCCTTCC...	209286	209308	+
mm10crisprdatabase	CATCCTGGCTATGGAGTTGT...	52934	52956	+
mm10crisprdatabase	GCTGTCTGCTGCAAAGGTCA...	250499	250521	-
mm10crisprdatabase	CTTGACAGCCTCAAGTCAAC...	216636	216658	-
mm10crisprdatabase	AGTTGTGCCTTGGCATCGTG...	56431	56453	-
mm10crisprdatabase	GCCTTCAACAACTGGTTCAG...	194348	194370	+
mm10crisprdatabase	ATATGTGGGAGTGAGGGTGG...	247265	247287	+
mm10crisprdatabase	ACCCTTGGTTGTAGGTGGTC...	477026	477048	+
mm10crisprdatabase	GAGGAAGAAGACCTACTCAT...	456516	456538	-
mm10crisprdatabase	CATGAAGAGTGAGGCCACCA...	207220	207242	-
mm10crisprdatabase	CTATATACAGCCTAAAGCAA...	208532	208554	+
mm10crisprdatabase	CATACTGTGTTACAGGCTTG...	245722	245744	-
mm10crisprdatabase	AAAAGTAACAGGGAGTCCTC...	26606	26628	+
mm10crisprdatabase	GGCTTAGAGGGTGCATATGG...	451496	451518	-
mm10crisprdatabase	CAGGATCTCCTTCACTTCCT...	217498	217520	+
mm10crisprdatabase	GTAAACACATACAGCACTGC...	247144	247166	+
mm10crisprdatabase	CGGCGAATTCTAGCACCTGA...	248050	248072	+
mm10crisprdatabase	GGGGAGCAAAAGGAAACTAT...	195684	195706	-
mm10crisprdatabase	GGTGTTCAATCTGGAAATTT...	194374	194396	-
mm10crisprdatabase	GCACTCATCATTGTGTTGCT...	200656	200678	+
mm10crisprdatabase	GGCTGTCTAGTTATGGTCCC...	210102	210124	-
mm10crisprdatabase	GAACACAGCAGAAGGAAGAG...	208578	208600	+
mm10crisprdatabase	GTCTATATTGGAGGGCTCCA...	229067	229089	+
mm10crisprdatabase	CTGGTATTCAATGCCATGCT...	64724	64746	+
mm10crisprdatabase	ACTATGGGTACTTACTGACT...	264993	265015	+
mm10crisprdatabase	CTTTCCCTCTCTTGACCCTG...	199785	199807	-
mm10crisprdatabase	GCTGTGCCCATGTAAGGAAA...	455621	455643	+
mm10crisprdatabase	AAATACATGACTGGGAGTTG...	247077	247099	+
mm10crisprdatabase	GGGTTATGGTGCGTAGAAGA...	224625	224647	+
mm10crisprdatabase	CATAGGCCTGAAAGTGGGAG...	221367	221389	+
mm10crisprdatabase	CTTTCTTGAGATTCTCTTGT...	34770	34792	-
mm10crisprdatabase	CAAGAATTCCTTGGAGACGG...	417974	417996	+
mm10crisprdatabase	GTACTTCGAGAATATCCCCA...	475079	475101	-
mm10crisprdatabase	GTATAGAGGCAGCAAGGCTG...	192918	192940	-
mm10crisprdatabase	ATCTTGATCACTACCGGGAC...	66264	66286	-
mm10crisprdatabase	GGAGTTTCCCAAACTCATGA...	209625	209647	-
mm10crisprdatabase	ACTCAGGAGACTGAGGCAGA...	450451	450473	-
mm10crisprdatabase	GTAGCAGAGCTCCCACTACT...	58543	58565	-
mm10crisprdatabase	GAAGAAGAGAGAGAGAGGGC...	451645	451667	-
mm10crisprdatabase	CTAGACAATAGATTGGAGAA...	452036	452058	-
mm10crisprdatabase	ATGCATACCTCCATCAATGA...	57917	57939	+
mm10crisprdatabase	GAAGTACCTAGTGTGGCGCA...	475095	475117	+
mm10crisprdatabase	AATGGGGCCCAGTAGAGTTC...	448577	448599	-
mm10crisprdatabase	AGGGGACCCCATAATTCCAT...	452320	452342	+
mm10crisprdatabase	GGCAGTGAAGAACATGCCGA...	206500	206522	-
mm10crisprdatabase	ATGACTTCATTAGAAACAGA...	452991	453013	-
mm10crisprdatabase	GTATTCATGCTGGTGGTTGT...	70574	70596	+
mm10crisprdatabase	GGAAACCTTCCAGCTGGGAA...	253374	253396	+
mm10crisprdatabase	GGGAGCATCCTTAACACTTT...	58785	58807	-
mm10crisprdatabase	AAAAGATCCGGAGGAAAGAT...	455821	455843	+
mm10crisprdatabase	ACACTTAATGCCTTTGCCCT...	199290	199312	+
mm10crisprdatabase	AGTGCTTTGAGAACCTTGGC...	209091	209113	+
mm10crisprdatabase	ATCCTCTCGTACTTCGGCAC...	88954	88976	-
mm10crisprdatabase	CTCACCTCCTGAAAGCAAGA...	271624	271646	+
mm10crisprdatabase	AATAGTGTCCGATGACACGG...	101240	101262	+
mm10crisprdatabase	AAGTAAAGTAGCGCGTTTGG...	183099	183121	-
mm10crisprdatabase	GCATGCAATATTCTCTACTT...	451827	451849	-
mm10crisprdatabase	ATTTCTTATAGACAGAAAGG...	88749	88771	+
mm10crisprdatabase	GATTGATCTTGATCACTACC...	66269	66291	-
mm10crisprdatabase	GTTCCTGATTGCTGTTCGTC...	200934	200956	-
mm10crisprdatabase	GAGAAGAAACTGTTGTTCAT...	199196	199218	-
mm10crisprdatabase	GGCTGGTACTTCCTAGAAAT...	448594	448616	-
mm10crisprdatabase	CAGATCCTGCAAAGAGCCTG...	247855	247877	+
mm10crisprdatabase	AGTTTGGTACCCAGAAGGCA...	195060	195082	-
mm10crisprdatabase	GCCCCCTAAACTGGCCAATA...	216419	216441	-
mm10crisprdatabase	AGTAGACTGGTTTCCACTGG...	209562	209584	-
mm10crisprdatabase	CAACATGAAGCAGGCGACAT...	27586	27608	+
mm10crisprdatabase	ACCCCCAGAACCAAGATGTC...	247470	247492	-
mm10crisprdatabase	CTCTTGTTCCCCAAACCCCT...	196092	196114	+
mm10crisprdatabase	ACTATGGGAATAGTGTTCAG...	195669	195691	-
mm10crisprdatabase	GGGCAGGGGTTGTTTACCAT...	481353	481375	+
mm10crisprdatabase	CTAACCTCTCACTTGGCCTC...	58667	58689	+
mm10crisprdatabase	GGGACAGATCGACATGCTAC...	28278	28300	+
mm10crisprdatabase	AGCCAAATCTGCTTCAGACT...	58274	58296	+
mm10crisprdatabase	CAAGAGGGGTTATCTAGTGT...	195194	195216	-
mm10crisprdatabase	GTAGTGAACAAGGTCAGTTA...	217409	217431	-
mm10crisprdatabase	AAAGTATGAGCCCATCTCAC...	195218	195240	+
mm10crisprdatabase	AACTGGGGGAACATGGAAAT...	450754	450776	+
mm10crisprdatabase	CTTAAGGGGAAGCCCACTGA...	450075	450097	-
mm10crisprdatabase	CAGTCTGTCCAAGCACTCAC...	248239	248261	-
mm10crisprdatabase	GCACAACTACTGGACTCAGC...	199394	199416	+
mm10crisprdatabase	ACAGATGAACCACCTTGTCA...	66293	66315	-
mm10crisprdatabase	GCAGGTCACAAAAGTGACCG...	219592	219614	-
mm10crisprdatabase	GTTCAATCTGGAAATTTAGG...	194371	194393	-
mm10crisprdatabase	ATCCCTTTCTACGGCATCTT...	66542	66564	-
mm10crisprdatabase	GGGTGACATTCTTAGCAGTG...	269720	269742	+
mm10crisprdatabase	CATCCTTTAGCTTCAGCTCC...	27380	27402	-
mm10crisprdatabase	AGTCTGGAGGGCTTCTCTGA...	248580	248602	-
mm10crisprdatabase	GATCCTTTATTAATCAGAAC...	451584	451606	-
mm10crisprdatabase	CTGAAGAGCGAATTCGCAGT...	200107	200129	-
mm10crisprdatabase	CTGATCGACATTGTGAGGTG...	64680	64702	-
mm10crisprdatabase	AACACTTGGCTCCATGTGTC...	58232	58254	-
mm10crisprdatabase	CTGACATCCAGAGTCAGAGT...	456110	456132	+
mm10crisprdatabase	GCCCTCAGTGTAGTCACTAG...	247946	247968	+
mm10crisprdatabase	AAGTTACCGAGGCAATCTTG...	474266	474288	+
mm10crisprdatabase	GGCACAGGAGCGAATCTTCA...	216763	216785	-
mm10crisprdatabase	ATTCTTGGTGGGTTCAAAGC...	185015	185037	-
mm10crisprdatabase	AGTCTGTCTAACCCACTCAC...	196443	196465	+
mm10crisprdatabase	CAGGGCACAGTGAAATTAGA...	199544	199566	+
mm10crisprdatabase	AGGAACTCCGAACATAGCTG...	477074	477096	+
mm10crisprdatabase	ATGAGATCCACAGCCCGCTT...	200330	200352	+
mm10crisprdatabase	ATGGGCTCATACTTTACAAG...	195210	195232	-
mm10crisprdatabase	GGCTTCCTCATCAGGTACAT...	260687	260709	+
mm10crisprdatabase	GCTACAGAGACAGGCAAAGT...	449275	449297	-
mm10crisprdatabase	GGCCAGATCCAAGCAATAAT...	455491	455513	-
mm10crisprdatabase	GCTGCCAACTTTACACCTGC...	450513	450535	-
mm10crisprdatabase	ACCAGACAACCTCCAGCTAC...	481320	481342	-
mm10crisprdatabase	GTGTTGCTGGGCCTCTTACT...	456340	456362	-
mm10crisprdatabase	GCGGCTGCCATTTGATGGAT...	223166	223188	+
mm10crisprdatabase	GGACAGCAGCAGAAGCTCTA...	248510	248532	+
mm10crisprdatabase	CAAGATGTCTGGGAAAAGCA...	247459	247481	-
mm10crisprdatabase	AAAGTTACCGAGGCAATCTT...	474265	474287	+
mm10crisprdatabase	GATTGTGGTAGGCCACTCCT...	254901	254923	-
mm10crisprdatabase	CGATGTCGCCTGCTTCATGT...	27585	27607	-
mm10crisprdatabase	GAAGGGCTCCGAGTTCCTAA...	26740	26762	+
mm10crisprdatabase	GCCTCAGACTATCACAGGAC...	479541	479563	-
mm10crisprdatabase	GTGAATTCACATACCACTTC...	210611	210633	-
mm10crisprdatabase	AGAGTGAGTATATGATAAAT...	208394	208416	+
mm10crisprdatabase	GCAGATCCTGCAAAGAGCCT...	247854	247876	+
mm10crisprdatabase	GATAAGTGCTTTGAGAACCT...	209087	209109	+
mm10crisprdatabase	GTACCCCCTTATGCTGCCAT...	224453	224475	-
mm10crisprdatabase	CTGGCTGGACCTGCTAAGAA...	215093	215115	+
mm10crisprdatabase	GTCTCGGATTTGTTGCCTAA...	481422	481444	+
mm10crisprdatabase	CTTTATTGTAAACAGCAGGT...	207782	207804	-
mm10crisprdatabase	GCTTCATGTCTTCAGCTGCC...	52868	52890	-
mm10crisprdatabase	AGATTGACCCTACAGAGAAT...	219624	219646	+
mm10crisprdatabase	AATGAACTCTCCTCAAGACG...	199832	199854	+
mm10crisprdatabase	GGGGCAGCTGGTGAATTGTA...	451806	451828	-
mm10crisprdatabase	CAGGGAAGGTAGGAGAGGAA...	449191	449213	+
mm10crisprdatabase	GCGCACAGGGATTGTACTAG...	194532	194554	-
mm10crisprdatabase	ACTCTCCTCAGCTAAGCGCA...	200010	200032	-
mm10crisprdatabase	GAGGGGAGAACAGCTATGTG...	450588	450610	-
mm10crisprdatabase	AGAAGGAGCAGTAGTCAGTC...	199561	199583	+
mm10crisprdatabase	CATCATGATGTGTGAGGCAG...	482336	482358	+
mm10crisprdatabase	CAGGCTACAAATCCAACTAT...	481756	481778	-
mm10crisprdatabase	GGAAAGCAACTGGTTTGTGT...	194002	194024	+
mm10crisprdatabase	ACCGTGTACATCGGCATGCT...	221254	221276	-
mm10crisprdatabase	GTCCTGGCACACGCAATTCT...	195495	195517	+
mm10crisprdatabase	GTGGGCTCCTGTACAAGATG...	477115	477137	+
mm10crisprdatabase	AAGCTGTATGTGAGCGGCAC...	457152	457174	-
mm10crisprdatabase	CTTCCATCCTTGGGGTGTCA...	449989	450011	-
mm10crisprdatabase	GATCCTTCTGTTAAGTACCT...	59571	59593	-
mm10crisprdatabase	GACTTTGCCAGCCTTTGCCA...	200563	200585	+
mm10crisprdatabase	ACTGTGGTTTGGGAGGCATT...	195463	195485	+
mm10crisprdatabase	CTTCCAGAAGGTCTGCATCT...	442948	442970	-
mm10crisprdatabase	GCAGGAATGGAGCCAAGTTG...	209019	209041	+
mm10crisprdatabase	CTCTCTTCTGATTGGAGAGC...	184980	185002	+
mm10crisprdatabase	CTGTTTGAAACAGACTGTGT...	196312	196334	+
mm10crisprdatabase	ACTCATCAATGCGAGTCTCT...	216697	216719	+
mm10crisprdatabase	CTGGAAGACAATGGGATTCT...	478227	478249	+
mm10crisprdatabase	AAAGAGGAGCAGTGTCCCAG...	55661	55683	-
mm10crisprdatabase	ATGTCGGTGGTTCCACCAGT...	82658	82680	+
mm10crisprdatabase	GGCAGTAAGAAAGAGTCCCT...	456246	456268	-
mm10crisprdatabase	GTTATGTACTCAAGAGCCTA...	58429	58451	+
mm10crisprdatabase	GTGGACATAGACACCACGCT...	215793	215815	+
mm10crisprdatabase	GAAAGCCAGTATAGATATAT...	58498	58520	-
mm10crisprdatabase	CTCAACTGGAAGCTGGGTAG...	474498	474520	+
mm10crisprdatabase	GCAGCACAGAGCTTACCTGA...	477699	477721	+
mm10crisprdatabase	AGGTGGAGAAGTTCACCAAG...	200692	200714	-
mm10crisprdatabase	CATACCTGACAGCAACAAAG...	55677	55699	-
mm10crisprdatabase	AGCCTGCATGTGTTTGTCCT...	82584	82606	-
mm10crisprdatabase	ACATGCTGGTGTGCATGCAG...	55158	55180	+
mm10crisprdatabase	GCCTCCATGCAGAAGAATGG...	35100	35122	-
mm10crisprdatabase	AAACTGGTGAGGCTCTTGTT...	413438	413460	+
mm10crisprdatabase	CAACATCAGAGCCAAATCCT...	214257	214279	-
mm10crisprdatabase	ATAGATCTTGGGAGCTTACA...	209655	209677	+
mm10crisprdatabase	CAGGGAGCTATAGGGACAAT...	194855	194877	-
mm10crisprdatabase	AGATCCGGAGGAAAGATGGG...	455824	455846	+
mm10crisprdatabase	CAAGCCTCAGAATGTTACAG...	196598	196620	+
mm10crisprdatabase	GGTCAGCAATCCTATGGCCA...	58091	58113	+
mm10crisprdatabase	GCAACGGGACCTCTACATGA...	224487	224509	-
mm10crisprdatabase	AATGGCACGTGGAGTGCAGA...	245423	245445	+
mm10crisprdatabase	CAAGTCAACTGGCAGCTCAG...	216625	216647	-
mm10crisprdatabase	GTCTCAGTCTGAGATGAGTC...	248596	248618	-
mm10crisprdatabase	AGAGTGAGAAATGGCCACAA...	34965	34987	-
mm10crisprdatabase	CAAAGGCCAGGACTGTGGTT...	195452	195474	+
mm10crisprdatabase	GAAGGTCAAAGCCAGTGAGT...	196454	196476	-
mm10crisprdatabase	CATCTGGACCTGGACTTCGT...	91811	91833	-
mm10crisprdatabase	ATGCTCTGAAGACCTGGTCT...	196516	196538	-
mm10crisprdatabase	AAAAAGCCTCCCTCCTCACA...	211739	211761	+
mm10crisprdatabase	GCCGGTCTAACAATAAAATA...	195981	196003	+
mm10crisprdatabase	AGATTGATCTTGATCACTAC...	66270	66292	-
mm10crisprdatabase	CACCAAGTGTATCCCCAAGT...	252196	252218	-
mm10crisprdatabase	GGTAGAAGCCTCCACTTCCT...	26635	26657	+
mm10crisprdatabase	CAGGACTCTGGCCATTCAAA...	246887	246909	-
mm10crisprdatabase	GTCAGATAGCCCAGTGAGAT...	195228	195250	-
mm10crisprdatabase	CATTGTGCATAAAGTGGTAG...	448493	448515	-
mm10crisprdatabase	CATACATACAGCTATCAGGG...	455868	455890	+
mm10crisprdatabase	AATACTTCACCTACCTCATG...	450895	450917	+
mm10crisprdatabase	AACTACGTGTGAGAATATGT...	247251	247273	+
mm10crisprdatabase	AGGCAAGCATGGCCTGATGT...	208972	208994	+
mm10crisprdatabase	GGAAGAAGTATAGATGCTGG...	54641	54663	-
mm10crisprdatabase	GTGTGAGTTGGGGTCAAACT...	208725	208747	-
mm10crisprdatabase	CTCATAGGGCTGAACCAGTG...	209736	209758	-
mm10crisprdatabase	ATCATAGCCCACTGGGAACT...	35332	35354	+
mm10crisprdatabase	CTGCTCAGCTTCTATGACTT...	451937	451959	+
mm10crisprdatabase	GAATTCGCAGTGGGGTCAAG...	200098	200120	-
mm10crisprdatabase	AGTGAGAAATGGCCACAAGG...	34963	34985	-
mm10crisprdatabase	CGGCAATCATACAGCTCAGA...	271078	271100	+
mm10crisprdatabase	CATCTGATGAAGTCCAGGCC...	34721	34743	-
mm10crisprdatabase	ACCAATCAGCCTTCAACAAC...	194340	194362	+
mm10crisprdatabase	AGGCTGATTCTCTATGGTTG...	452057	452079	+
mm10crisprdatabase	CAAAGAAAAGGTGGAGGTGT...	449545	449567	-
mm10crisprdatabase	CACTGCACTTTGCCTTCTTG...	196179	196201	-
mm10crisprdatabase	GGCAGTCTAATGAGGCCACT...	34992	35014	-
mm10crisprdatabase	CTACCCTAGGAGACTGTATG...	456047	456069	-
mm10crisprdatabase	AGTGTCTGAGAGGCTCTCCA...	248435	248457	+
mm10crisprdatabase	GGATTTGTTGCCTAAGGGGT...	481427	481449	+
mm10crisprdatabase	AGGAAGTGGAGGCTTCTACC...	26632	26654	-
mm10crisprdatabase	ATCTTGTACAGGAGCCCACA...	477111	477133	-
mm10crisprdatabase	ATAAAAAGGATGCCCTAGAA...	59366	59388	+
mm10crisprdatabase	ACCGCTCTGGTGGATATCAT...	56528	56550	+
mm10crisprdatabase	GATTTCACACCCTGTCCCCA...	450159	450181	+
mm10crisprdatabase	AACATCCATACCTGAGTGCT...	214749	214771	+
mm10crisprdatabase	GAGGAAATCACTTCCCTGGA...	477597	477619	+
mm10crisprdatabase	GGTCATGGAGGGGCTCAATA...	251066	251088	-
mm10crisprdatabase	ATTCTCCAGCACCTGGGAAC...	250545	250567	+
mm10crisprdatabase	GCTTCTATTCCAGAAGTTCG...	452598	452620	+
mm10crisprdatabase	GCAACAGCTACTCTACCCCA...	58373	58395	+
mm10crisprdatabase	CACGGCAACGTGAAGGTCAT...	218513	218535	-
mm10crisprdatabase	CACTACAAGGAAGTTCTCTA...	217426	217448	+
mm10crisprdatabase	AAGTAGCTTCAGGCTCACCC...	452638	452660	+
mm10crisprdatabase	GAAGTACGAGAGGATGAACC...	88962	88984	+
mm10crisprdatabase	CTGCTTATCTAGAGCACAGT...	450028	450050	+
mm10crisprdatabase	CATTGACAGCCTCTTCAACC...	248023	248045	-
mm10crisprdatabase	GTTTGTCATTGGCCACTTAA...	88701	88723	-
mm10crisprdatabase	GTTTGGCATGGTGCTGGAAG...	54256	54278	-
mm10crisprdatabase	GGACATTTATTACCACAGCC...	453145	453167	-
mm10crisprdatabase	AGAGCTTAGGGGAAGGTGTA...	208641	208663	-
mm10crisprdatabase	ATATACTATCCTCAGTGTCC...	448914	448936	-
mm10crisprdatabase	ATGCGTGAGTAGCTCAGAGC...	452797	452819	-
mm10crisprdatabase	GGCCATCTTCAGACAGTACT...	456267	456289	-
mm10crisprdatabase	GAACTACGTGTGAGAATATG...	247250	247272	+
mm10crisprdatabase	AGGCATCCAGGAGAGCAAGT...	246699	246721	+
mm10crisprdatabase	CGTGTCATCGGACACTATTC...	101236	101258	-
mm10crisprdatabase	GATACTGGTGTCTATATTGG...	229058	229080	+
mm10crisprdatabase	CTAAGATCTAATGTTCTCTC...	195537	195559	-
mm10crisprdatabase	GCCAAACGCGCTACTTTACT...	183101	183123	+
mm10crisprdatabase	GGATGTAAAGCACTAGGGAA...	58840	58862	-
mm10crisprdatabase	GTTTACCATCGGGCACTTCT...	481364	481386	+
mm10crisprdatabase	AAACACCTGCTGAGCCTCAT...	200633	200655	-
mm10crisprdatabase	GCAGAGACAGCACCTGGAAT...	256959	256981	+
mm10crisprdatabase	GTGAATTCCCATGGTAGCAC...	201067	201089	+
mm10crisprdatabase	ATGATTCACCTACTACATAA...	450194	450216	-
mm10crisprdatabase	CAGGAATCATGAGTTGGTCA...	246155	246177	+
mm10crisprdatabase	GAGCAGAAGGGTGAGCTTAA...	450090	450112	-
mm10crisprdatabase	CTGTTCAGCAGCAATGCTCC...	247521	247543	+
mm10crisprdatabase	GTGGACAACGTGGTTCCATA...	88726	88748	+
mm10crisprdatabase	CTATACAAAGCCCAGAAGGT...	26768	26790	+
mm10crisprdatabase	ATGATGGGGAAACTCCCTCT...	482319	482341	-
mm10crisprdatabase	CAGACAAATGTTGCCCTGCT...	477227	477249	-
mm10crisprdatabase	CTGTCCTACTCCTTGGTACC...	209489	209511	+
mm10crisprdatabase	GTATGGCAACTTCAGACTCC...	449703	449725	-
mm10crisprdatabase	GACTCACCTTCAGAGCACTT...	35067	35089	-
mm10crisprdatabase	GCAGAGAGACTTCACCAGTG...	64748	64770	+
mm10crisprdatabase	AATGTTACAGAGGTAAAGTG...	196608	196630	+
mm10crisprdatabase	GAGACTGGAAGTCCTTACAC...	210235	210257	-
mm10crisprdatabase	ATGCAGGAATGGAGCCAAGT...	209017	209039	+
mm10crisprdatabase	GTCTGGGGATGTAACTCAGT...	59661	59683	+
mm10crisprdatabase	CAGGCCTTGCCACAAAAAGC...	451565	451587	-
mm10crisprdatabase	AGTATCCTGGAGGAGTACAT...	229041	229063	-
mm10crisprdatabase	AGTTCTCAGGGTACTGCAGA...	452268	452290	+
mm10crisprdatabase	GAAGCCTCCTGGATAAAGCG...	59154	59176	+
mm10crisprdatabase	GGCAGGGGTTGTTTACCATC...	481354	481376	+
mm10crisprdatabase	ATCGGAAAAGCAGTTGAAGG...	27604	27626	+
mm10crisprdatabase	CAGAGCTTACTTCAGGCCTG...	34547	34569	-
mm10crisprdatabase	CGAGATGCTCATGGTGAGAA...	435673	435695	+
mm10crisprdatabase	AAAGATCCAAAGGGTGAGCC...	185806	185828	-
mm10crisprdatabase	GATGGGGAAACTCCCTCTTG...	482317	482339	-
mm10crisprdatabase	GACATCTTGGCTTTCCTGTC...	262540	262562	-
mm10crisprdatabase	AATATGTGGGAGTGAGGGTG...	247264	247286	+
mm10crisprdatabase	CTTGGAAGCTCCTCCAGGAT...	456445	456467	-
mm10crisprdatabase	ACACTTGAACGAGTAGACAG...	195906	195928	-
mm10crisprdatabase	CTATCGTGTGGACGCTGACA...	221339	221361	-
mm10crisprdatabase	AGTTGTCCTCCCTTCTGAGT...	247054	247076	-
mm10crisprdatabase	GCTGCCACATCTTCAGAAAG...	34898	34920	+
mm10crisprdatabase	GTATAGATGCTGGTGGTTGT...	54634	54656	-
mm10crisprdatabase	AAAGGTCTCTCTGGCCTTTC...	452886	452908	+
mm10crisprdatabase	AGGGAGCATCCTTAACACTT...	58786	58808	-
mm10crisprdatabase	GCTGAGTCCAGTAGTTGTGC...	199391	199413	-
mm10crisprdatabase	AGATTGTGAGCCCTTGGGCA...	453089	453111	+
mm10crisprdatabase	GAGATCGCGTTACATTCCAT...	35406	35428	-
mm10crisprdatabase	ACGTTACCAAATGGTCCCAG...	101274	101296	-
mm10crisprdatabase	CTGATTGCTGTTCGTCAGGG...	200930	200952	-
mm10crisprdatabase	CGATGCCAAGGCACAACTAC...	56436	56458	+
mm10crisprdatabase	CTTCTCCGTGGGTATGTCGA...	444090	444112	-
mm10crisprdatabase	CTACTGCAATGTCGTCCCTT...	449330	449352	+
mm10crisprdatabase	GAGATCATGAGGCTTCGGAA...	34474	34496	+
mm10crisprdatabase	CTGAATCTCCTCCCAACGGA...	101349	101371	+
mm10crisprdatabase	GGATGCCTTCTTTCTTCCCA...	246820	246842	+
mm10crisprdatabase	GGTGAGTTATTGACTCTGCG...	209966	209988	+
mm10crisprdatabase	GAGATTAGCCCAGTGGCTAT...	208556	208578	+
mm10crisprdatabase	ATGACCTACCAGGCGACAAG...	41835	41857	+
mm10crisprdatabase	CATGTTTGGTTTCAGACCCC...	246728	246750	+
mm10crisprdatabase	CAAGTGGGCAGAGGCATGTT...	246714	246736	+
mm10crisprdatabase	CACCCTGACGAACAGCAATC...	200931	200953	+
mm10crisprdatabase	AGCGTCATCTGACATCTTGT...	451106	451128	+
mm10crisprdatabase	GATTCAGCCGAGTGAATGAA...	477540	477562	-
mm10crisprdatabase	GTGGCGGAAATTCCACCAGT...	54237	54259	-
mm10crisprdatabase	CAGGCTAGGGTATAGCTCAG...	452517	452539	+
mm10crisprdatabase	CTTCCTACTTCCTGTCCCAC...	196754	196776	+
mm10crisprdatabase	AGAACTTGCCCACGAAGTCC...	91803	91825	+
mm10crisprdatabase	CATGGTGCTGGAAATGCATG...	186778	186800	-
mm10crisprdatabase	ACACACACCCAGCAGCAAAG...	215009	215031	+
mm10crisprdatabase	GTAAGTATATCGTTAATAAA...	209526	209548	+
mm10crisprdatabase	CTGAGTCCAGTAGTTGTGCA...	199390	199412	-
mm10crisprdatabase	CAGAGACAGCACCTGGAATG...	256960	256982	+
mm10crisprdatabase	ATGGAAGCTAGAGTTAAGTT...	196710	196732	-
mm10crisprdatabase	GGTCATAATCCAGGACCTGG...	442865	442887	-
mm10crisprdatabase	ACAATGTAACAACTAAGTCT...	451132	451154	-
mm10crisprdatabase	GAAGGTGCTTGCAGGTACAG...	212433	212455	-
mm10crisprdatabase	CAAGATTTCCTGTTGGCTGG...	247916	247938	+
mm10crisprdatabase	GAAGGTAATAAAGACAGACA...	196729	196751	-
mm10crisprdatabase	CGATGATCCGCCACTGTATG...	252226	252248	+
mm10crisprdatabase	AGAACTCGCACTATGTGAGT...	479461	479483	-
mm10crisprdatabase	CTTCACTTACATGCCGCTGC...	193739	193761	+
mm10crisprdatabase	GCATGCTACCTTCCCACATG...	474922	474944	+
mm10crisprdatabase	ATAATACTTCACCTACCTCA...	450893	450915	+
mm10crisprdatabase	ATGCAGGAGAGCCCAGTAGT...	58532	58554	+
mm10crisprdatabase	GCCGATGGGGCTCTTTAGAT...	452092	452114	-
mm10crisprdatabase	AGCATCTCGTGCTGGAAGAC...	260765	260787	+
mm10crisprdatabase	CGCAGAGAGACTTCACCAGT...	64747	64769	+
mm10crisprdatabase	GTGTGCACAAGCACCTGAGA...	452556	452578	+
mm10crisprdatabase	AGGGCCATCATTGTGGAGCT...	58301	58323	+
mm10crisprdatabase	ACTACATAAGGGATTCCTCC...	450183	450205	-
mm10crisprdatabase	CATGGTGTGAAGGCAAGTTC...	221167	221189	-
mm10crisprdatabase	ATCTGAAGCCATGCAGCGAT...	442972	442994	+
mm10crisprdatabase	AGGCTGCTTGACCTCAAGGA...	59286	59308	+
mm10crisprdatabase	ATCTGCTCCCAGCGGAAGAT...	41804	41826	-
mm10crisprdatabase	GACAGAAGTAGACATAGACT...	455902	455924	-
mm10crisprdatabase	GACTCTGGGTCCAGTACTTC...	200201	200223	+
mm10crisprdatabase	GGAAGAAGTACTTGTGCTGA...	191475	191497	-
mm10crisprdatabase	CATCCAAAACCCTGTCTCTT...	246802	246824	-
mm10crisprdatabase	AAAAAAAAAAAAAAAGCCAA...	451290	451312	+
mm10crisprdatabase	GGTGACCAGGAGTCTGTTGT...	246005	246027	+
mm10crisprdatabase	CACGGAAAAATTCAGCAAAG...	263183	263205	+
mm10crisprdatabase	AGCCGCATCAGCAGAACAAG...	223149	223171	-
mm10crisprdatabase	ATCCCAAGGCTTCACTTCAC...	246296	246318	+
mm10crisprdatabase	GTACCATACATACAGCTATC...	455864	455886	+
mm10crisprdatabase	ACAGTTTAGCCCAGAGGCAT...	59436	59458	-
mm10crisprdatabase	CGAAGGTTCCACATTGCAGG...	56224	56246	-
mm10crisprdatabase	AGCAGAAGGGTGAGCTTAAG...	450089	450111	-
mm10crisprdatabase	AGAGCGAATGGGCCTCATGA...	185726	185748	+
mm10crisprdatabase	AGCTAGCCCTGACTACCTCA...	209819	209841	+
mm10crisprdatabase	GGCATTGTGCATAAAGTGGT...	448495	448517	-
mm10crisprdatabase	AGAGGGTCACTTTCCAGTTA...	208831	208853	+
mm10crisprdatabase	ACCGTGGCAAAAGCGTGAGT...	91732	91754	-
mm10crisprdatabase	GGAATTCTCCAGCAGCTGGA...	212486	212508	+
mm10crisprdatabase	CTGAGAAGAGAAGGCCACAG...	196544	196566	-
mm10crisprdatabase	ATCATTTAGCTGCATGTCAT...	209268	209290	-
mm10crisprdatabase	CGTGAAGCCAGTCTCTTCTT...	478260	478282	+
mm10crisprdatabase	GCTTCAGATAGAAGCAGTCC...	221192	221214	+
mm10crisprdatabase	AGGGGAGAACAGCTATGTGG...	450587	450609	-
mm10crisprdatabase	ATACAGAGGAGTCAGGCTGA...	247390	247412	+
mm10crisprdatabase	AAGTACGTCAAGACACCGGA...	221224	221246	-
mm10crisprdatabase	CATGTTGCAGACACCAGCAC...	54022	54044	-
mm10crisprdatabase	GGAAGCAGTTAGGCTTGGCA...	186796	186818	-
mm10crisprdatabase	GTGTTGTTACACTCAACAGT...	30456	30478	-
mm10crisprdatabase	GGAGCATCCTTAACACTTTG...	58784	58806	-
mm10crisprdatabase	AACGCGCTACTTTACTTGGG...	183105	183127	+
mm10crisprdatabase	AAGCGAAGCACTTGAGGGTC...	254832	254854	+
mm10crisprdatabase	AATGAGATTTGGAAAGGTGG...	449455	449477	-
mm10crisprdatabase	GATGACGCTCATAAAGGGGG...	451092	451114	-
mm10crisprdatabase	ACAAAACGGATGGCAGATAC...	195566	195588	+
mm10crisprdatabase	AGATTTCACACCCTGTCCCC...	450158	450180	+
mm10crisprdatabase	AAAGAAAAGGTGGAGGTGTC...	449544	449566	-
mm10crisprdatabase	GGCACCATAGAAGGGAGAGT...	55640	55662	-
mm10crisprdatabase	CGACAATAAAGCCTTTAACG...	251132	251154	-
mm10crisprdatabase	GAAACAGATGGGAGCAGCTC...	452979	453001	-
mm10crisprdatabase	GAGCTGTATGATTGCCGAAA...	271072	271094	-
mm10crisprdatabase	AAGCTCTACGGGGTCTTGTC...	248522	248544	+
mm10crisprdatabase	GGGCTAGCTCTCCAATCAAC...	52258	52280	-
