# Supplementary material for: A benchmark of computational CRISPR-Cas9 guide design methods
Source: PLoS Comput Biol. 2019 Aug 29;15(8):e1007274. doi: 10.1371/journal.pcbi.1007274 (PMC6738662; doi:10.1371/journal.pcbi.1007274)
Supplement: S1 Dataset — Tab-separated values (TSV) files containing a list of exons for the 500k, 1m, 5m and full datasets. Comma-separated values (CSV) files containing the accepted and rejected guides as reported by mm10db in the 500k test. The two experimentally validated guides datasets, which contain flags indicating whether a guide was experimentally efficient or inefficient. Scripts used to generated the artificial genomes. (ZIP) [file pcbi.1007274.s001.zip › S1_Dataset/mm10dbRejected.tsv]

CACAGAACGTCTATTCAGACAGG	Secondary structure or energy
AGCTGGGCGGAGGCCGGGCCAGG	AT%
ATGCAATATTCTCTACTTTGGGG	Secondary structure or energy
GCGCAGGACCCAGGGCTCTGGGG	AT%
CCCATACAGTCTCCTAGGGTAGG	Multiple matches in exons
CCCGGCTGTGGCACTGCCTCAGG	Multiple matches in exons
CCTGAGGAAAGGGGCTGCAGAGG	Multiple matches in exons
CAGCTCAGGGGTGGGGGCTTGGG	AT%
GTCTTCCACCATGGCCGTGTGGG	AT%
CCTCCTGCCCCAAGAGAGAGGGG	Multiple matches in exons
GGGAGTTCTGGCCAGAGGCAGGG	AT%
GTCTGAGAGGTGCGCGCTCCGGG	AT%
CCCTTTTAAAAGGTGTATGCAGG	Multiple matches in exons
GGGGGAGGGACTTGAGGGTGAGG	AT%
CTTCCCTAGATCCCCTTTTTGGG	TTTT
AGGAACCCAGCCCTTTCCCCAGG	AT%
GCCAGTTCTAGTCTCAGCAGAGG	Secondary structure or energy
CTGTTGTGTGCCCCACTGCAGGG	AT%
CCCGCTTGGGCCCAATGCCACGG	Multiple matches in exons
GTGACAGCCAGAGGGAGGGGAGG	AT%
CCCAGCTTCAGGTGCCGGCTGGG	Multiple matches in exons
GGACAGTGGAGGGGAAGGACAGG	AT%
ATGGTCACGGGCCCCGGCCCGGG	AT%
AGGTCAGTCAGGGCATCCTTGGG	Secondary structure or energy
AGCTGAGCGGGCGGCGGTTGCGG	AT%
GACGGCAGCTTCATTTATGGAGG	Secondary structure or energy
CCCCTATGCCCCAGGGTGAGTGG	Multiple matches in exons
CCTTCCTAGAAAGGGTGTACCGG	Multiple matches in exons
CCCCAGGGTGAGTGGGGGCAGGG	Multiple matches in exons
CACCGCCCCTAAGCCCTTCCTGG	AT%
GATCTGCTCCCAGCGGAAGATGG	AT%
CTGAAAACCCTGCGCGCGAACGG	AT%
CCTGAAGTTGCCAGGAAGTCTGG	Multiple matches in exons
GAGTCCTCTTCCTCCTGCTCTGG	AT%
ACAGTATGGCTGCAGCCTTGGGG	Secondary structure or energy
GCCTTTCCTCACCGCTCTGGTGG	AT%
AGTACTGCTCAGTACAGTTCAGG	Secondary structure or energy
ACACAGGCAGGCCGGGGCGGGGG	AT%
GGTGGCGGTGGTGGTGGGCCTGG	AT%
GAGCCGCGGAGCCGGGGAGCGGG	AT%
AGCCCACAGCAAGTCCTGCGAGG	AT%
ACCTGGTACCCAAGCCCCCCAGG	AT%
CCCCCGGGCCAGGCTGTAGCGGG	Multiple matches in exons
CCCACCCCTCCACCCAGGCTGGG	Multiple matches in exons
GCCGGCGATGCCGCGCCCCCGGG	AT%
CCAGGCCAGTGGGCAGAGGTGGG	Multiple matches in exons
AGGATTTTAATAAGTCGCCTTGG	TTTT
GCATGTAAGTGAAGAAGATGCGG	Secondary structure or energy
CCTCCAGGATCAAGGGTCCAAGG	Multiple matches in exons
CTGAGGCACTGCCTCGGCAGGGG	AT%
CCCTTGATCCTGGAGGACCCTGG	Multiple matches in exons
GTCAATCTTGCCCAGTGACTCGG	Secondary structure or energy
CTTCAGCCGCCGCCACCCGGGGG	AT%
AGAGCAGCAGACGATGGGGCAGG	AT%
CCTGCGGCGGGCCGGAGGTAAGG	Multiple matches in exons
AGGCCACCATCACCTGACCTAGG	AT%
GCAGGCAACGTGCAGAAGGCAGG	AT%
GAATCTGCTGGGCTTGGCTCAGG	AT%
GGGGGGCTTGGGTACCAGGTTGG	AT%
CGAGGCTGACTTGGTAACTGAGG	Secondary structure or energy
CACCAAAGCTGGACCCCGAAAGG	AT%
CTGAGGAAAGGGGCTGCAGAGGG	AT%
CTTCATGGGTCCTGGCCACTGGG	AT%
GTGGATCAGGGGAACCTCCTTGG	AT%
AGGGGTACCAGAACTCTACTGGG	Secondary structure or energy
AAGTCTCTGAATTGGTTTTGAGG	TTTT
GGCTTCTACCAGGCCTCCTGAGG	AT%
GCCTTCTACCCCCAGGACTCTGG	AT%
GGCAGGGAACGGGCACGGGGAGG	AT%
CCTTATCCATCATAGCCCACTGG	Multiple matches in exons
CTACGGCCTCCGGGCGCCCGCGG	AT%
GGGACAAGAGCAGCTCCCCTCGG	AT%
CCCCACTCACCCTGGGGCATAGG	Multiple matches in exons
GCAGGTGGAGGGGTGTGCTGGGG	AT%
CTCAGGACGGATGGGTGGTACGG	AT%
GAGTGGGACCTAAGGACCAGAGG	AT%
GGGACGCCGCTGCCACCACCCGG	AT%
GAGGAACACTTTTAGACGGCGGG	TTTT
CGATGCTGAGCGCCTCCCTGTGG	AT%
GCTGCTGATGCAGCAGCCACTGG	AT%
CCCACTCACCCTGGGGCATAGGG	Multiple matches in exons
GGCAGCGGCGTCCCGGGCCGGGG	AT%
CCTCTTCTGGGCCCCAAAAAGGG	Multiple matches in exons
GGGCTGGCCCTTCGTGTCTAGGG	AT%
GGGGAGAAGTCTTGGGGACAAGG	AT%
GGGAGGGCTTTTGTTCTGAAGGG	TTTT
GGAAGTTCCAAAGATCCAAAGGG	Secondary structure or energy
CTCCCTGCCTGACCCTAGAAGGG	AT%
GCGGCCAGGTGGGTAGAGTGGGG	AT%
CAGGAGGAAGGAGAGGATGGCGG	AT%
GGCGCGCGAGGACGCGGCTACGG	AT%
CACCCTGATAGCTGTATGTATGG	Secondary structure or energy
ACATGTGCTGTGGAGAACAGAGG	Secondary structure or energy
GGCCCGGGCCGCTCCGGCCTCGG	AT%
CCGGAGGGGGACCCGGGCCGCGG	Multiple matches in exons
AAAGCAGTTGAAGGAGGCTTGGG	Secondary structure or energy
AGATTGAGCACCAGTGAGTGTGG	Secondary structure or energy
GTGGGACCTAAGGACCAGAGGGG	AT%
AGCCCCCTCTGTGCTGTGTGAGG	AT%
GGACCACGGCCGAGGCTACCTGG	AT%
CGATGAGGCGGCTACCCCCTGGG	AT%
AAGCTCTCCCAGCCATGCGCTGG	AT%
GGCGGTCCCTAGAGGCTCTGTGG	AT%
CCTGAGTTCGCTGCTAGCGCAGG	Multiple matches in exons
AGCGGCGGCAGAGAAGCGCGCGG	AT%
CTACAAGAATTCCTTGGAGACGG	Secondary structure or energy
AGTCCCCACAGCTGGTGATGAGG	AT%
GAACTTTGAAGTTGAAAATCTGG	Secondary structure or energy
GACTCCCTGTTACTTTTGCTGGG	TTTT
GCATGGCTGGCAGCTCTGGGAGG	AT%
AGTGTCCCGATCAGAGCCTCTGG	AT%
GCGCGCGAACGGCGGTCTCCGGG	AT%
GAGGGGATGGGGCTCTGGCAGGG	AT%
CCCTGACAAAGAAGGCAAGGAGG	Multiple matches in exons
AATGACATCAAGAGCTACTTTGG	Secondary structure or energy
CTAGGTTTTTCCAGGGGACTGGG	TTTT
CTCGCGAACTAGGGGAGCGTCGG	AT%
CGGGGCCAGCCCCACCAAGCAGG	AT%
GGTCTCTGTCCTTACCTGTTAGG	Secondary structure or energy
GGTGGGGGAGGTGGCGGTGGTGG	AT%
GGAGGAGGCTCCGCGCGGCTCGG	AT%
CTGACGGGCCAGGTCAGCCTTGG	AT%
AACTACACTTAGGAAGTTAAGGG	Secondary structure or energy
CGAGTCTGGCAGTGTGCTGCAGG	AT%
AGGGAAAGTTGGTGGCTCAGTGG	Secondary structure or energy
CCTGCAGATGAAGTGAGTGCTGG	Multiple matches in exons
CTTCACTCCATGCCACATCTGGG	Secondary structure or energy
GCCATACTGTGTTACAGGCTTGG	Secondary structure or energy
CTGGCAGGTGGGCTGGAGGTGGG	AT%
CCTGTCCCACATCATCGTCATGG	Multiple matches in exons
GCCTCGGGGGCCCCCCGCCCCGG	AT%
AGAGTTGCCCTGACTCCTTCAGG	Secondary structure or energy
CCTATGCCCCAGGGTGAGTGGGG	Multiple matches in exons
CAGCCACTGGGGACAGCAGCCGG	AT%
GACTGTACCGGGAGCCCAGCCGG	AT%
CGAGGAGATCGTGAGGCGGCTGG	AT%
CCCCAGGAAGGGCTTAGGGGCGG	Multiple matches in exons
AGCCGCCAGGGCAGCACCCAGGG	AT%
CTTGTAGTTAGCGTCATACAGGG	Secondary structure or energy
GTGCCTCTGTGTCCCTCCACAGG	AT%
AGACCCTGACCACTGGCACAGGG	AT%
ATCGGAGGAGGAGCCCTGTGAGG	AT%
CAGACAGGGAACCCTGCCCAAGG	AT%
GATGATAATAAATATTTTAAGGG	TTTT
GTGTGAGGCAGGGGCCCCACGGG	AT%
AATAGGGTTTTGTAATCTTCTGG	TTTT
CCCTGACCCCACCTCCCTTCGGG	Multiple matches in exons
GAAAGCCTATATATCTATACTGG	Secondary structure or energy
GGCTTCACTGGTACTCCCCTAGG	AT%
CTGGCCCCTCAGTCCTTAACTGG	AT%
CCGGTTCTCACCTGGAACCAGGG	Multiple matches in exons
CTGTCAGGGTAGGTCTGGGGGGG	AT%
GCACCTGCCCTATGTGGTCATGG	AT%
AAAGCACAGATCTTTGCCAGTGG	Too close to reverse primer
AGGTGCGCGCTCCGGGCCGCGGG	AT%
GATCCTCTTCAGCTGCTCGGTGG	AT%
AGGCTGGGCCAAGCAGGACATGG	AT%
CCGCAACGACGTCATCGGCAAGG	Multiple matches in exons
AGGCTCTCCATGGTGGCCAGTGG	AT%
ACCGTCGGTGTTGCGAGCCGCGG	AT%
ACGGTGTCTGCCACCCGCGGGGG	AT%
CGACTTCAGCCGCCGCCACCCGG	AT%
CAGGGACTGGGTGGTAAGTCAGG	AT%
CTCTGCGATGCCCATGGTCACGG	AT%
AGGCCTCAGAGCCTGAGTCTGGG	AT%
AGCCTCGGCCGTGGTCCACCAGG	AT%
CTGGGGTCAATCCCCAACACTGG	AT%
AGAGGTCAAGGCCACAGGGAAGG	AT%
GGGGGCGCAGGAGGAAGGAGAGG	AT%
GAGAGCGAGATGCCAGAGGAGGG	AT%
GCTATACAAAGCCCAGAAGGTGG	Secondary structure or energy
GGCCTCTAGCTAGAGAGGAATGG	Secondary structure or energy
ATTCATGAAAGTCCAACACTTGG	Secondary structure or energy
GTCTGCCCGCCTGGTCCTGCTGG	AT%
GGACGGGTTCTCCTCGGGAATGG	AT%
GGGAGGTCTTGGCGATCTCAGGG	AT%
AGCAGGTGTAAAGTTGGCAGCGG	Secondary structure or energy
GGCAGACACCGTTTTCCTAGTGG	TTTT
GAGGCACCCTGTAAGGGGAGAGG	AT%
CGGTCCAGGCTGGGCTCCTCTGG	AT%
GTCTGAGAGGCTCTCCATGGTGG	AT%
AGACCTCGACCGCAACCGCCTGG	AT%
CCCAACTGCTACCATAGATGTGG	Multiple matches in exons
GACTACTGCGAGAGCATCCGTGG	AT%
ACCAGAGGGGCCCCGAAGGGAGG	AT%
CCGCGGCGGGCCGAGCCCTGCGG	Multiple matches in exons
GGGCACCAGACCCGGCCCCATGG	AT%
GAAGGATGCCCAGGTAGCCTCGG	AT%
GTTGTCCACAAGTTTGTCATTGG	Secondary structure or energy
GCCCAAGTACGTCAAGACACCGG	Secondary structure or energy
AAAGAGGTCTCAGAAGCTTTAGG	Secondary structure or energy
CCCAAGTAAAGTAGCGCGTTTGG	Multiple matches in exons
AGCTATCAGGGTGGAGAACTGGG	Secondary structure or energy
GCGGTGGAGCGATTGACAGGCGG	AT%
GCCTAGCTCCTTTCTGGGTCTGG	AT%
GGACACAGAGGCACCTGGTTGGG	AT%
GTTTAAAAGGTTAGGGAACATGG	Secondary structure or energy
GTGGTCTCTGCCAGCTGGCTCGG	AT%
GGCTGCTAAGGGGAACAGCATGG	AT%
AGAAGATAAAGCCGGGAGCGAGG	Secondary structure or energy
CAAGCCCAACATCTTCCACAAGG	Off-target score
GAGCCTGGCCGGACTGTACCGGG	AT%
GGCCAACCACCTCTTCTTCCTGG	AT%
GGTGGGCTGGAGGTGGGGGCGGG	AT%
GCTGCACCGAGCCGCGGAGCCGG	AT%
CTACCTGGGGAGGGTGCACCTGG	AT%
GCGGTGTCGGGGAGCCCGGAGGG	AT%
GTTTTCTTTAAGGCAGTGCCTGG	TTTT
CAATCCCCAACACTGGAGAGGGG	Secondary structure or energy
CAGATGGGAGCAGCTCAGGATGG	AT%
AGGGGACTGGGATAGCAGAGAGG	AT%
CCTCTGCTTGCGTGGTGGGTGGG	Multiple matches in exons
CACAGACTCCCTGCCAAGCAGGG	AT%
CATCGGCAAGTTCCAAGCTGAGG	Secondary structure or energy
CCAGAGCCCCATCCCCTCCATGG	Multiple matches in exons
GCCTGGTGGGTACCTGGAAGAGG	AT%
CGGGCCGGGGCCCGTGACCATGG	AT%
GACACAGGGGTGGAGGAACTAGG	AT%
GACTGGGCAAGCTCTCAGGTAGG	AT%
CCGTCATGCCAAACCTACCTAGG	Multiple matches in exons
CCTACCAGGCGACAAGTGGCTGG	Multiple matches in exons
CATGGTGTTGGAAATGTCGGTGG	Secondary structure or energy
ACACCAAAGAGACAGGGTTTTGG	TTTT
GGCGGGCGGCCCCCGCTCCCCGG	AT%
GGTCTCCGGGCGCGCGCTCGAGG	AT%
CAATGTTGATAGACTGGTTCAGG	Secondary structure or energy
GGAGAACAGAACGAGGTCTTAGG	Secondary structure or energy
CCCGAAGCAAGATTTCCTGTTGG	Multiple matches in exons
AAAGGAAGGCTTTGTTGGTAGGG	Secondary structure or energy
GGAGGAGATGTCAGGTTGGATGG	Secondary structure or energy
CCAGCAACAGCCGTTGCCCACGG	Multiple matches in exons
GGGGCCGCCCGCCAGCCCTCCGG	AT%
CGCGGCCCGCGCGACAGTCCCGG	AT%
AGGCATTGAAGCCACCGCACCGG	AT%
AGGGCACGATGTCGAGGTCACGG	AT%
CGTAAGAGCGTGCGCCTGCCCGG	AT%
GCTGGGCCACATCCTGGCTATGG	AT%
GACATGGACTGCCTCACTTTTGG	TTTT
GCTGCCCGTGGGCCTCAGGCTGG	AT%
GGCCAGAGGTTCCAGGCTCTTGG	AT%
CCAGATACGGTCTTCCACCATGG	Multiple matches in exons
CGGAGGGGGACCCGGGCCGCGGG	AT%
CCATTGCCAACGGGAGGGGCCGG	Multiple matches in exons
CGGCCTGCTCACCTCTGGTCAGG	AT%
CTTTTTCTCATTTTTAGCTCAGG	TTTT
AGGTTGTGACGTGGCATAGTGGG	Secondary structure or energy
GCATGGTGGGGAAGAGGCTTTGG	AT%
GCAAGGCTGGGGGTCCGACTGGG	AT%
GGCCAAGGAGCACGTGCAGGAGG	AT%
CTCTGGCCTTTCTGGATGCTGGG	Secondary structure or energy
CCTCTCCAGGTCCTCCATCCAGG	Multiple matches in exons
GCCTCAGGCCTGCCTGTGCCGGG	AT%
GCAAGCTCTGAGGTCGGCAGAGG	AT%
GGCCCTCGTCTTGTTGGGGTTGG	AT%
GTTGACGAGGTCCGAGACAGAGG	AT%
GTCACTTTTGTGACCTGCTCAGG	TTTT
ACCCTCCCAACTCCCTGCAGAGG	AT%
ACAAAGGCTGTGACGAGGGTAGG	Secondary structure or energy
GCCACTGGGCCACAGGCTGCCGG	AT%
CTCACCAGGTGGTGTGTAGCAGG	AT%
AGGAGCACGTGCAGGAGGTAGGG	AT%
GGAGACCGCCGTTCGCGCGCAGG	AT%
GTCATCCTGCTTGGTGGGGCTGG	AT%
ACCCAGTCACTGGACCCCCGCGG	AT%
GGCCATCTGGCCAGGGCCTACGG	AT%
GCGCAGCGGCGAGCAGCAGCTGG	AT%
CAGGATTGTCCAGGGTGTCCAGG	AT%
CAGCCCAGAGAGGCTGGGAGTGG	AT%
CCTTACCTCCGGCCCGCCGCAGG	Multiple matches in exons
AGTTGTGCCGCGGCATGGTGGGG	AT%
ACCTCATGGGGGAGGTTGTGAGG	AT%
AGGGTGTACCGGGAGGACGTGGG	AT%
GTGTTTGGTTCCACGGCCCTGGG	AT%
GTCAGTCACCTACCTGGGGAGGG	AT%
AGGCTGGGGGGAGGGGGAGGGGG	AT%
AGGCCTCATCACCAGCTGTGGGG	AT%
CCAGAGCTGCCTAGGCATGGTGG	Multiple matches in exons
CCCTTATGCTGCCATGGGGCCGG	Multiple matches in exons
GCAGACACCGTTTTCCTAGTGGG	TTTT
GGATAGCAGAGAGGCCCACAGGG	AT%
CCCCATGCTGCCAGTCTACCCGG	Multiple matches in exons
GGCCAGCTCACCAATCAGCAGGG	AT%
GGCAGTGTCTGTGAAGCCACAGG	AT%
CGCTTCTCTGCCGCCGCTGCAGG	AT%
GGTCACCTCCACCTGATCCTCGG	AT%
CCCAGAGGCCAAATGGTCTCAGG	Multiple matches in exons
GCCGCTGTACACAAGTCCTCCGG	AT%
GTCCACCAGGTTCAGGGAGCAGG	AT%
GACACATGGGCAGTTACCTTGGG	Secondary structure or energy
AAAGTGACAGTGACGTGCTGTGG	Secondary structure or energy
CAGCAGGCACCAGATCTGGGGGG	AT%
CGGCCCGGGCCCCGTCGGGGCGG	AT%
CTACGGCATCTTGGGAGCCCTGG	AT%
GCCCGGGCCGCTCCGGCCTCGGG	AT%
CCCGACCCGGTGCCGACCCCTGG	Multiple matches in exons
CCCAGCCTGGGTGGAGGGGTGGG	Multiple matches in exons
CTGGGGTCAAGGACAGTGGAGGG	AT%
ATCAGGTACCCCAACTTTGCTGG	Secondary structure or energy
GACACCCAGGTAGGGGTAGGTGG	AT%
GGTGGGCCTGGCAGGTGGGCTGG	AT%
GGAAGATAGCTGGCAGGACGAGG	AT%
GGAGCACAGCTTGCTGCTGAGGG	AT%
ACTCCCTGTTACTTTTGCTGGGG	TTTT
CTAGGCAGCCCAGAGAGGCTGGG	AT%
CGAGGTCCGAGACAGAGGAACGG	AT%
GGAGAGGTCCCATCGCGTCTGGG	AT%
CTGTGGGAAGGACGGCCTTATGG	AT%
GCAGGTCCAGCCAGAGCTTCGGG	AT%
CCCACTAGTGACTACACTGAGGG	Multiple matches in exons
GCTGGCCCATGTACCTGATGAGG	AT%
CCGGGGAACACTGTCCCCCAAGG	Multiple matches in exons
CTCCATGACCCAGAGCACCCAGG	AT%
GCCTCTGGCCAGAACTCCCCCGG	AT%
CCGCGTAGTGGCTGATGACCCGG	Multiple matches in exons
GCGCTCAGCCATGCGCTCGACGG	AT%
CGCTTCCTCTGCTTGCGTGGTGG	AT%
GCGGCGCGCAGGCCAGAGGGAGG	AT%
GTCGGTGGCTGGCTGAACGATGG	AT%
GGGCTCCTCAGAGCCGCCTGCGG	AT%
GCGCTGGATACTCACGTGACGGG	AT%
AGAAACAGTTTTAGCATAGTTGG	TTTT
AGCTGCTCCTCGGCGTCCGACGG	AT%
CCCGGCCCCATGCCCTGCAGCGG	Multiple matches in exons
CCTGACCTCCATCCAGCTGCTGG	Multiple matches in exons
CTGCTTCAGACTTGGTGGAAGGG	Secondary structure or energy
GTGAGGCCACCAAGGAGATGAGG	AT%
GGCCTTGGCTGTTTCCTCTGTGG	AT%
CTCTCGGCTGCAGCCCTCGTGGG	AT%
GGCTTTATTGTCGCCCCAGATGG	Secondary structure or energy
GTCGCACCTGTCTTCCTCCTGGG	AT%
GCTCGCGCCGCGGGGCTCGGCGG	AT%
CCAGCCTGGGTGGAGGGGTGGGG	Multiple matches in exons
AGCTGGAGGTTGTCTGGTGCAGG	AT%
GGGGGCTTGGGTACCAGGTTGGG	AT%
CTCTCCCCTCTCCAGTGTTGGGG	AT%
GGCCAGGACTGTGGTTTGGGAGG	AT%
ACTCCTGCTGGGCCACATCCTGG	AT%
ATATACTCACTCTGACTCTGAGG	Secondary structure or energy
GTTGGAGCCCAGACCCAGAAAGG	AT%
CCTCAGGATAGGGAAATAGCAGG	Multiple matches in exons
CCATCCCCAGCTTCAGGTGCCGG	Multiple matches in exons
GCCACTAGAGCAGGGAGGCTGGG	AT%
GCTCACCCTTCTGCTCTAGGTGG	AT%
AGTCCCGGGGTTCTGTGTAGAGG	AT%
CCAGCTCAGCTGGGGCCCCCAGG	Multiple matches in exons
AGCTCTGTTGTACCAAGACCAGG	Secondary structure or energy
GCTGTGTGGTCCCGAAGCTCTGG	AT%
CCCTAGAGGCTCTGTGGGGTAGG	Multiple matches in exons
GGGTCTGTGTGAATTGGGCAGGG	Secondary structure or energy
CTTCACCTACCTCATGGGGGAGG	AT%
CAGGGCCCCTGAAGTCTGGATGG	AT%
CCGGGCTGGCTGCCGCGGAATGG	Multiple matches in exons
AGATGATAATAAATATTTTAAGG	TTTT
CACCAGCTGCTGCAACAGCATGG	AT%
GCCTCTTCCCCACCATGCCGCGG	AT%
CAGGGACAGCCTCCGAGCCTTGG	AT%
ATCTGGGGGGAGAGTGGCCAGGG	AT%
ATTCTGAGCTCCATCCTGGCTGG	Secondary structure or energy
CCCTTGTCTCCTTGGAAGCATGG	Multiple matches in exons
GGTTTGCGGCTCCGCCCCACCGG	AT%
GGGATGGTCCGCTCCCAGGGGGG	AT%
CCAGGTCATCCTGCTTGGTGGGG	Multiple matches in exons
AAGTCATGAAGCGTGGACCCTGG	Secondary structure or energy
GCGCTACTTTACTTGGGAGGAGG	Secondary structure or energy
GGAGCCAAAGCAGGAGTTGGAGG	AT%
CCTATGGCAGAATGCAGGAATGG	Multiple matches in exons
GAAGCACAAACTGGAGACCAAGG	Too close to reverse primer
CGAGGCCTGCTCCCTGAACCTGG	AT%
GCATGCCTACAGCACTGAGTTGG	Secondary structure or energy
ACAGCTGAAGTCAGGCGAGCTGG	AT%
AGGAGAGGTCCCATCGCGTCTGG	AT%
CGACCAATGCCTCATCTGGCCGG	AT%
AGGTGCTCATGCAGCATGGCTGG	AT%
ACTTCAGCCGCCGCCACCCGGGG	AT%
CCTTTGTCCGGGTGCAACAGAGG	Multiple matches in exons
AGCCCTTGCCCTGCTGCTGGTGG	AT%
AGACTTGGTGAGCTGCCTGGTGG	AT%
CTGGTAGCATAAAACTTCAGAGG	Secondary structure or energy
CAGCTGTGCTGCCCTGGCAAAGG	AT%
CTTGGTGGGGGTCACCCCAGGGG	AT%
AAAACCCTGCGCGCGAACGGCGG	AT%
CAACATCTTCCACAAGGACCCGG	Secondary structure or energy
GCCCAGCCTCCATGCAGTACTGG	AT%
AAGAGGCTGGGGGAGCAGGTGGG	AT%
GGACTCCCTGTTACTTTTGCTGG	TTTT
AGGGCCAGGCCAGTGGGCAGAGG	AT%
CCTACCCCACAGAGCCTCTAGGG	Multiple matches in exons
CGCCTCACGCGCCTCTACCTGGG	AT%
GAGTCTGGCAGTGTGCTGCAGGG	AT%
ATTGAGGAAGACAACTGTTGTGG	Secondary structure or energy
CCTGAGCTGGACTCATGGGGTGG	Multiple matches in exons
AACTGAAGCCAGGGTTCTGCAGG	Secondary structure or energy
CTGCCTAGAGCCGCCTCCAGGGG	AT%
GGGGGCGGGTCCGAGGGCGGGGG	AT%
GGAATGGGCCCTGCTTTTTGTGG	TTTT
GCCGCCACCCGGGGGGCTCCCGG	AT%
GGGGTCCAGTGACTGGGTTGTGG	AT%
GGGAGCCATAGCAAGCTTGGCGG	AT%
CTCACGCGCCTCTACCTGGGCGG	AT%
GCGGGCCAAGGAGCACGTGCAGG	AT%
GCGGGCACCACTGGCCACCATGG	AT%
CAGCTTGGTAGGAACTTTCTGGG	Secondary structure or energy
GGCGATGACTGGGGACCAAGAGG	AT%
GTCTCCCTCAGCTTCTCCGTGGG	AT%
AGTCCCTGGGCCCTCAACACTGG	AT%
CTCAGTGTCCAGGGCCCAGCCGG	AT%
CAAGACGAGGGCCTCCCTGTGGG	AT%
GTGGGGGTAGGGGTGGGGGTGGG	AT%
GGCTAAGTCACGTGTCTGCTAGG	Secondary structure or energy
GGTTCTGTGCATGTGCCTGGAGG	AT%
GGGCAGGTGGAGGGGTGTGCTGG	AT%
GGCTTTCCATGACGATGATGTGG	Secondary structure or energy
CCACCGCCAGTCTGTCCCGCTGG	Multiple matches in exons
GGCCCTGAAGAAGACTGCTGAGG	AT%
GCACCTGGCGGGTGCCAGGGTGG	AT%
CAGAAGGTAGTGTTTTCTTTAGG	TTTT
CCTGTGGCCTCCTTGCCTAGGGG	Multiple matches in exons
AGAGCTCCTCATCTCCTTGGTGG	Secondary structure or energy
CGGTAGGCGACACAGGCCGTCGG	AT%
ATCGCGTGTGTACTTGGTAGAGG	Secondary structure or energy
ACACAGCCCTCTTTGCTGCTGGG	Secondary structure or energy
CCGCATCCCTACCTCAGCCTAGG	Multiple matches in exons
ACGCCTGCGCAGTTCCTCCATGG	AT%
GCTGTCAGAACATCACTTGGAGG	Secondary structure or energy
CCTCCCTGTAACTCACCCTCAGG	Multiple matches in exons
GTGTCAGGTGACAAGCTGAGTGG	Secondary structure or energy
CTTCAGAAAGGGGCTGCTCTAGG	Secondary structure or energy
GACTTCAGCCGCCGCCACCCGGG	AT%
GCCTGAGACCATTTGGCCTCTGG	AT%
GTCTGCTCAAGAGATTCTACTGG	Secondary structure or energy
GAGGAGGCCATGGAGGGGATGGG	AT%
CGCTGGGTCTGGAAGAAGAGAGG	AT%
CCCCAGCATGCCGATGTACACGG	Multiple matches in exons
GGGTCCTTGCGGAAGCAGTTAGG	AT%
AAGGCAAGGAGGTGAGGCACAGG	AT%
CCTAGCTCCTTTCTGGGTCTGGG	Multiple matches in exons
GGTCACGTACCGGGGTCCGGAGG	AT%
CATTTGGCCCTGGAAGGTCCTGG	AT%
GTCACCTCCACCTGATCCTCGGG	AT%
ATGAGTCCAGCTCAGGGGTGGGG	AT%
CGAGCCAGGAAGCCAGGGAGTGG	AT%
AAGAGACAGATTGGCTCTGGCGG	Secondary structure or energy
ACAGCTGGCCTCTGCCTCGCTGG	AT%
GCCGCGGGGCAGCGCACGCCAGG	AT%
CCTCAAGTTTGGTACCCAGAAGG	Multiple matches in exons
GGGCCTGGCAGGTGGGCTGGAGG	AT%
GCCGAGCTGCCGCGCATGACCGG	AT%
CTCACCGTCCTCCCGGGCCAGGG	AT%
GTCCTTGGCTGGCAGCTCTTGGG	AT%
CTTATTTACCCTACAGGACTTGG	Secondary structure or energy
CTTTGTTGGTAGGGGCTAGGCGG	Secondary structure or energy
GCTGGGAAAGGCCAATCCTGTGG	AT%
CCATGAGCATCTCGCTGGTAAGG	Multiple matches in exons
CTGCCTGTGTGCCGGGAGGGGGG	AT%
AGGTCTGGGTCCAACCCCTGTGG	AT%
AGGGTGGCTGGCACGGCATGGGG	AT%
CCTCCTGGGAACAGCATGACAGG	Multiple matches in exons
AACAGAGGAACACTTTTAGACGG	TTTT
CTACAGCTTTTGCTTTAAATAGG	TTTT
AAGGCTGTCAGAACATCACTTGG	Secondary structure or energy
GGGGTGCCGTAGGTCGGGGGTGG	AT%
CTCAATGCGCACACGGCGCTAGG	AT%
CGCCCCTACCCATCTTCCGCTGG	AT%
AGCTTGGAGCCATGGGGTGTCGG	AT%
GCCCCACTCCCAGCCTCTCTGGG	AT%
GGCAGGTGGGCCTTGCTTTCAGG	AT%
AACTGACCTTGTTCACTACAAGG	Secondary structure or energy
GGAAGCTCATGCGCACGTGTGGG	AT%
GGGGAGGTGGCGGTGGTGGTGGG	AT%
CCTCCCCAATGGGGTCATTGCGG	Multiple matches in exons
GCAGGGCGGGGCCGGTGGGGCGG	AT%
CCAAGTTGGGGAGAAGTCTTGGG	Multiple matches in exons
CCCATGCGCAACAGCGCGGGCGG	Multiple matches in exons
AGTGGCTGTCAGAGTCCCCCAGG	AT%
CCGATGAGGCGGCTACCCCCTGG	Multiple matches in exons
GGAAAGCCAGCAGGACCAGGCGG	AT%
GGGGGAGAGTGGCCAGGGCAAGG	AT%
CCCTCCTCCATTCTTCTGCATGG	Multiple matches in exons
CCGCGCCCACGCCCCGAGTCTGG	Multiple matches in exons
GATCGAGAAGGCTGGACTCGAGG	AT%
AGCCCAGAGAGGCTGGGAGTGGG	AT%
GACTTCTTCAGGGACCTGAGAGG	Secondary structure or energy
AGCAAGCTGTGCTCCTGGGCAGG	AT%
ACACAGGGGTGGAGGAACTAGGG	Secondary structure or energy
GGGATTCCTCCAGGTCCCTGGGG	AT%
GGCCCACTGTCACCTGGCACTGG	AT%
ATCTTGTGCAGGTTGTGACGTGG	Secondary structure or energy
GGTGGCCAGTGGTGCCCGCCGGG	AT%
ACAAAGAAGGCAAGGAGGTGAGG	Secondary structure or energy
AGAGCTGCCTAGGCATGGTGGGG	AT%
GGACAGGCCAGCGCATGGCTGGG	AT%
CAGCTGAGAGTACCATGCCCTGG	AT%
GGTAGGGATATGCCCTGCAGTGG	AT%
CCCTGCCTCACACATCATGATGG	Multiple matches in exons
CTCCTTCCCTCGCTTTATCCAGG	Secondary structure or energy
CTCTGGTGCTGGAGGGCAGGTGG	AT%
AGCCAGTGCCGAAGTACGAGAGG	AT%
CACACACACACACACACACATGG	Multiple matches in genome
CCAGCAGCAGGATGTGAAGCAGG	Multiple matches in exons
CTGGGCCTCCTCCCAGGAAGTGG	AT%
AGCCAGCCACTGGGGTGTGCAGG	AT%
CGGAGGGCCAACTGCAAGAAGGG	AT%
CCAGCCTGTTTGAGGTACGCTGG	Multiple matches in exons
GGAAGGGGCAGCTCTTATCCAGG	AT%
GAACCCCAGAGTGAGTGGCAGGG	AT%
ATCCACCTAATCCCAGGGAAGGG	Secondary structure or energy
GAGACCACCAGCCACCTGATGGG	AT%
GGGCGGCCAGCGGGACAGACTGG	AT%
GGGCAGCTTCTTGGCCTCACTGG	AT%
GTCCCAGATGTGGGGGACAGAGG	AT%
GAGGAGCCCTGTGAGGAGGGAGG	AT%
ACAGCAGCTGGGACACGGTAAGG	AT%
GAAATCATCGAGGCGTCCCTGGG	Too close to reverse primer
ACCATAGGCTGTACAGTAGCTGG	Secondary structure or energy
AAGCACACCTCTGCCTCCTGTGG	AT%
GGGAGAAACGGGTGTCTGTCTGG	AT%
GACCATGTACCGGGACCCGGAGG	AT%
GTCTATCTGTTTTGTACCCTCGG	TTTT
ATGCGGTGAGGGACCAGGCTGGG	AT%
CTAGAGCAAACAGCTGCCTTGGG	Secondary structure or energy
CAGACAGGCTGCCCCAGCAGGGG	AT%
AAGCCTTTCAGCCCCAGCAGCGG	AT%
CAGGGAGGCCCTCGTCTTGTTGG	AT%
CCGTCGGGGCGGCCAGGGCGTGG	Multiple matches in exons
GGTCATGCGCGGCAGCTCGGCGG	AT%
ACCCTCCTTGTTAGTCTCTGAGG	Secondary structure or energy
CGCGGCTCAGATGGAACTCTTGG	AT%
CTCCGACTTGGGGATACACTTGG	Secondary structure or energy
AGAGCCTGGCCGGACTGTACCGG	AT%
CGGAGCAAGGAGCTCAGCCCTGG	AT%
GGAGAGCCCAGCATCCAGAAAGG	AT%
ACCCCCTCTTCTTCGCCCTGGGG	AT%
GAAGCCTTTCCTCACCGCTCTGG	AT%
CCACCCGCATCAGGACACCCAGG	Multiple matches in exons
GCCAGGGCTTGGGCATCTGAAGG	AT%
GACCGTGTACATCGGCATGCTGG	AT%
CCATTGCTCCTGTGCTACCATGG	Multiple matches in exons
GCATGCAGTGGACGGTGAGTAGG	AT%
CTCATGGACCTGACCCCCACGGG	AT%
GGTTAGGAGGAGCAGGAGGCAGG	AT%
CGCTGGCCGCCCTGGGTTTGCGG	AT%
GGCAGCATAAGGGGGTACAGGGG	AT%
GGTCGGTGTTGATGCCCACACGG	AT%
GCCGGCACAAGGAGAGTTGTGGG	AT%
GAAGTACCACAGTCAGGTGAGGG	Too close to reverse primer
GACCCGGAGGCGGCCAGCCCAGG	AT%
GGCAGCTGCCCGTGGGCCTCAGG	AT%
ATATACAGCCTAAAGCAAGGGGG	Secondary structure or energy
CTCCCATCCTGAGCTCTAAATGG	Secondary structure or energy
GAAAGTGGTGATCAGTATCCGGG	Secondary structure or energy
GGAGGCTGGGATGGAGGAGGAGG	AT%
GGCCCAAGAGCTGCCAGCCAAGG	AT%
GACAGGCGGCAGGGCAGCTCTGG	AT%
ACCAGTTGTTGAAGGCTGATTGG	Secondary structure or energy
CATCCTGAGCTCTAAATGGAAGG	Secondary structure or energy
GTCTGAATAGACGTTCTGTGTGG	Secondary structure or energy
AGGGTGCCTCAGCCAACTGGTGG	AT%
GGACTCATGGGGGTCCAGCCAGG	AT%
CAGATCCAAGCAATAATAGGAGG	Secondary structure or energy
CTCCCCCTCCCCCCAGCCTGGGG	AT%
CCCGGTGCCGACCCCTGGCCCGG	Multiple matches in exons
GGAGGAAATCACTTCCCTGGAGG	Secondary structure or energy
CCTTCCCTGGCCTCTGGTGCTGG	Multiple matches in exons
ATCTCATTTTGCAGTCAAATTGG	TTTT
GGGCCGGGGCCCGTGACCATGGG	AT%
CACATGTGCCCTGAGTGGCCTGG	AT%
AGCTCGGGGGGCACCAGACCCGG	AT%
AGGAGGCAGCTCAGTCACACAGG	AT%
GGATGTGCTGCAGAACGAGGAGG	AT%
GCTGAACCAGTCATTGAAGAAGG	Secondary structure or energy
AGAGCATCGAGGAGATCGTGAGG	Secondary structure or energy
CTCCGGGCACCCTCGGGAAAGGG	AT%
CGAGCCCTGCGGCGGGCCGGAGG	AT%
CGCACCTGTCTTCCTCCTGGGGG	AT%
ATCAGTCAGCGTTTTCTGCAGGG	TTTT
CTCTGCTGCCAGTCGCTCCTGGG	AT%
CCAGTGGCTGGCTTATCCCAAGG	Multiple matches in exons
GCTTACCTTAGCAGGCCTCCTGG	AT%
AGGGGCGCCCCCAGCGGTGCGGG	AT%
CCCCGAGGAGCTGAGTGGGAAGG	Multiple matches in exons
GAGCCAAAGCAGGAGTTGGAGGG	Secondary structure or energy
GAAATAGTCCTTATATTTAAAGG	Secondary structure or energy
CTTCCCTTGACTGGGGAGACTGG	AT%
GCTGCTGGTCCCAGATGTGGGGG	AT%
AACCTGGTGGACCACGGCCGAGG	AT%
CCTTATATTTAAAGGACTTAGGG	Multiple matches in exons
GGCGCTCGACTTCAACAAGCTGG	AT%
GCGCGGGCTGCACCGAGCCGCGG	AT%
AATGAGACCTTTCTATTTGAAGG	Secondary structure or energy
CCCACTGGGAACTGGGCTCGGGG	Multiple matches in exons
CCTTGTAGTTAGCGTCATACAGG	Multiple matches in exons
CCCCGTGCGCTACGGCCTCCGGG	Multiple matches in exons
CAATGCCTCATCTGGCCGGTCGG	AT%
GGGCCCTGACTCTGCAGCCAGGG	AT%
AGCTGGCCTGCCAGTTCTCAGGG	AT%
GCGGCAGGGCGGGGCCGGTGGGG	AT%
GATCCAGTGCCAGGTGACAGTGG	AT%
CGCCCCTGGGGTCACCATTGAGG	AT%
CGGCGGCCGCAGCGGCAGGGCGG	AT%
ACCCCACAGCTGAGGTGGCCTGG	AT%
CGTTTGTTTCCTCACAGCTCGGG	Multiple matches in exons
CCACCATCACCTGACCTAGGGGG	Multiple matches in exons
AAGCCCTGGCCAGAGCCCCAGGG	AT%
GACGATGGGGCAGGGCTGGCTGG	AT%
CCCGGCACACAGGCAGGCCGGGG	Multiple matches in exons
GCAGGACAGGGTAGTGAGGTGGG	AT%
GGGTGAGAGCGAGATGCCAGAGG	AT%
AGCCAACCCCAACAAGACGAGGG	Secondary structure or energy
GTCTGGCCACAGACAAGATCCGG	Secondary structure or energy
GTTGAAGGAGGCTTGGGGCAAGG	AT%
CGCTCTTACGGCGGCCGCAGCGG	AT%
GGGCCCTGATCGACATTGTGAGG	AT%
CTGCCACCATCGAATCCGCCTGG	AT%
CGGCCCCATGGCAGCATAAGGGG	AT%
AGGCCCAGAGCCCCCCAGGAAGG	AT%
CATGCGCACGTGTGGGAAAGGGG	AT%
AGTCACTGGACCCCCGCGGGTGG	AT%
ACCCTATTTTATTGTTAGACCGG	TTTT
AGACACTGAGGGAGGCGAGGTGG	AT%
GGGTGGTGGGGTGGCCCCCCGGG	AT%
GGCTGCCCCAGCAGGGGGTGAGG	AT%
CACCCACTGTTTGCAAGGTCTGG	Secondary structure or energy
CTCCCCTCGGCTCCCCTATAGGG	AT%
CCGGCCCCGCCCTGCCGCTGCGG	Multiple matches in exons
AGCTCACTCCCTATCGCCCTGGG	AT%
GAATTCTAGCACCTGAGGGCTGG	Secondary structure or energy
CCTGCTCAGCTTCTATGACTTGG	Multiple matches in exons
CACCAGATCTGGGGGGAGAGTGG	AT%
CACTGGGCCACAGGCTGCCGGGG	AT%
ATCTTATGGGCTGGACACAGTGG	Secondary structure or energy
GTTCTCTATGGTTTTCCCATTGG	TTTT
CACCCCTGAGCTGGACTCATGGG	AT%
ACACCCTGTCCCCAGGGACCTGG	AT%
CACCTTATTGGCCAGTTTAGGGG	Secondary structure or energy
AGAGGAACACTTTTAGACGGCGG	TTTT
CAGTGAAGGCTGAGAAGAGAAGG	Secondary structure or energy
AGCACAACCTGCGCACCGACCGG	AT%
GTAGCAGGACTGGAGACGGGAGG	AT%
GGCTGTCAGAGTCCCCCAGGCGG	AT%
AGGTTGTGCATGGTAGTGTCAGG	Secondary structure or energy
AGGGATGGACACCTCCCCAATGG	AT%
GCTGGCAGCCACCTGCAATGTGG	Multiple matches in exons
GGGGCAGTTGAAAGTGAGTGTGG	Secondary structure or energy
GATCAATCTCCATGACAAGGTGG	Secondary structure or energy
CTGGGGGCCCCAGCTGAGCTGGG	AT%
GGAGCGCACGAAGCGGGTGCAGG	AT%
GAAGCAACTGCAGCAGGCTCAGG	AT%
GAGCCATGGGGTGTCGGTGCTGG	AT%
CCTCCACAGATGACTCCCCCAGG	Multiple matches in exons
CCCTGCATGGCTGCAGTAAGAGG	Multiple matches in exons
GTCCTTACACTGGAGTTGCTGGG	Secondary structure or energy
GGTTGTCTGGTGCAGGTTCCAGG	AT%
CTTACGGCGGCCGCAGCGGCAGG	AT%
CAAGGGGGAGATTAGCCCAGTGG	AT%
GCCATTAGCTGAGATGCCCCAGG	AT%
CTGGGTGTAACCCCAGGAAAGGG	Secondary structure or energy
CCTGCTGGTGCAGGTTGCTCGGG	Multiple matches in exons
GGCCACAGGGAGTGGAGAGAGGG	AT%
CCTACATGGCTTCCCAGGCGGGG	Multiple matches in exons
CCAGGGGGTAGCCGCCTCATCGG	Multiple matches in exons
CTATCTGAAGCAGATATGATTGG	Secondary structure or energy
GCAAGCCCAACCCTGACCAGAGG	AT%
ACCCTGGCTGTGCCCATGTAAGG	AT%
GGTCTTCCACCATGGCCGTGTGG	AT%
AAGAAGAAAGCAAAGACTGGGGG	Secondary structure or energy
GGTGGGGGTAGGGGTGGGGGTGG	AT%
GCAGACAGGCTGCCCCAGCAGGG	AT%
CCTGGGTCTGCTGGGTGTGATGG	Multiple matches in exons
CTTGGCTCAGGTTGTGTCCTGGG	Secondary structure or energy
CTTCTAGGGTCAGGCAGGGAGGG	AT%
GCGATGCCGGGTGGTGGCAGCGG	AT%
GGCAAGGCTGTGACAGTCCCAGG	AT%
GAGCCGCCAGGGCAGCACCCAGG	AT%
CATGGTGGGGAAGAGGCTTTGGG	Secondary structure or energy
ACTATCTCCAGCCTCGCTCCCGG	AT%
AGCCTCCCTGCTCTAGTGGCTGG	AT%
CTTGCTCTGCCCTCCAGGAAAGG	AT%
CCAGGAAAGGCCTGTGAGGGCGG	Multiple matches in exons
GGGAACTATCATAGCTCTGGTGG	Secondary structure or energy
GAGGGGGCCATGGCGCCCAGGGG	AT%
CAGCCATCCAGCTTGGGCCTAGG	AT%
CGGCGGGCAGCGCGCGCAGCCGG	AT%
GTGGTGTGCTGCTGCTGACAGGG	AT%
GCAGGACCAGGCGGGCAGACAGG	AT%
CCTGCGCTCTGAAGAGGACCTGG	Multiple matches in exons
CCAGAGCTGCCAGCCATGCCCGG	Multiple matches in exons
GCTATATCCAAGCCAGAGTGTGG	Secondary structure or energy
GACTTGCGGGAGAAGGACAGTGG	AT%
CATGGCAGGGGTGCCGGGCTGGG	AT%
CCGGGGGCGGGTCCGAGGGCGGG	Multiple matches in exons
GGGGCCCCCGGCAGAGTTGGCGG	AT%
AGCCAAACGCAATGCGGTGCTGG	AT%
CTCAACTGCAACAACAACAACGG	Secondary structure or energy
AGAAGGCGAGCCAGGAAGCCAGG	AT%
CCAGGGTGTCCAGGTGCGGTTGG	Multiple matches in exons
AAGGTCTAAGAGAGACACTGAGG	Secondary structure or energy
GTATTTTTAGGATCCTTTTGTGG	TTTT
CCCCCAGATCTGGTGCCTGCTGG	Multiple matches in exons
AGGTCTAAGAGAGACACTGAGGG	Secondary structure or energy
GGGGGTCCTAGGCTGAGGTAGGG	AT%
CCAGGCAAACAATGACATCTTGG	Multiple matches in exons
GTCATCCACTTCCCATGTTCTGG	Secondary structure or energy
GCTTTCAGGAGGTGAGCGCCTGG	AT%
AGGGTTTCCCTACGAGAAAGTGG	Secondary structure or energy
CCAAAGGCCCCCTATGCCCCAGG	Multiple matches in exons
GCCGGTCATGCGCGGCAGCTCGG	AT%
GAAACGCTCTATGAACAGGCAGG	Secondary structure or energy
GCGTGCGCTGCCCCGCGGCCCGG	AT%
GCCAGGGGTCGGCACCGGGTCGG	AT%
CCATTTGATGGATTGGTAGTTGG	Multiple matches in exons
CGGGAGGGGCCCGCACCGCTGGG	AT%
CTTGGGGACAGGAAGCAAGTAGG	Secondary structure or energy
AGCCCCAGAGGAACCCAGCCAGG	AT%
CAGCTGCCTGGCGCAAGGCTCGG	AT%
CGAGCTGCCGTCGGACGCCGAGG	AT%
GGGGCCGGTGGGGCGGGCGGAGG	AT%
AGAAATCATCGAGGCGTCCCTGG	Too close to reverse primer
GGTGCTGGAGGGCAGGTGGAGGG	AT%
AGAGGTGGGCCCGTGGGCAACGG	AT%
GCTACGGCCTTCCTGCCACAGGG	AT%
ATGGTGGAGCCCGCTGGAGCCGG	AT%
AGAGTCCCTGGGCTGACCTCTGG	AT%
CACTCAGGGCACATGTGCTGTGG	AT%
GGGGACCATGTACCGGGACCCGG	AT%
ACCCTCTGCAGCAAGCTCTGAGG	AT%
CGCGGCGGGCAGGCGGGCCATGG	AT%
CCGGGCATGGCTGGCAGCTCTGG	Multiple matches in exons
GCCCTTCTTGCGCATGTTGTTGG	Secondary structure or energy
AACTATCATAGCTCTGGTGGTGG	Secondary structure or energy
CCTGGTGGGCCCCAGAGCCCTGG	Multiple matches in exons
GTCATGCGCGGCAGCTCGGCGGG	AT%
GCACAGAAGATAAAAATCACTGG	Secondary structure or energy
CACGGGGCATCCGGGTAGACTGG	AT%
CCCTAAGTCCTTTAAATATAAGG	Multiple matches in exons
CTGCTGATGCAGCAGCCACTGGG	AT%
GGACAGGACTTTCATGGCTTGGG	Secondary structure or energy
GCCCAGAGAGGCTGGGAGTGGGG	AT%
GCTAGCGTGCCGAGATGACCAGG	AT%
AGCAGAGCTGCAGTCCCGGCGGG	AT%
CAGTGGGCGGAAAAGCCCTGTGG	AT%
CAAACCACTTCTCAGGTTAATGG	Secondary structure or energy
AAGGTGTAAGGGCCACAGGCTGG	AT%
CCCACCACTCCTCTTGGGTGTGG	Multiple matches in exons
AGCTGGGATTGGAGGGACTGGGG	AT%
CCCGGGTTCTGAGGAGGATGAGG	Multiple matches in exons
CACTTGAGGGTCGGGTACTGGGG	AT%
GGTAACTATTTGTTTTACAATGG	TTTT
GCGGCAGCGTGCTCCGCGGGCGG	AT%
GGGTGGCAGGGAACGGGCACGGG	AT%
CCGATGACACGGTGGCCCCCCGG	Multiple matches in exons
CCACGCAAGCAGAGGAAGCGGGG	Multiple matches in exons
GGGACACAGAGGCACCTGGTTGG	AT%
GCACTGTGAAGTCAAGGCAAGGG	Secondary structure or energy
CAAATCTGCTTCAGACTTGGTGG	Secondary structure or energy
ATGTTGCAGACACCAGCACTGGG	Secondary structure or energy
GGCTTGGCAAAAGCAGGGCCTGG	AT%
AGACCAAGGTGCTCGGAGCAAGG	AT%
GAAGAAGTTGGAGCAGGAGATGG	Secondary structure or energy
GATGCCCTGACTGACCTGACAGG	AT%
GGAATTGGGAGGGCCTACCTGGG	AT%
CGAAAGACTCATTGAAGATGGGG	Secondary structure or energy
CCTCCTGTCACGATGCGGTGAGG	Multiple matches in exons
CATCCAGTGTTGAGGGCCCAGGG	AT%
AGCTCCCCCGAGGAGCTGAGTGG	AT%
CCTAGGTAGGTTTGGCATGACGG	Multiple matches in exons
CCGTAGCGCACGGGGCATCCGGG	Multiple matches in exons
ATGAGCTGCCCGGCACAGGCAGG	AT%
AAAGGCCAGGACTGTGGTTTGGG	Secondary structure or energy
GCCTGACTCCTCTGTATGGGCGG	AT%
CTCCTGTCACGATGCGGTGAGGG	AT%
AGCTAGCTATCTGCCCTAACAGG	Secondary structure or energy
GCCCCCGGGCCAGGCTGTAGCGG	AT%
AGAGCTGCTGGGCTTCCTTGTGG	AT%
CACGTACTGCATGGAGTCCCGGG	AT%
CAGGACAGGGTAGTGAGGTGGGG	AT%
GCCCCATCCACCTAATCCCAGGG	AT%
GGCCCCAAAAAGGGGATCTAGGG	Secondary structure or energy
GCGGCATGACGTCTCTGTTCTGG	AT%
GTGGCCCCCCGGGTGCCGCTGGG	AT%
CCTTCACAGGCACCGGTTAGAGG	Multiple matches in exons
CAGCTTGGGCCTAGGGAAAGAGG	AT%
AGGGAGGTACCCAGACGCGATGG	AT%
GGCGCAGAACGCCTTGACCAGGG	AT%
ATGCCCAGGACTGAGCCATCAGG	AT%
CCAGGACTCTGGCCATTCAAAGG	Multiple matches in exons
GAGCTCCTAAGGAAGAAAACAGG	Secondary structure or energy
CTTTTCTTCATTGTCAGGTATGG	TTTT
GAGTAGCTCAGAGCAGGCAGAGG	AT%
CAACACCGACCGGCCAGATGAGG	AT%
AGTGGGCGGAAAAGCCCTGTGGG	AT%
GGCGGGCCGAGCCCTGCGGCGGG	AT%
CTGCAGGAGGCCTGGAGGGAAGG	AT%
CAGGTCGGCCTGCTCACCTCTGG	AT%
CACGCCAGGCTCGCGAACTAGGG	AT%
CCTACGAGAAAGTGGTGCAGAGG	Multiple matches in exons
CCCAAGGGGCTGGATCGAGAAGG	Multiple matches in exons
ACTTCGACACCCAGGATCACGGG	Secondary structure or energy
CGACAGTCCTCCATGACCACCGG	AT%
CGGTCCCTAGAGGCTCTGTGGGG	AT%
CACCCTTCTAGGGTCAGGCAGGG	AT%
GTGAGGCTGGACTCCAAGGGAGG	AT%
GAAGCCACCGCACCGGAGACAGG	AT%
GAGAAGCGCGCGGCCGCAGGCGG	AT%
CTGAGAAGAAGTGGGGACCAGGG	Secondary structure or energy
CAAAGTCTATGCTGCGGCCACGG	Too close to reverse primer
CTGGGGCTCCCTTACCAGAGGGG	AT%
CTGGGACCGCTGGCGATGACTGG	AT%
CTACACTGAGCAGCATCCCGGGG	AT%
CAGGCCTGGGGCCATGCCCTAGG	AT%
AGTACTGGACCCAGAGTCTGTGG	Secondary structure or energy
CGAGAATATCCCCAAGGGGCTGG	AT%
CGTTCAGCATTTGGGCATTGAGG	Secondary structure or energy
GGTGGCTGCCAGCTGCAGAGGGG	AT%
ACTGAAATGGAGCCGCCCCACGG	AT%
GATTGGAGAGCTAGCCCCAGAGG	AT%
CAGCCTGTTTGAGGTACGCTGGG	Secondary structure or energy
GGTACGTGCCAGGCCACTCAGGG	AT%
AGGGAGGCCCTCGTCTTGTTGGG	AT%
CCGTAGGTCGGGGGTGGGAGGGG	Multiple matches in exons
GCAGCTGTGGGTGGAGCTCACGG	AT%
CAGGTACATGGGCCAGCCATAGG	AT%
GCCGACGGAAACCTTCCAGCTGG	AT%
ACAGGCGGCAGGGCAGCTCTGGG	AT%
ATGGGGCCGGGCGACCCCCGGGG	AT%
AGTCCCCCAGGCGGATTCGATGG	AT%
GTCTGGGGGGGGGTCCTTCTAGG	AT%
CCATGAGTCCAGCTCAGGGGTGG	Multiple matches in exons
GATGCCGTACTTGGCGCACAGGG	AT%
GCATCCTCTACACAGAACCCCGG	Secondary structure or energy
CAATGATACGCTCTGAGATCTGG	Secondary structure or energy
CTACTTTCTCCCCCAGCTGCAGG	AT%
GATCTGAAGCCATGCAGCGATGG	Secondary structure or energy
AGGAAAGGGGACCACAGGACTGG	AT%
GGCCAAATGGTCTCAGGCCCTGG	AT%
GCAGCTCTGTGCGTGAGCTGAGG	AT%
ACAACTCTCCTTGTGCCGGCTGG	AT%
CGGGCGGCCCGGAGGGCTGGCGG	AT%
CATAGTGGGGAAGAGGCTGGGGG	AT%
GGGAGGCGAGGTGGCAATCAGGG	AT%
GCTTGGGGCTGGGGCAGGCTTGG	AT%
GGTTACACCCAGCTGGGCAAGGG	AT%
GAGGCCCTGTGCCAGTGGTCAGG	AT%
GCAGGGCTTGGGCTGGGTTGCGG	AT%
GGCACATGTCCAACAGGACCAGG	AT%
GCTAGGCTGAGGCACTGCCTCGG	AT%
AGCCCACTGGGAACTGGGCTCGG	AT%
GAGGAGAGCAGCAGACGATGGGG	AT%
AGGGGCAAGGATCCAGTGCCAGG	AT%
CGTAGGTCGGGGGTGGGAGGGGG	AT%
GGACTCCACCCCAAATCCCACGG	AT%
CGCAGTAGTCGCTACCCAGCAGG	AT%
CGTAGATGCCAACCCAGAGCAGG	AT%
CAAATGGTCCCAGCGGCACCCGG	AT%
GGCCTTGAGGAGGCCATGGAGGG	AT%
CAAGATCAATCTCCATGACAAGG	Secondary structure or energy
CAGGGCTAGCTCCGGATGGCTGG	AT%
GGAGGGCACCGGAGTCTCTCAGG	AT%
AGATCCTGAGGCCAAGTGAGAGG	Secondary structure or energy
GCAGCTCTGGGAGGCTCAGCGGG	AT%
CCCCGAGGCCGGAGCGGCCCGGG	Multiple matches in exons
AGGGCTCCTCCTCCGATGTCAGG	AT%
AGTCTATGCTGCGGCCACGGAGG	AT%
GGTGGCGGTCGCAGTGGCCGCGG	AT%
GTAGCCCAGCTTGGAGCCATGGG	AT%
CCGCACCGTGGTGGCCGATGAGG	Multiple matches in exons
CCTCCCGGTACACCCTTTCTAGG	Multiple matches in exons
GTCCGAGGGCGGGGGCCGCGCGG	AT%
CATCGACCCGGCCATTCCCGAGG	AT%
GTCTCTCCCCTCTCCAGTGTTGG	AT%
AGACAGCACCTGGAATGGGGTGG	AT%
GAAGAAGACCTACTCATAGGAGG	Secondary structure or energy
GTGTGAATTGGGCAGGGCTTGGG	Secondary structure or energy
AGCTCTAACCCCAAGCACTCAGG	Secondary structure or energy
GCGGCACAACTACCACAAGGTGG	AT%
AGTGTGCTGCAGGGGGCCGGAGG	AT%
AATTGGGCAGGGCTTGGGCTGGG	AT%
GCTGAGGGACGGGTTCTCCTCGG	AT%
CGGTGGCCCGTGGGGGAAGGAGG	AT%
ATCCTTTAGCTTCAGCTCCTGGG	Secondary structure or energy
CATGACAATGATCAGCCGCAGGG	Secondary structure or energy
GCGCGCCGCCAACTCTGCCGGGG	AT%
CGTGGAGTGCAGAGGGTTCATGG	AT%
CTCATACTTGATGCCGTACTTGG	Secondary structure or energy
CTACTTTACTTGGGAGGAGGTGG	Secondary structure or energy
CAGGGAACGGGCACGGGGAGGGG	AT%
GATGGGGCTCTGGCAGGGTGTGG	AT%
GGAAAATTTTGCTGGCTTAGAGG	TTTT
CTCTGGAACGGGGTACTTGCTGG	AT%
GCCAGGCTGTAGCGGGGCTGCGG	AT%
AGCACTTGAGGGTCGGGTACTGG	AT%
AGGCTCCAAGGGCCAAGGCCTGG	AT%
CACAGGACTGGAGCCCAAGGAGG	AT%
GTGCCTGCTGGCCAGCCCCCTGG	AT%
GAGTCGTGTGCTGGCCAGAGTGG	AT%
CTCTCCTCTCTCACCAAACTTGG	Secondary structure or energy
GGGATGGACACCTCCCCAATGGG	AT%
CCAATGCTGTTACCACATCCTGG	Multiple matches in exons
ATGGCTGACTCACCCTGGCCCGG	AT%
GTTCTAGTCTCAGCAGAGGCGGG	Secondary structure or energy
AGGATTACAAACCTGCAGAGGGG	Secondary structure or energy
GCCCGGCACAGGCAGGCCTGAGG	AT%
GCAAACCCAGGGCGGCCAGCGGG	AT%
CCCAACTCCCTTGCCCAGCTGGG	Multiple matches in exons
AAATGTCTCCAATCTGAACAAGG	Secondary structure or energy
CAGGCCGTGGCCAAACGCCTCGG	AT%
ACACAAACCAGTGGCTCTCCAGG	Secondary structure or energy
AATATGCAGTGACTCAAGTGTGG	Too close to reverse primer
AACGGTGTCTGCCACCCGCGGGG	AT%
CCTCCTTGGAATGTGGTCCAGGG	Multiple matches in exons
ACCAAGGAGTAGGACAGAACTGG	Secondary structure or energy
GTGGAGGGAGTCTGGCGGTTGGG	AT%
GCTTCCTCTGCTTGCGTGGTGGG	AT%
GGCAGAGACAGCACCTGGAATGG	AT%
AGTTGTAGCCAACACTGAACTGG	Secondary structure or energy
AGAAGCCTCCACTTCCTGGGAGG	AT%
CACGCGGCGCGCAGGCCAGAGGG	AT%
GCCGTAGCGCACGGGGCATCCGG	AT%
GTAAGAGTGGGGCCAAGGGCAGG	AT%
ATGACCAGCCACTTGTCGCCTGG	AT%
CCTCCACCAGCTGGCCAGCTGGG	Multiple matches in exons
AAGGTAGGAGAGGAAGGGTATGG	Secondary structure or energy
GCCTGTGCTGCACTATTGCCGGG	AT%
CTGCCTTGACCCCCTAGGTCAGG	AT%
GCCCTGGACAGAGCAGGGAGTGG	AT%
GGCGGTTGCGGTCGAGGTCTAGG	AT%
GGCTGCAGCCTTGGGGGTGGGGG	AT%
GCAGGTGGGACACGTAGCAATGG	AT%
GGCCCAGAGCCCCCCAGGAAGGG	AT%
GGCAAGGAGGCCACAGGGAGTGG	AT%
AGCCTCCCTTGGCCCCACTCAGG	AT%
CGGGAATGGCCGGTGGCCCGTGG	AT%
GGGCAGGCGGGCCATGGAGGTGG	AT%
CTGGCCAGCTGGTGGAGGAGAGG	AT%
CCTGAGACCATTTGGCCTCTGGG	Multiple matches in exons
AAGCTGAGTGGGCCTCAGTGTGG	AT%
GGGAGGAGAGCAGCAGACGATGG	AT%
AGTCTTGATCTGAGAGTGAGCGG	Secondary structure or energy
GATCCTGGAGGACCCTGGAAGGG	AT%
CTGCCGCCGCTGCAGGGCATGGG	AT%
CCTGCGGTTAGTCGACTGGGCGG	Multiple matches in exons
ACGTACTGCATGGAGTCCCGGGG	AT%
AGGCCTGTTCTGATTAATAAAGG	Secondary structure or energy
GTGGGAAGTTGTGATTCCTATGG	Secondary structure or energy
ATGAGGGTGTTAAGGGATGTTGG	Secondary structure or energy
GTGGTAGTTGTGCCGCGGCATGG	AT%
CCTAGGTTTTTCCAGGGGACTGG	Multiple matches in exons
GGGTCTTTGTGGAAGATGTTGGG	Secondary structure or energy
ACCTTGGTGGGGGTCACCCCAGG	AT%
ACAGTGACTCAGTGTCTGAGAGG	Secondary structure or energy
CCTGCCTGTGTGCCGGGAGGGGG	Multiple matches in exons
GGCCACAGGGAAGGTAGGAGAGG	AT%
GATGGTGGCAGGTACGTGCCAGG	AT%
GAGGGTGGCCCCCCTGGTCAAGG	AT%
ATCTGTGCTGGGGGGTTGGGGGG	AT%
GAAGGTCCACTTCGACACCCAGG	AT%
GCCACAGGCCCAGCTGATCGAGG	AT%
GGGGGTCTGAGGAAGAGATGGGG	AT%
AGCAGCAGACCTCCATATGGAGG	Secondary structure or energy
AGGAGTCAGGCTGAGGGCTGAGG	AT%
AGCCTCCTGGGTCTTCCTTCTGG	AT%
GCTCCCGGTACAGTCCGGCCAGG	AT%
GAGCTGCTACTCTGGGGTGGGGG	AT%
CTCGGGCCCCTCGGATGCCTTGG	AT%
CTCGGGAAAGGGGCACTGTTGGG	AT%
GCGTCCGACGGCAGCTCGTCCGG	AT%
CCGCCCCTAAGCCCTTCCTGGGG	Multiple matches in exons
GATGAACTCAATCACCAAGATGG	Secondary structure or energy
CGGCCAGCGGGACAGACTGGCGG	AT%
CAGGGCCCTGGGAAGAAAGAAGG	AT%
AGTTTGGTGAGAGAGGAGAGGGG	Secondary structure or energy
CGTGTGCATGGCCTTCCAACAGG	AT%
GATCTGGGGGGAGAGTGGCCAGG	AT%
GCATAGTGGGGAAGAGGCTGGGG	AT%
GAGTCTGCAGGGTAAGAGGCCGG	AT%
GCACTGACCTCCTTGGAATGTGG	Secondary structure or energy
GGCTTTCAGGTGCGGGCGCCAGG	AT%
GTCTGGGGACAGTGTGTGTGTGG	AT%
GCCTGGGTAAGGGACCCCCACGG	AT%
GGGTGATAGAAGGGGTCAGGCGG	AT%
GCATGGGCAGGGATCTGTGCTGG	AT%
ACTCCACCCTGGCACCCGCCAGG	AT%
CACTCAGGGCCCAGTAGCTTTGG	AT%
AGGCGTGGAAGGCATCCTGAAGG	AT%
GCCCTGGATGTAGGACGGGATGG	AT%
GTGAGGGTACTGGCTACTCAAGG	Secondary structure or energy
GGGAGCCCCCCGGGTGGCGGCGG	AT%
CCATCTTCACTAAGTCCAGGTGG	Multiple matches in exons
CCCCTAGGCAAGGAGGCCACAGG	Multiple matches in exons
GGTCTCCGTGGGATTTGGGGTGG	AT%
GTCAATCTGAACTGGAACGGAGG	Secondary structure or energy
GTCAGGGATGGCGCTGGGTCTGG	AT%
GCACCAGCTGAAAGCCTGAGTGG	AT%
CCTGTTGGCTGGGGGACTTGGGG	Multiple matches in exons
ACGGTTGGGAGAGGCTGGTGTGG	AT%
GATGCTACGGTAAGAGTCTGGGG	Secondary structure or energy
CACAAGTTCAAAGGCAGCCAAGG	Secondary structure or energy
ATGGTCCTGTCCCAGGCCTTTGG	AT%
CCAGCTCAGGGGTGGGGGCTTGG	Multiple matches in exons
GCGCTGCAGCGCTTCTTCGAAGG	AT%
GTTGATTCATCTCTTCTAATCGG	Secondary structure or energy
ATAGGCCTGAAAGTGGGAGGGGG	Secondary structure or energy
CATAGAGGAGTCCTCACCATAGG	Secondary structure or energy
CCAAGGGCAGGATCTGTAGCAGG	Multiple matches in exons
GCCACCAGTTCCCACCCCTGGGG	AT%
AGCTTCCAGTTGAGTCTGCAGGG	Secondary structure or energy
ATAAAGTGGTAGGGGCATGATGG	Secondary structure or energy
ACTGGAGTTGCTGGGCCAACTGG	AT%
ACCGTTTTCCTAGTGGGCGAGGG	TTTT
CTTGGAGTAGGAGTAAGAGTGGG	Secondary structure or energy
CCTGCCCGCCGCGTGCGCTCCGG	Multiple matches in exons
CCCGAAGGGAGGTGGGGTCAGGG	Multiple matches in exons
AGCTGTATGTGAGCGGCACCGGG	AT%
GTTGGCGGCGCGCGAGGACGCGG	AT%
CCTGGGGCATAGGGGGCCTTTGG	Multiple matches in exons
GTTTGTGACTGCTGTGGTTCTGG	Secondary structure or energy
GCACATGTGTACACGCATGTGGG	Secondary structure or energy
AGCCAGCCCGGCGTCCAACCCGG	AT%
GAGGCACCTGCACCCCCATGTGG	AT%
AGAGGACGATAGTGACGCTAAGG	Secondary structure or energy
AAGCTGTTTTATCCCCTCTCAGG	TTTT
GAGGTAGTCAGGGCTAGCTCCGG	AT%
CCACTCCTCTTGGGTGTGGGAGG	Multiple matches in exons
AGAAAGGGGCTGCTCTAGGGTGG	AT%
CAGCTCAGCTGGGGCCCCCAGGG	AT%
CAGGTCAGTCAGGGCATCCTTGG	AT%
GGCATCTCCTGTAGGAGCTGAGG	AT%
AGTTGAAAGTGAGTGTGGAGCGG	Secondary structure or energy
ACTGGGGAATTGTGGGGGTGGGG	AT%
CGGCAAGGTAGGACTGGGCTGGG	AT%
GGCTGTGGCACTGCCTCAGGAGG	AT%
GGATGGAGCTCAGAATGTGAGGG	Secondary structure or energy
GGTGGCTCTCAGCTTGACGAAGG	AT%
AGGTAGGTAGTCAGGCCCAGTGG	AT%
ATGTGTTTACAGAATCTGCTGGG	Secondary structure or energy
GCCGCGGCACAACTACCACAAGG	AT%
GAGCTTGAATTCCTTCCTTGAGG	Secondary structure or energy
GCCGCTGCAGGGCATGGGGCCGG	AT%
ACCACGCAAGCAGAGGAAGCGGG	AT%
GTCAGGGTAGGTCTGGGGGGGGG	AT%
AATCATCCCTACTCTGACTCTGG	Secondary structure or energy
ACCACGTGGATGATGCGGCCAGG	AT%
CGAGGCGTTTGGCCACGGCCTGG	AT%
GGCCCAAGCCAAGTCCTGTAGGG	AT%
GGACAACTAAATACATGACTGGG	Secondary structure or energy
AGGTACGTGCCAGGCCACTCAGG	AT%
AAATGGCCACAAGGGGGTGCTGG	AT%
GTTCTGGGGGTCCTAGGCTGAGG	AT%
CGGAGGGAGCCGGCGACGAAGGG	AT%
CCAGACACTCCTGGCTGCTGAGG	Multiple matches in exons
GGCTGCAGAGTCAGGGCCCTGGG	AT%
CGCAAACCCAGGGCGGCCAGCGG	AT%
AAGAGGAAGGCCGAGGCGTTTGG	AT%
GTCACCCTCACACAGCACAGAGG	AT%
CCAGGAATCATGAGTTGGTCAGG	Multiple matches in exons
GATGTTCACGATGATGGAGTTGG	Secondary structure or energy
CTGGAGGACCCTGGAAGGGGTGG	AT%
GAGTTGCCCTGACTCCTTCAGGG	Secondary structure or energy
GGAGCTGCCCGAGGATCAGGTGG	AT%
GCGGTGATCTGTGGGCAGAATGG	AT%
CCTGGGGGAGTCATCTGTGGAGG	Multiple matches in exons
CATGACAGTGATGATGATCGTGG	Secondary structure or energy
GGAAGACAGCCGGGTTCACTGGG	AT%
GCCCCTTTCCCGAGGGTGCCCGG	AT%
ACTCCCTGCAGAGGCTGTGTGGG	AT%
CCTTAGCAGGCCTCCTGGTGGGG	Multiple matches in exons
ACCAGCACTGCTCAGCAGGATGG	AT%
GCCAGAGCTCAAGGCCTTGTGGG	AT%
CAGAGCCCCTTCCATCCTTGGGG	AT%
ACTTCAGGAACAGGGCCTCCTGG	AT%
CCAAGATGTCATTGTTTGCCTGG	Multiple matches in exons
CGATGCCGCGCCCCCGGGCCAGG	AT%
CAAGCTTGGCTTCTTCCCCCAGG	AT%
AGCAGCTGGAGCTGAGCGGGCGG	AT%
CCTCCAGGAAAGGGGACCACAGG	Multiple matches in exons
CTGCCCAGCGTACCTCAAACAGG	AT%
ACTCCCAGGAACATAGATCTTGG	Secondary structure or energy
GGTTTTGTTTAGCTTTTCTTTGG	TTTT
CCTCTTCTTCGCCCTGGGGAAGG	Multiple matches in exons
CTCGCCCAAAGGCCTGGGACAGG	AT%
AGGGTGGTGGGGTGGCCCCCCGG	AT%
GGTCCTCTACCTCCAGGTCCTGG	AT%
CCAACAGGAAATCTTGCTTCGGG	Multiple matches in exons
GTGGGGTGATAGAAGGGGTCAGG	AT%
GGCTGAGAAGCAACTGCAGCAGG	AT%
GACCTACTCATAGGAGGCGCAGG	AT%
GGGTAGTGAGGTGGGGGAGGTGG	AT%
GAACCCACCAAGAATGTGAGAGG	Secondary structure or energy
CCAGCAGTCACCGAGTCACTGGG	Multiple matches in exons
GGTGCTCAATCTGGAAATTGAGG	Multiple matches in exons
GCAGGTGGCAGTGAGGGTGGTGG	AT%
GGAGTGGGGCTAGAGTGGAAGGG	AT%
ACTGCTGTTGCGATGCTCTGTGG	Secondary structure or energy
AGGAGCTCAGCCCTGGGGAGAGG	AT%
AGCACTGCGGGCCACCTTGGTGG	AT%
GTTATTTCTTCTACTTTGGCAGG	Secondary structure or energy
GCCGTAGGTCGGGGGTGGGAGGG	AT%
GGCCCCAGAGGAGCCCAGCCTGG	AT%
GTGGTTCCACCAGCTGGCGGGGG	AT%
CCGCGCATGACCGGCTTGCGTGG	Multiple matches in exons
AGAGCTGCTACTCTGGGGTGGGG	AT%
GCTATCAGGGTGGAGAACTGGGG	Secondary structure or energy
CCCCAGATGGCAAAGTATGTGGG	Multiple matches in exons
CTCCTTCCAGGTCCTGGCAGGGG	AT%
AAGAGAGGGAAAGCTCTGAAGGG	Secondary structure or energy
AGTAGCTGGAGGGCAGTGACAGG	AT%
CAGGGGCCCTGGATGTAGGACGG	AT%
CTCATGATCTCCCAGAACATCGG	Secondary structure or energy
GGGCAGGGATCTGTGCTGGGGGG	AT%
GCACGACCCCGATTCGCCCCTGG	AT%
AGTCATCCTCACCCCCTGCTGGG	AT%
CCCGGCAGCCTGTGGCCCAGTGG	Multiple matches in exons
CCCAGTCCCGATGCTTTTCATGG	Multiple matches in exons
CAGAGCTGCCTAGGCATGGTGGG	AT%
GAGGGATGTGCTGCAGCCGAGGG	AT%
GCCACCATCGAATCCGCCTGGGG	AT%
CCGGAGACTCTATGCCACGTGGG	Multiple matches in exons
CAGCCGGGACTGGAGTCCCTGGG	AT%
CAAGGGGCTGCCACTCGCCAAGG	AT%
AACTCCCTGCAGAGGCTGTGTGG	AT%
ACCCGACAAGAAGCACAAACTGG	Secondary structure or energy
CACTGGTACTCCCCTAGGCAAGG	AT%
AAGCCCCCCAGGCTCTTTGCAGG	AT%
CGCCCTCGGACCCGCCCCCGGGG	AT%
CAAATCCAACTATCGGCCCCTGG	Too close to reverse primer
GTCCAGATGGAAGGCACGGAAGG	AT%
CTCTGGCCAGCACACGACTCTGG	AT%
CAGGATCTTCATCTGGACAATGG	Secondary structure or energy
GCATAAGATGTTAGGGCAACTGG	Secondary structure or energy
ACAGCCGGGACTGGAGTCCCTGG	AT%
CCGGTACACCCTTTCTAGGAAGG	Multiple matches in exons
GCGTTGAGCTTGATACCTTGTGG	Secondary structure or energy
CCAGTGGGGCAATCTTGTGCAGG	Multiple matches in exons
CTGCAGGAGCCTCTGGATTATGG	Secondary structure or energy
GTGCAGAGCCCCTCTCTCTTGGG	AT%
GCCTTGAGGAGGCCATGGAGGGG	AT%
CCATGAAGATAAGGGGCACCAGG	Multiple matches in exons
CAGCTGCCTGTTTGCATGCCTGG	AT%
CGGCCCGGAGGGCTGGCGGGCGG	AT%
GTAGTGCCACCTCCTTACCCCGG	AT%
CCCGCTACAGCCTGGCCCGGGGG	Multiple matches in exons
ATGGTGGGGAAGAGGCTTTGGGG	Secondary structure or energy
GGTGGCGCAGCGCTCCGGGCGGG	AT%
GCTGTCCAGAGGCTCTGATCGGG	AT%
CCTCACTGACAACTTTGCTCTGG	Multiple matches in exons
CCAGGGAAGGGAGAGCTGAATGG	Multiple matches in exons
GCTCTGTGGCAGGCAGCTCCAGG	AT%
AGGGACTCCAGTCCCGGCTGTGG	AT%
GGGCTGTGTGCCTGGTAGTCCGG	AT%
GATGCCCACCTTCCGTTGGGAGG	AT%
GGAGCCATAGCAAGCTTGGCGGG	AT%
GACATTTTGCTATGGACAAAAGG	TTTT
GTCGGAGCTGCCCGAGGATCAGG	AT%
CTCTGCGTCTTTGACCCCACGGG	AT%
CCCTGCGCGGAGAGCCGGGCAGG	Multiple matches in exons
GCAGGAGATGGTCCTGTCCCAGG	AT%
CACGCCCTGGCCGCCCCGACGGG	AT%
GCCGCTGTCTAAGCAGCACCAGG	AT%
AGCGGCTGATGTCGTAGACACGG	Secondary structure or energy
CAAGCCCTGGCCAGAGCCCCAGG	AT%
AGAGGGGAGCACCGAGCGCCAGG	AT%
GGCCCTGACTCTGCAGCCAGGGG	AT%
AGTTCCCTGCGCGGAGAGCCGGG	AT%
CAGAGCTGCCAGCCATGCCCGGG	AT%
CCAGCAGCTGGATGGAGGTCAGG	Multiple matches in exons
CGGTGGTGTCCACCTACCAGGGG	AT%
GGACATACCCCCCACCCCCAAGG	AT%
CCCTGGACCACATTCCAAGGAGG	Multiple matches in exons
GCCTCACCTGAGAGGTAGCGAGG	AT%
AGGTGGCTGCCAGCTGCAGAGGG	AT%
GGCCTCTGGTGCTGGAGGGCAGG	AT%
CCGGCCATTCCCGGCTCCAGCGG	Multiple matches in exons
GGCAGACAGGCTGCCCCAGCAGG	AT%
GCAGAGAGCTGGCCTGCAGCAGG	AT%
CCGTGCCTTCCATCTGGACCTGG	Multiple matches in exons
CCTGCAGGACGCGGCTCAGATGG	Multiple matches in exons
GGACTTAAGAGGGATCATTCTGG	Secondary structure or energy
CCTTCACATAGGGGTCTGGTAGG	Multiple matches in exons
AGCACTGCCTCCTTCCCCCACGG	AT%
AAGCAGTTGAAGGAGGCTTGGGG	Secondary structure or energy
ACCGAGGCAATCTTGGGGAGCGG	AT%
GGTGGCTCAGTGGGAGAAACGGG	AT%
CCCTTCCTCCTAGGTAGGTTTGG	Multiple matches in exons
GAGGGGAGAGCTGTTGAAGCAGG	AT%
GAGCGGCCCGGGCCCCGTCGGGG	AT%
GCCCAGTTTAGCATTTCTGCTGG	Secondary structure or energy
CCCAGCTGGGCAAGGGAGTTGGG	Multiple matches in exons
ATTCAGCTCACTGAGGGCGTAGG	Secondary structure or energy
GGGCCCAGGGACTCCAGTCCCGG	AT%
CGCCTCGGCCTTCCTCTTCTGGG	AT%
CCACCTCCAGCCCACCTGCCAGG	Multiple matches in exons
CCCTTGTAGTGAGGATGCTATGG	Multiple matches in exons
GGACTGCTCCACATTGCAGGTGG	AT%
GTGAGGGCCAGAGGACACTCAGG	AT%
AGGAGGCCATGGAGGGGATGGGG	AT%
ACAGCATTCTGATTACATGCAGG	Secondary structure or energy
GAAGAAGCGCTGCAGCGCTTCGG	AT%
AGCCACTAGAGCAGGGAGGCTGG	AT%
GGATGCCCATGAGGCTCAGCAGG	AT%
CGCAGAACGCCTTGACCAGGGGG	AT%
ACTTTTGGCCCCTCATCTTATGG	TTTT
CGATCAGCTGGGCCTGTGGCAGG	AT%
CGTGGACCCTGGAACATACAAGG	Secondary structure or energy
GGTGCGCGCTCCGGGCCGCGGGG	AT%
CGCAGGCGTGACACATCCAGTGG	AT%
GAGCGCACGCGGCGGGCAGGCGG	AT%
ATGGCTGCAGCCTTGGGGGTGGG	AT%
GCTGGCTTAGAGGGTGCATATGG	Secondary structure or energy
CTCCCCAGGTGTCATCGCCCAGG	AT%
CCCAAGTATAAAAGAGCTTAGGG	Multiple matches in exons
GCTAGCTCTCCAATCAACAGGGG	Secondary structure or energy
GAGGAGGTGGCGCAGCGCTCCGG	AT%
GGAGACCCGTTCCTCTGTCTCGG	AT%
GAAGTCTGGATGGCTGCCCAGGG	AT%
GTCCGCGAAGGCTGTGAGCAGGG	AT%
GCAGCAGGGCAAGGGCTCCACGG	AT%
GCGGCGGCAGCGTGCTCCGCGGG	AT%
GACAGCCTGGAGAAGGCCAGGGG	AT%
CCTGTGGTCCCCTTTCCTGGAGG	Multiple matches in exons
AGGAGGCCCTAGAGGCACAGTGG	AT%
GCTCTGTCCAGATGGACTCCAGG	AT%
ACTCAAGGGTCCTCTCCCCAGGG	AT%
AGGGACCTGAGAGGTGGGGATGG	AT%
CTGGGCAAGGGAGTTGGGGATGG	AT%
AGGGGCCAGACTTGCCCCTCTGG	AT%
CTCCCAGCGGAAGATGGGTAGGG	AT%
ACTTCAGGGGCCCTGGATGTAGG	AT%
CCAGGGTGGAGTCTGGGCTCGGG	Multiple matches in exons
CCCGTGGGGGTCCCTTACCCAGG	Multiple matches in exons
CTGCCTCGCTGGGTGCATCAAGG	AT%
CTGCTTGCGTGGTGGGTGGGAGG	AT%
GACGAACTTACCTGGGGACAAGG	Secondary structure or energy
GGGGAGGGCTTTTGTTCTGAAGG	TTTT
GCCTGGGGGGCTTGGGTACCAGG	AT%
CCACTTCCGGGTGACATTGCTGG	Multiple matches in exons
GCCTAGGCAGCTCTGGGCCCTGG	AT%
CAATGCTGGAACGTGACATAGGG	Secondary structure or energy
CTCGGAAGTCCTCGATCAGCTGG	AT%
AGGACACCTGGAGCCAAAGCAGG	AT%
GGCCAATCTCCTTGGGGATGTGG	AT%
CAACCTGCGGTTAGTCGACTGGG	Secondary structure or energy
GTTACGTCCTGAGGCTCCCCTGG	AT%
GGGTTGGCTACTCTGGAAGAAGG	Secondary structure or energy
CTTTCGGGGTCCAGCTTTGGTGG	AT%
GCCGCCGCCGCCGAGCCGCGCGG	AT%
GTTGCTACTGGGGAATTGTGGGG	Secondary structure or energy
CCTTTATTGTAAACAGCAGGTGG	Multiple matches in exons
CTTTGCCAGGGCAGCACAGCTGG	AT%
CGTTTGGCGGAGCTGGGCGGAGG	AT%
CCCCGCCTGGGAAGCCATGTAGG	Multiple matches in exons
CGACCGGCCAGATGAGGCATTGG	AT%
CCTGCAGGCAACCTGGAAGTGGG	Multiple matches in exons
GCAGTCCCGGCGGGCACCACTGG	AT%
GCTGGGCACAGCGGCACCCAGGG	AT%
CTCAGCCTGACTCCTCTGTATGG	Secondary structure or energy
CCTCGTTCTGTTCTCCCATAAGG	Multiple matches in exons
CAGTCTTTGGCACCTCGACATGG	Secondary structure or energy
CTCTACGTGCGCCTGGGTAAGGG	AT%
GCCTATGCTCACCTATCGTGTGG	Secondary structure or energy
ATACAGCACAGAGGGACGACAGG	Secondary structure or energy
AGTGGTCCTGTGCTGCCCCAAGG	AT%
CGGTGGTCATGGAGGACTGTCGG	AT%
GACAAAAGGACAGCCTGGCCTGG	AT%
ATGTGGTTCCACCAGCTGGCGGG	AT%
ACTTCCACCCCCACAGGCCACGG	AT%
GCCACCTGGTGGTAGAATTAGGG	Secondary structure or energy
AGCTCGCCTGACTTCAGCTGTGG	AT%
GCTGTCCTTTTGTCTGTCTCAGG	TTTT
CGATGATGGAGTTGGCAGAGGGG	Secondary structure or energy
CCACCCCTGAGCTGGACTCATGG	Multiple matches in exons
GGGCAGCCATCCAGACTTCAGGG	AT%
GCCACTGAACCAGTTGTTGAAGG	Secondary structure or energy
GCTAGAGGGAACAGCCTCCTGGG	AT%
CTCCCGTTGGCAATGGGCGGGGG	AT%
CACGACCCCGATTCGCCCCTGGG	AT%
AGATGCTACGGTAAGAGTCTGGG	Secondary structure or energy
ATACTGGTGTCTATATTGGAGGG	Secondary structure or energy
AGGTGAAGTGAAACACTGGAAGG	Secondary structure or energy
GTTCAAGTGTCTTACTCTACTGG	Secondary structure or energy
CCCTCCCCCTCCCCCCAGCCTGG	Multiple matches in exons
ACCTCCTTGCCTTCTTTGTCAGG	Secondary structure or energy
GCGTAGAAGATGGGGGTCTGAGG	AT%
AGGGCTTGGGCTGGGTTGCGGGG	AT%
CAAAGAGTTTGTGACTGCTGTGG	Secondary structure or energy
GAACATGGAAATGGGGGGGAGGG	Secondary structure or energy
GGAGGCTCCGCGCGGCTCGGCGG	AT%
CTGCCCAGGGTTACGTCCTGAGG	AT%
CTTGGGGCTTAAGGCAACTTTGG	Secondary structure or energy
GGGGCGGAGCCGCAAACCCAGGG	AT%
AGCGCTGGATACTCACGTGACGG	Secondary structure or energy
GGGGTGTCAAGGTGCCAGTCAGG	AT%
CCGGCACCCCTGCCATGGTGAGG	Multiple matches in exons
CATGTACCGGGACCCGGAGGCGG	AT%
CATCAGCCACTACGCGGGTCAGG	AT%
CCAGGATTTGGCTCTGATGTTGG	Multiple matches in exons
ATCCGGGTAGACTGGCAGCATGG	AT%
CCAAAAAGGGGATCTAGGGAAGG	Multiple matches in exons
GGTGAAGAAGTTGCATACTGCGG	Secondary structure or energy
ACTTTCTCGTAGGGAAACCCTGG	Secondary structure or energy
GCAGAACGCCTTGACCAGGGGGG	AT%
GGGAAGGAGGCAGTGCTGGCTGG	AT%
GAGAGACACTGAGGGAGGCGAGG	AT%
CCTCAGCAGCCAGGAGTGTCTGG	Multiple matches in exons
CTGTCACTTTCAAACTGGCCTGG	Secondary structure or energy
CCCCCTAGGTCAGGTGATGGTGG	Multiple matches in exons
ACACAGACCCAGGGCCAGCTAGG	AT%
CAGCTGGCAGAGACCACAGGTGG	AT%
CAAACTGGTGAGGCTCTTGTTGG	Secondary structure or energy
GGGGGACTCACCCAGCCCTCAGG	AT%
CAGAAGAAAAGGACTGTCTTGGG	Secondary structure or energy
AGGGGGACCCGGGCCGCGGGAGG	AT%
GGGGGCTATGCCCACCTGGCGGG	AT%
GGGGAGCGGGGAAGTTCCGAAGG	AT%
GCTCCCCCGAGGAGCTGAGTGGG	AT%
CCCTAAGCTCTTTTATACTTGGG	Multiple matches in exons
CCTCCCTGCTCTAGTGGCTGGGG	Multiple matches in exons
ACTAGTACCTCTCCACACTGAGG	Secondary structure or energy
GCACCGGTTAGAGGAGGGTCAGG	AT%
CCTCCCGTTGGCAATGGGCGGGG	Multiple matches in exons
AGGCCACAGGGAGTGGAGAGAGG	AT%
GCTCCTTGCTCCGAGCACCTTGG	AT%
AAACGGTGTCTGCCACCCGCGGG	AT%
GAGAGGGCTGGGACCCACAGAGG	AT%
CCCCCGAGGCCGGAGCGGCCCGG	Multiple matches in exons
GGCCCAGGGTGAGGAACACCCGG	AT%
CTGTGCCTGCTCCCAAGGAGTGG	AT%
AAGGGCTTCAACTTTTCCGTGGG	TTTT
CTTAGGAAGTTAAGGGGTAGAGG	Secondary structure or energy
ACAAAACAGATAGACAGCCTGGG	Secondary structure or energy
AACTCCTCCCGACCTGCCAAGGG	AT%
GGCTCCGCGCGGCTCGGCGGCGG	AT%
CACCCCTTCCAGGGTCCTCCAGG	AT%
GATCAGCCGCAGGGACTGGGTGG	AT%
GGAGCGATTGACAGGCGGCAGGG	AT%
CTTCCTAGAAAGGGTGTACCGGG	Secondary structure or energy
CGCGCCGCCAACTCTGCCGGGGG	AT%
AGGGGCTGGATCGAGAAGGCTGG	AT%
AACCCCCGCCCATTGCCAACGGG	AT%
CTAAATGGAAGGCCTTTCTATGG	Secondary structure or energy
CAAGGCCTTGAGCTCTGGCTGGG	AT%
CCTGCTTGGCAGGGAGTCTGTGG	Multiple matches in exons
CCTGGAAGTGGTTCTTCTTCTGG	Multiple matches in exons
CCTGGGTGTCCTGATGCGGGTGG	Multiple matches in exons
AAACCAGTCTACTGCTTGCAGGG	Secondary structure or energy
CCTGCCCTATGTGGTCATGGAGG	Multiple matches in exons
AGGTAGAGGCGCGTGAGGCGCGG	AT%
GATCTGAGACTGTTGAGCAAGGG	Secondary structure or energy
GAAGGCACGGAAGGCATCCTGGG	AT%
CAGGTTGTGACGTGGCATAGTGG	Secondary structure or energy
GGAGCGATGGAGCCACAAGCTGG	AT%
GTACTCACTGGTGCTCAATCTGG	Secondary structure or energy
GAACCCGGGGAGAGCTGCAAGGG	AT%
CAGCCAACCCCAACAAGACGAGG	AT%
GGGAGCCAGTTTAGCCGGGCAGG	AT%
GGAACTCGGAGCCCTTCTCTCGG	AT%
CTCACCCTTCTGCTCTAGGTGGG	Secondary structure or energy
CGTGACACATCCAGTGGAGCAGG	AT%
GGGAATGGCCGGTGGCCCGTGGG	AT%
GGAGGGGCCCGCACCGCTGGGGG	AT%
CCCTGCTGCTGGTGGATCAGGGG	Multiple matches in exons
CAGGTGGCAGTGAGGGTGGTGGG	AT%
AGCGGTGCGGGCCCCTCCCGCGG	AT%
AGCGATTGCCGTAGAGCCAGAGG	AT%
GGACTTCCGAGCCTTGCGCCAGG	AT%
CCTAGAGGCTCTGTGGGGTAGGG	Multiple matches in exons
GCCATGCCCTAGGCCTCCTGGGG	AT%
CACTGCCTGCCCGGCTAAACTGG	AT%
AGGGGCCCTGGATGTAGGACGGG	AT%
GATGAGGCCTCAGCTCCTACAGG	AT%
CGAAGTGGACCTTCCTGACCTGG	AT%
GGCAGGTGGGCTGGAGGTGGGGG	AT%
CAGCAGCAAGCTGTGCTCCTGGG	AT%
GGCCCAGAGCTGCCTAGGCATGG	AT%
CTCTTTCCCTAGGCCCAAGCTGG	AT%
GGCTGCGGGGAGCGAGCGTGAGG	AT%
CAGCTGGCCTCTGCCTCGCTGGG	AT%
AGAGGCTCTGATCGGGACACTGG	AT%
ACTTTCCAGTTAAGGACTGAGGG	Secondary structure or energy
CTGTTGCGATGCTCTGTGGCAGG	AT%
CTTGACACCCCAAGGATGGAAGG	Secondary structure or energy
GTTGGCTGAGGCACCCTGTAAGG	AT%
CCGGGTCGATGTAAAACAGGTGG	Multiple matches in exons
GAGGTCCGAGACAGAGGAACGGG	AT%
GCCAGCTCACCAATCAGCAGGGG	AT%
GACTCAGCCCTAGACACGAAGGG	Secondary structure or energy
ACCCTCACACAGCACAGAGGGGG	AT%
CGCTGGGATGTGGAGCGGGTAGG	AT%
AGCCATCCAGCTTGGGCCTAGGG	AT%
CATGGGGCCGGGCGACCCCCGGG	AT%
GGCTAGAGGGAACAGCCTCCTGG	AT%
ACAGCTGGAGCAGGAGCTTGAGG	AT%
CCAGAAGAAGAACCACTTCCAGG	Multiple matches in exons
ACACTTGGCTCCATGTGTCTGGG	Secondary structure or energy
AAAGTGTGAGCCCAGGCCCAAGG	AT%
GGTCCTGGCAGGGGAAAGAAAGG	AT%
AGTCTGAGGCCCGTGATCCTGGG	AT%
AAGAACATAAACAAAGAGTGAGG	Secondary structure or energy
AGCCGGCACAAGGAGAGTTGTGG	AT%
CTTCTGGGTACCAAACTTGAGGG	Secondary structure or energy
GGGGAGTTCTGGCCAGAGGCAGG	AT%
GCAGCTCTCCCCGGGTTCTGAGG	AT%
GGAAAAGCCCTGTGGGGAGAAGG	AT%
GAAGAGGAGGAGGCCGCAGGTGG	AT%
CCCGGATGCCCCGTGCGCTACGG	Multiple matches in exons
CTCCACACCCCTCTAAGAAGAGG	Secondary structure or energy
GGCGGAGCTGGGCGGAGGCCGGG	AT%
CCCCCAGAACCAAGATGTCTGGG	Multiple matches in exons
CCCGAGCCCAGACTCCACCCTGG	Multiple matches in exons
AGGCTCCTGCTTTCTGGGGCTGG	AT%
AAAACGGTGTCTGCCACCCGCGG	AT%
CACCATGCCTAGGCAGCTCTGGG	AT%
CCTTCCCACTCAGCTCCTCGGGG	Multiple matches in exons
ACAGCAGCAGAAGCTCTACGGGG	Secondary structure or energy
GTGTGTGTGTGTGTGTGTGTTGG	Multiple matches in genome
GGTGACCCCAGGGGCGAATCGGG	AT%
CAGGTCCATGAGCTCCCCCGAGG	AT%
CCAAAGAGTCAGAATACACAAGG	Multiple matches in exons
GTACTAGGGGTGCCACCTTGTGG	AT%
GCCCTTCTCTCGGATCTCCATGG	AT%
CAGGCGGCAGGGCAGCTCTGGGG	AT%
CTTCCCACTCAGCTCCTCGGGGG	AT%
ATGGTGAGGCTGGACTCCAAGGG	Secondary structure or energy
CCCGGGATGCTGCTCAGTGTAGG	Multiple matches in exons
CACAGCACATGTGCCCTGAGTGG	AT%
GAAATACCTGAGATACACCAGGG	Secondary structure or energy
CCCCAAGTCCCCCAGCCAACAGG	Multiple matches in exons
GCACTGCCTCGGCAGGGGGCAGG	AT%
GGAGCAAGGAGCTCAGCCCTGGG	AT%
CTAGGCAGCTCTGGGCCCTGGGG	AT%
CTGCAACAACAACAACGGCATGG	Secondary structure or energy
GGCGTGGCGATGCCGGGTGGTGG	AT%
CCGTGGGCAACGGCTGTTGCTGG	Multiple matches in exons
ATTGCGCTGCCTCCTCTTGGTGG	AT%
ACCCCATGAGTCCAGCTCAGGGG	AT%
AGGCAGCCACATCCAGCAGCAGG	AT%
CCATGCAGAAGAATGGAGGAGGG	Multiple matches in exons
CACAGCCAGGGTGGCTGGCACGG	AT%
CGCCGGAACACCACGATCCCGGG	AT%
AAGCTGAGCAGGTGATGGTGAGG	Secondary structure or energy
CACTGAACTGGATTCGGCCCAGG	AT%
AGTGGCGGAAATTCCACCAGTGG	Secondary structure or energy
GAGAGCTTGTGCTGCGGGTCTGG	AT%
ATTGACTCTGCGTGGACTCATGG	Secondary structure or energy
GGCTGAGGCACTGCCTCGGCAGG	AT%
GGTGTCCAGGTGCGGTTGGTAGG	AT%
CCAGCCTCTCTGGGCTGCCTAGG	Multiple matches in exons
CCCTCAGCAACGGCTTCTCCTGG	Multiple matches in exons
GACAACAATGCCCAGGGGTTTGG	Secondary structure or energy
GGTGTTGTTACACTCAACAGTGG	Secondary structure or energy
AGGAAAGATCTCTCTTTGCCCGG	Too close to reverse primer
ATCGCCAGCGGTCCCAGACCAGG	AT%
CAGCACTGGGCCTGGGGAGAGGG	AT%
AGTTGAGTCTGCAGGGTAAGAGG	Secondary structure or energy
AGGACAGAGACCTGGGAGCTGGG	AT%
ACCCACAAGGCCTTGAGCTCTGG	AT%
GATTGCTGTTCGTCAGGGTGGGG	Secondary structure or energy
ACGCAATGCGGTGCTGGACGAGG	AT%
CCAGGGTGGCTGGCACGGCATGG	Multiple matches in exons
GGCAGTGCCACAGCCGGGACTGG	AT%
CCCGCGGGGGTCCAGTGACTGGG	Multiple matches in exons
GAGACCCCGAGGGCTCAGCCAGG	AT%
CCCACCCCACAACAGACTCCTGG	Multiple matches in exons
CCTCCTTGCCTTCTTTGTCAGGG	Multiple matches in exons
CCTGGGGACCCTGTAAGTGTGGG	Multiple matches in exons
CTGTCTATAAGAAATCCATATGG	Secondary structure or energy
GTCCCTGATGGCTCAGTCCTGGG	AT%
CCAGCTGGGCAAGGGAGTTGGGG	Multiple matches in exons
CCTGAGGGTGAGTTACAGGGAGG	Multiple matches in exons
CACCAAGTCTGAAGCAGATTTGG	Secondary structure or energy
GTGGCCCAGCAGTTCGTGATGGG	AT%
CTGGGGCTCTGGCCAGGGCTTGG	AT%
AGTGCTTCCTCTTCTTAGAGGGG	Secondary structure or energy
CCTCCACTGTCCTTGACCCCAGG	Multiple matches in exons
CCCTTCCGATCTGCGGGCCAAGG	Multiple matches in exons
GGGACACCAGCACCCCCTTGTGG	AT%
CGTGCCCGTTCCCTGCCACCCGG	AT%
ATTCTGACTCTTTGGAAACCAGG	Secondary structure or energy
AATCATATTTTTGTGGGAATGGG	TTTT
CATGTAAGTGAAGAAGATGCGGG	Secondary structure or energy
CCTGCTCTGTCCAGGGCAGCTGG	Multiple matches in exons
GCTCTGCAGCTGCGCAAAGTCGG	AT%
GCCAGAGTCCTGGGGGTAGAAGG	AT%
AGCGCTAACTGATGAATTCCGGG	Secondary structure or energy
CTACGCGGGTCAGGATGCCACGG	AT%
GCCTACATGGCTTCCCAGGCGGG	AT%
CTTCCCCAGGGCGAAGAAGAGGG	AT%
ATCCTGGAGGACCCTGGAAGGGG	AT%
ACAGCGGCAATGGGCGGTGTCGG	AT%
GAATGGCACGTGGAGTGCAGAGG	AT%
ACTGTACCGGGAGCCCAGCCGGG	AT%
CGTGGATGATGCGGCCAGGTGGG	AT%
CTGTGTGGCACGCCTGGCTGTGG	AT%
AGCCAGGTTTTAAGAGGTCTGGG	TTTT
CGACGGCTCCCTCGCCCACTAGG	AT%
CAATCACCAAGATGGCTGCAAGG	Too close to reverse primer
AGGCCATGCACACGGTGAGTAGG	AT%
AAGGGGGTGCTGGTGTCCCAGGG	AT%
CGCTCCCAGGGGGGCTCAGATGG	AT%
GATCCCTCCAGAGGCCCGCCAGG	AT%
ATGGGCGGTGTCGGGGAGCCCGG	AT%
CGGGGGCACATCAGGTGCTGAGG	AT%
CTCTTCCTCCTGCTCTGGGTTGG	AT%
ATTAGACTGCCCCAGTGGTAGGG	Secondary structure or energy
GTGCGGTTGGTAGGAGACCAGGG	AT%
CGCTGGGCACAGCGGCACCCAGG	AT%
CCCCACCAAGCAGGATGACCTGG	Multiple matches in exons
CATGTGGTTCCACCAGCTGGCGG	AT%
CAGGACAGGTAGATCTGGGGAGG	AT%
GCTTTTGCCACGGTCCAGGCTGG	AT%
AGGGTGTGAAATCTGATTTAAGG	Secondary structure or energy
CAAAACAGATAGACAGCCTGGGG	Secondary structure or energy
GAGGTTTTCTCTTCCCAGACAGG	TTTT
ATCAACCCCTGGCCTTCTCCAGG	AT%
CTCCCTTCCCTGGGATTAGGTGG	AT%
GGCGGGAAGAAACTCCCACGTGG	AT%
ACTTAGTTGTTACATTGTTTAGG	Secondary structure or energy
CGAGGTCTAGGATGTGCAGCCGG	AT%
AGACACAACACAAATACACAGGG	Secondary structure or energy
GACGTTCTGTGTGGCACGCCTGG	AT%
GTCTTCAGCTGCCTGGCGCAAGG	AT%
GCGGCTCGGTGCAGCCCGCGCGG	AT%
GCACTTGAGGGTCGGGTACTGGG	AT%
AGGGGCCCCGAAGGGAGGTGGGG	AT%
GGAGGGAGCCGGCGACGAAGGGG	AT%
GCAGGCGCACGCTCTTACGGCGG	AT%
AGGAGTCTGTTGTGGGGTGGGGG	AT%
AAGGAAGGCTTTGTTGGTAGGGG	Secondary structure or energy
GGGGCTGGCCCCGTGGCCTGTGG	AT%
GGCCTGCTCCCTGAACCTGGTGG	AT%
GATGGAGGTGGCGGTCGCAGTGG	AT%
GGGCAGCTCTTATCCAGGGTAGG	AT%
GCCCCGCTACAGCCTGGCCCGGG	AT%
GCCTGCCCGGCTCTCCGCGCAGG	AT%
AGGCAATCTTGGGGAGCGGAGGG	AT%
GCCCTCCAGCACCAGAGGCCAGG	AT%
GATCTGTGCTGGGGGGTTGGGGG	AT%
GCAAGGAGCCAGAACCCAAGGGG	AT%
GCCTCACCCTTGGTTGTAGGTGG	AT%
GGGGCTCTGGCAGGGTGTGGAGG	AT%
ATCTCCCACCTAGAGCAGAAGGG	Secondary structure or energy
GTGCTGGAGAATTACAACAAAGG	Secondary structure or energy
GGGTCCAGCCAGGTTTTAAGAGG	TTTT
GAGGTGGGGGCGGGTGCTCCAGG	AT%
CCGAATAGTGTCCGATGACACGG	Multiple matches in exons
GTGGGAGCTCACTTTGGGCTTGG	AT%
CCTCTCCACCCTGGGTGCTCTGG	Multiple matches in exons
GAGGGCACAGGCTGCAGGAGAGG	AT%
GCTTCTGAATCTCCTCCCAACGG	Secondary structure or energy
GAATTGGGCAGGGCTTGGGCTGG	AT%
CATGAGTCCAGCTCAGGGGTGGG	AT%
CCTTCTCGATCCAGCCCCTTGGG	Multiple matches in exons
GGGTACCTAACAACCACTCAGGG	Secondary structure or energy
CTCCAGTACTGCATGGAGGCTGG	AT%
GGGGAAGAGGCTGGAAAGGCAGG	AT%
CTCTTTGCCCTAGCCGCCTATGG	AT%
AATGAAGGCAGCACCCTTATGGG	Secondary structure or energy
CTGAGGAGCCCGGAGGGAGCCGG	AT%
CGCCCGGAGGCCGTAGCGCACGG	AT%
AGCACTGGGCCTGGGGAGAGGGG	AT%
ACTGCCCCATCACGAACTGCTGG	AT%
CCAATAAGGTGAGGCTGTGCAGG	Multiple matches in exons
CCAGTGGGCTATGATGGATAAGG	Multiple matches in exons
GAAGATGCCACTGTGCCTCTAGG	Secondary structure or energy
CTGAGCTGGACTCATGGGGTGGG	AT%
CAATAAGGTGAGTGCAGGCGGGG	Secondary structure or energy
GCGCGTTTGGCGGAGCTGGGCGG	AT%
ACAGTGGCGGATCATCGTGGGGG	AT%
ATGGGCAGGGATCTGTGCTGGGG	AT%
GTGGTATATTTTCTATTTTGTGG	TTTT
GCCCGTAGCTGGAGGTTGTCTGG	AT%
ATTGGGAGGGCCTACCTGGGTGG	AT%
AACTGCCCAGAGGTCAGCCCAGG	AT%
GTGTGTGTGTGTGTTGGGGGTGG	AT%
CTCAGGTGCTTGTGCACACTAGG	Secondary structure or energy
GAAAGGCCTGTGAGGGCGGCTGG	AT%
ACTGACCAGCTGATTTTTGTGGG	TTTT
CTTCCATTTAGAGCTCAGGATGG	Secondary structure or energy
GAGTGCTTCCTCTTCTTAGAGGG	Secondary structure or energy
CAGAGGGAGGAGGCTCCGCGCGG	AT%
ACCATCCGCATGATGGAGAATGG	Secondary structure or energy
AGCTGCTGGTCCCAGATGTGGGG	AT%
CTGGGGCTGAAAGGCTTCCTGGG	AT%
ATGGAGGTCAGGGATGGCGCTGG	AT%
CCTTGTGTATTCTGACTCTTTGG	Multiple matches in exons
AGGTTTCCGTCGGCAGCTTCTGG	AT%
CCACCTGGCGGGCCTCTGGAGGG	Multiple matches in exons
GCTGGGAGAGCTTGTGCTGCGGG	AT%
GCTCAGGGGCTTTCAGGTGCGGG	AT%
AAGGGTGTACCGGGAGGACGTGG	AT%
ATGAATCAACAGAGTTTCAAAGG	Secondary structure or energy
GACTTGGTGAGCTGCCTGGTGGG	AT%
GTTTTCCTTTGTCCCTTCCCTGG	TTTT
CTCCCGGCACACAGGCAGGCCGG	AT%
AATGGGGGGGAGGGACTTGAGGG	AT%
AAACCCAAGTTTGGTGAGAGAGG	Secondary structure or energy
GCATGGGGCCGGGCGACCCCCGG	AT%
CGAGGACAAAGGCTGTGACGAGG	AT%
CCAGCCCTCCGGGCCGCCCGCGG	Multiple matches in exons
CTCCTCGCAGGACTTGCTGTGGG	AT%
GGAAGATGAGCTCGGGAGTGAGG	AT%
GCGCAAGGAGCCAGAACCCAAGG	AT%
GAGGCTCAGGTGCCCAATCCTGG	AT%
CCTACCAAGCTGTCCCTCCTGGG	Multiple matches in exons
GTCATCGGCAAGGTAGGACTGGG	Secondary structure or energy
ATCAATTGAATTGAGGTTTTGGG	TTTT
GCGCTGCAATCGCTGCAGATGGG	AT%
AGCTGGACCCGAGGCTGACTTGG	AT%
AATGTTGATAGACTGGTTCAGGG	Secondary structure or energy
GCCCGGCAATAGTGCAGCACAGG	AT%
GCTGAACCAGTGGGGCTGACGGG	AT%
AGAGGTCCCGTTGCAGGACAGGG	AT%
GCAGACACCAGCACTGGGCCTGG	AT%
AGGTCGGCAGAGGCCACAAGAGG	AT%
AGGTGGGGGTCCCTGGGCGAGGG	AT%
CTCAGTGCTGTAGGCATGCTAGG	Secondary structure or energy
AGAGGGGTGTGGAGGGAGTCTGG	AT%
AGCAGGTCCAGCCAGAGCTTCGG	AT%
GGAACCTCTGGCCAGTCCTGTGG	AT%
CTACACAGTCTGTTTCAAACAGG	Secondary structure or energy
CCATTCAGCTCTCCCTTCCCTGG	Multiple matches in exons
GGCGGCTGTGCCTGCTCCCAAGG	AT%
GGGATAGCAGAGAGGCCCACAGG	AT%
GTCTTTGCTTTCTTCTTAGCAGG	Secondary structure or energy
ATGCCGCTGCTGGGGCTGAAAGG	AT%
CGTTGCAGGACAGGGTAGTGAGG	AT%
CAATGTCTCCTTCCAGGTCCTGG	Too close to reverse primer
GTGCCCTGGGGCTCTGGCCAGGG	AT%
GATGATTTCTTCAAGGTGACAGG	Secondary structure or energy
CTGAACTGGAACGGAGGGGGTGG	AT%
GGTGGGGGTCCCTGGGCGAGGGG	AT%
CCCCTTATCTTCATGGGTCCTGG	Multiple matches in exons
GGGCAAGGGGTGGGGATCGGGGG	AT%
CTCCTATTATTGCTTGGATCTGG	Secondary structure or energy
CCAGAGCCCCTTCCATCCTTGGG	Multiple matches in exons
GAAGGCGAGCCAGGAAGCCAGGG	AT%
GCACATGTCCAACAGGACCAGGG	Secondary structure or energy
CAGTGCCAGCTCTCCCCGGGGGG	AT%
ACAGCGTCGTATCCACCTAGAGG	Secondary structure or energy
AACCCCAGAGTGAGTGGCAGGGG	AT%
ACTTTTGTGACCTGCTCAGGGGG	TTTT
CCACTGGTGTCAGCGCAAACTGG	Multiple matches in exons
CTGCCTGACCCTAGAAGGGTGGG	AT%
CAATGATCAGCCGCAGGGACTGG	AT%
GTCAAGGCCACAGGGAAGGTAGG	AT%
CACGTGGCATAGAGTCTCCGGGG	AT%
CCGCGGGCGGCCCGGAGGGCTGG	Multiple matches in exons
ATTGCCAACGGGAGGGGCCGGGG	AT%
GAGCCTCAGGACGTAACCCTGGG	AT%
ACTGCACAATGGGCGCCTGGGGG	AT%
CTTCGTCGCCGGCTCCCTCCGGG	AT%
CCCCAGCCTGGGGAAAGGGCTGG	Multiple matches in exons
GGAGGGGATGGGGCTCTGGCAGG	AT%
GGGTGCCGTAGGTCGGGGGTGGG	AT%
GAGCTCACTCCCTATCGCCCTGG	AT%
CCAGACTCGGGGCGTGGGCGCGG	Multiple matches in exons
GCCGCAGCTTGGCCAGCTTGTGG	AT%
CCAAGCCCCCACCCCTGAGCTGG	Multiple matches in exons
ATCTGGACAGAGCCAGCCTGAGG	AT%
ACGCCTCGGCCTTCCTCTTCTGG	AT%
GCAGGCGGCTCTGAGGAGCCCGG	AT%
CCAGGGCACCGCTGATGTCATGG	Multiple matches in exons
CAAAGAGCTCCTCATCTCCTTGG	Secondary structure or energy
CCCAGCCCTTTCCCCAGGCTGGG	Multiple matches in exons
AGGAGGTAGGGACAAGGTCCTGG	AT%
ACCTCCTTACCCCGGGTGGCAGG	AT%
GATCCTGCAAAGAGCCTGGGGGG	AT%
CCCAGTGACTCGGTGACTGCTGG	Multiple matches in exons
GCGGAAATTCCACCAGTGGGCGG	AT%
CCTCAAGGCCCACTGTCACCTGG	Multiple matches in exons
GGTTGGTAAAAGATATGTTCCGG	Secondary structure or energy
CCCCGATGTCCATGGCTTTGAGG	Multiple matches in exons
CTGGGGAGGGTGCACCTGGCGGG	AT%
CAGGAAAGGAGCCTCACCCTTGG	AT%
GCCAAGTCCTGCAGAGGGAATGG	AT%
CCAACATCAGAGCCAAATCCTGG	Multiple matches in exons
CATGGGCAGGGATCTGTGCTGGG	AT%
GGCTCAGCAGTGGGAAGGAAAGG	AT%
GCTCTCCCTTCCCTGGGATTAGG	AT%
CCTGATGGAGCCACCCTCATAGG	Multiple matches in exons
AAATCCTGAAGCTACCCCCATGG	Secondary structure or energy
GAAGCAGCTGTGGGGAATGGAGG	AT%
CTGGGCTCGGGCAATGCTGAGGG	AT%
CCATCCCAGCTCCACAATGATGG	Multiple matches in exons
AGAGGGGCCCCGAAGGGAGGTGG	AT%
CTGCTTCTGTCCGTAGGCCCTGG	AT%
ACCAGCTGAAAGCCTGAGTGGGG	Secondary structure or energy
AGATAAGAAAACCGCGTTAGAGG	Secondary structure or energy
CGTCATCGGCAAGGTAGGACTGG	AT%
CCCCGCTTCCTCTGCTTGCGTGG	Multiple matches in exons
ACCAGCAGGACATCGCGGGTAGG	AT%
GGTTGTGACGTGGCATAGTGGGG	Secondary structure or energy
CACTGCACAATGGGCGCCTGGGG	AT%
CATGACCTTCACGGTGAGTGTGG	Secondary structure or energy
GCGCAGCTCCTCGATCTCCTCGG	AT%
AGACAAAAATCTTCAATCAGAGG	Secondary structure or energy
CCAGACTCGCCCCCAGACTCAGG	Multiple matches in exons
GAGGCCTAGGGCATGGCCCCAGG	AT%
ATGGGTAGGGGCGCCCCCAGCGG	AT%
GGAGACGCTGGGATGTGGAGCGG	AT%
CCCTCCTGCCTTGACCCCCTAGG	Multiple matches in exons
GGGGATTGACCCCAGGGCAAAGG	AT%
GCTCATCCCCTCCACAGGATTGG	AT%
GGTCAATCTTCCCCCTGAGCAGG	AT%
CCTGGGCAGGGAGTTGTGCCAGG	Multiple matches in exons
CTGGAGCCGGGAATGGCCGGTGG	AT%
AGATGCCAACCCAGAGCAGGAGG	AT%
ACGAGAGGATGAACCAGGCAAGG	Secondary structure or energy
AGGAGGTGGCGCAGCGCTCCGGG	AT%
CCCAGTCACTGGACCCCCGCGGG	Multiple matches in exons
CAGGGGATGGTCCGCTCCCAGGG	AT%
GGTCGTCCACGGCAACGTGAAGG	AT%
AGAAGCAGTCCAGGGGCTTGAGG	AT%
ATCCCTACCCCTGACAAAGAAGG	Secondary structure or energy
GGTGCTAGCCGAAAGGGCGATGG	AT%
ACGGTGGGCACGCCAGACTCGGG	AT%
GCTGCTTTCTGCCGCGGCTCTGG	AT%
CTCAGGTATGGATGTTTTGGGGG	TTTT
GGTAGGCGACACAGGCCGTCGGG	AT%
GACAGCCGGGTTCACTGGGCTGG	AT%
CTTGTGGAAGATGTTGGGCTTGG	Secondary structure or energy
GGCCAGGGCGTGGCGATGCCGGG	AT%
GAGTGGGGTGCTAGCCGAAAGGG	AT%
CACTGCCTCGGCAGGGGGCAGGG	AT%
GTGGGAGTGAGGGTGGGGGTGGG	AT%
CTGAAGTTGCCAGGAAGTCTGGG	Secondary structure or energy
ACATTCCATTGGAAGGAAATAGG	Secondary structure or energy
CAAAGAGAACTGAAGACAAAAGG	Secondary structure or energy
CCTGCACAAGATTGCCCCACTGG	Multiple matches in exons
GAAGTCTGGCGACATCTGGCTGG	AT%
CCAAACCTACCTAGGAGGAAGGG	Multiple matches in exons
GCCAACCTGCCTGAGCCTAAAGG	AT%
GCCAGCTGCAGGGTCAGGAGAGG	AT%
GCGGGAGGGGCCCGCACCGCTGG	AT%
CAATCTGAACTGGAACGGAGGGG	Secondary structure or energy
AAAAGCAGTTGAAGGAGGCTTGG	Secondary structure or energy
ATTCACCTGCTGAGGGGAGTAGG	Secondary structure or energy
CCACGCAAGCCGGTCATGCGCGG	Multiple matches in exons
GCCCCAGGGCACAGGAGTGAAGG	AT%
ATCCAGGCCACCTCAGCTGTGGG	AT%
CCCCTCCCTGGCTGAGCCCTCGG	Multiple matches in exons
AGCGCTTTCTGTGGGAGACGGGG	AT%
CACTTTTGTGACCTGCTCAGGGG	TTTT
GGACAGCCTCTGAAGGGCTGAGG	AT%
AACCACATCCCCAAGGAGATTGG	Secondary structure or energy
GTCTGTGGTGCTCTTCGGCTTGG	AT%
CAGGTCTCGCCCAAAGGCCTGGG	AT%
ACAAACCTGCAGAGGGGTACAGG	Secondary structure or energy
GAAGGGACTCTGCGAGGTTGTGG	AT%
CTAAGCACTGCAATCTGGGAAGG	Too close to reverse primer
CCCTCATAGGGCTGAACCAGTGG	Multiple matches in exons
GGGATCTGTGCTGGGGGGTTGGG	AT%
GTGCCCGTTCCCTGCCACCCGGG	AT%
CCGTGTCTGCCTCTGGCTGCTGG	Multiple matches in exons
GCGGCTGAGTAAGAGCCGCCAGG	AT%
GGGACCTGAGAGGTGGGGATGGG	AT%
GGGTGTCAAGGTGCCAGTCAGGG	AT%
GAAGGCAGGGAGAGTGAAGGTGG	AT%
GGCTAAACTGGCTCCCTGCATGG	AT%
CAAAGGCCCCCTATGCCCCAGGG	AT%
GGATGGCTGCAACATGACTATGG	Secondary structure or energy
CAGGCCAGCAATGATGTCGGAGG	AT%
AGAAGGGACGACAGCTTCTTTGG	Secondary structure or energy
GGTGGGGGAGTCACAGAGTCAGG	AT%
CGTTGCTGCCGCCACAGGAATGG	AT%
AAGTGTTCCTCTGTTGCACCCGG	Secondary structure or energy
GAGGACTGAGGAAAGCCAGCAGG	AT%
GCAGGTGGCTGCCAGCTGCAGGG	Multiple matches in genome
CCCGCGCGACAGTCCCGGCTGGG	Multiple matches in exons
ATGAACTCTCCTCAAGACGAGGG	Secondary structure or energy
AATGTATACATGTGCGAGTGTGG	Secondary structure or energy
GCTGGCCCCGTGGCCTGTGGGGG	AT%
CCTTCCAGAAGGTCTGCATCTGG	Multiple matches in exons
CAGCACCAGAGGCCAGGGAAGGG	AT%
CTCCTTCCCACTCAGCTCCTCGG	AT%
GGTGTGACCGTGTCTGCCTCTGG	AT%
AGTGGGCCTTGAGGAGGCCATGG	AT%
GATGAGGCATTGGTCGTCCACGG	Secondary structure or energy
AGGTGGCAGTGAGGGTGGTGGGG	AT%
GCTTGTTGAAGTCGAGCGCCAGG	AT%
GCGCTCTGAAGAGGACCTGGTGG	AT%
GATTGGTGAGCTGGCCCCAGAGG	AT%
GGCGGTCGCAGTGGCCGCGGCGG	AT%
GAAGTCCAGGTCCAGATGGAAGG	Secondary structure or energy
GGGCTCCAAGCTGCTTGAGGGGG	AT%
AAGGGAGGTAACCAGGGAGAGGG	Secondary structure or energy
GCATGATGACCCACCTGTCTGGG	Secondary structure or energy
CCCCTCCCGTTGGCAATGGGCGG	Multiple matches in exons
CCATCATGCAGTAGAGGTCCTGG	Multiple matches in exons
GTGGGCAGAGGTGGGCCCGTGGG	AT%
GGCAGGGTCCATGTCCTGCTTGG	AT%
AGCTGAGATGCCCCAGGATTTGG	Secondary structure or energy
ACAACCTGCGCACCGACCGGTGG	AT%
CCAGGAAGCCAGGGAGTGGCAGG	Multiple matches in exons
GGCCTGTCCTCCCAGGGAGCTGG	AT%
ACCCAAGAATTGCGTGTGCCAGG	Secondary structure or energy
CCGGGGGGCCACCGTGTCATCGG	Multiple matches in exons
GAAAGGTCTCATTCCAGTGCGGG	Too close to reverse primer
GTGCTCCTTGGCCCGCAGATCGG	AT%
GAGCATGAAAGTGGACATACAGG	Secondary structure or energy
CTTACCTCCGGCCCGCCGCAGGG	AT%
CACAGTATGGCTGCAGCCTTGGG	Secondary structure or energy
CAGATTGCGCTGCCTCCTCTTGG	AT%
AGCCGAAGAGCACCACAGACAGG	AT%
GGGAAAGGCCAATCCTGTGGAGG	AT%
GCTGCTGGGTGTGTGTCTGGAGG	AT%
GGCGTGGAAGGCATCCTGAAGGG	AT%
ATGGTGAGGGGAGACCCCGAGGG	AT%
GCAGCGCTCCGGGCGGGAGAAGG	AT%
AATAAAGGCAGATGTGTGACAGG	Too close to reverse primer
AGGCTGGGCATAAGATGTTAGGG	Secondary structure or energy
ACCCAGCCCTTTCCCCAGGCTGG	AT%
CTACCACAACTCAGAAGGGAAGG	Secondary structure or energy
GGAATGATCAAGCAGGAACCTGG	Secondary structure or energy
CCAGGGCTCTGGGGCCCACCAGG	Multiple matches in exons
GGATGGGAGTGGTGCCCTGTTGG	AT%
GCACCCCCTCTTCTTCGCCCTGG	AT%
CAGCTCTGTGCGTGAGCTGAGGG	AT%
CTCACTTCATCTGCAGGGTCAGG	Secondary structure or energy
GTCAGTGAGGCCTGAAAGCAAGG	Secondary structure or energy
CGGCTGAGTAAGAGCCGCCAGGG	AT%
AGGAGACAAGGGCACAAGGGTGG	AT%
GCAGGTAGACCAGGAAGAAGAGG	Secondary structure or energy
GGGTCCGACTGGGGAGGAAAAGG	AT%
CCCAGACCCAGAAAGGAGCTAGG	Multiple matches in exons
CCTCAGGGCTAGCTCTCCCAAGG	Multiple matches in exons
GGCAGAGTTGGCGGCGCGCGAGG	AT%
GGCCACCATCACCTGACCTAGGG	AT%
CTTCCCACCTACCCCTACCTGGG	AT%
GTGGCATTCCACATCAACAAGGG	Secondary structure or energy
AGCAAGGCTGGGGGTCCGACTGG	AT%
CCCCTCTCTCTTGGGGCAGGAGG	Multiple matches in exons
CCTCGATGCTCTTATGTTTCTGG	Multiple matches in exons
CTCTGCACCACTTTCTCGTAGGG	Secondary structure or energy
AGTGTTTGGTTCCACGGCCCTGG	AT%
AGAAGTACCACAGTCAGGTGAGG	Too close to reverse primer
GCGTGGAAGGCATCCTGAAGGGG	AT%
CTCCCCCCAGCCTGGGGAAAGGG	AT%
AAGGTGGAGGTGTCGGGGCAAGG	AT%
CTAATGTTCTCTCTGGAACCTGG	Secondary structure or energy
GCAGGTGTAAAGTTGGCAGCGGG	Secondary structure or energy
GCCAGGGTGGAGTCTGGGCTCGG	AT%
CCAGGACCTCTACTGCATGATGG	Multiple matches in exons
GAGCTGCCCCTTCCTAGAAAGGG	Secondary structure or energy
GAGGAGTTTAAGCCCCGCCTGGG	AT%
ATGGGGGTGCAGGTGCCTCAGGG	AT%
CAGGCACCATCATGCAGTAGAGG	Secondary structure or energy
GCAGGGGTGGCTTTGGTAACAGG	AT%
CAAGAAAGCACCAAAGACCAAGG	Secondary structure or energy
AATGATCAGCCGCAGGGACTGGG	Secondary structure or energy
CCACCATCGAATCCGCCTGGGGG	Multiple matches in exons
GCAGGCTCAGGAGGCTGGGATGG	AT%
GGCCGGTGGCCCGTGGGGGAAGG	AT%
CTGTCCTGCAGGAGGCCTGGAGG	AT%
GGGGTGTGGAGGGAGTCTGGCGG	AT%
AACTTTACACCTGCTGGTGCAGG	Too close to reverse primer
GAGACGCTGGGATGTGGAGCGGG	AT%
CCCGCCCTCGGACCCGCCCCCGG	Multiple matches in exons
GCGGTGGTGGTGGGCCTGGCAGG	AT%
GCCTCTACCCTGGACTTCTCTGG	AT%
AACACCGACGGTCCCTCTCCTGG	AT%
AGCCTGGGTGGAGGGGTGGGGGG	AT%
GGGCTGGACACAGTGGGAGTTGG	AT%
GTGGGCGGAAAAGCCCTGTGGGG	AT%
AGACACCAGCACTGGGCCTGGGG	AT%
CACCCGGCATCGCCACGCCCTGG	AT%
GGGGAAGCAACAGCTGGGATTGG	AT%
CCATATGTGAAGATGAGTTCGGG	Multiple matches in exons
GCCCCCCAGGAAGGGCTTAGGGG	AT%
GCTGAGCCTGCGCTCTGAAGAGG	AT%
CAGGACAAAGGCCAGGACTGTGG	AT%
GGCCTCAGGCCTGCCTGTGCCGG	AT%
GGGGACTCAGGGGCTGTCCCAGG	AT%
GAGGCCTCATCACCAGCTGTGGG	AT%
CGCATCAGGACACCCAGGTAGGG	AT%
AAGCTGGAGCGCCTGCCCGACGG	AT%
GGCGGGCAGGCGGGCCATGGAGG	AT%
ACCCTCTGTCCCCCACATCTGGG	AT%
AGCCATGGGGTGTCGGTGCTGGG	AT%
CTGCTGGGTGTGTGTCTGGAGGG	AT%
GAGGGGCCCCGAAGGGAGGTGGG	AT%
CCGCCCGCGCTGTTGCGCATGGG	Multiple matches in exons
GCCCAGCTGGGTGTAACCCCAGG	AT%
GACTCTGCGTGGACTCATGGGGG	AT%
GCTGGGGCTGAAAGGCTTCCTGG	AT%
GGATGGACACCTCCCCAATGGGG	AT%
AGAGGCCAGGGAAGGGACAAAGG	AT%
CCTCCTGGGGGAGTCATCTGTGG	Multiple matches in exons
CCCACCTCTGCCCACTGGCCTGG	Multiple matches in exons
GCCAAGGCACAACTACCGGAGGG	AT%
GAGAGTACCATGCCCTGGCGGGG	AT%
CAGGTGCCTCAGGGTCTCCGTGG	AT%
AGCGCGACGAACCCATTCCGCGG	AT%
ACCTACCCGCGATGTCCTGCTGG	AT%
CCCCTCCCACCCCCGACCTACGG	Multiple matches in exons
CTACTCTGACTCTGGATGTCAGG	Too close to reverse primer
AAGTGGAGAGGAAGGGGAGAGGG	Secondary structure or energy
CGCGTAGTGGCTGATGACCCGGG	AT%
AAGGGGATCTAGGGAAGGGGTGG	AT%
CACTCCTGTGACCTCACCCCTGG	AT%
GAACATGCCCATCAGGTGGCTGG	AT%
AGCCGCGTCCTGCAGGAGCTGGG	AT%
AGCCAGGTGAGGGGAGGCAGAGG	AT%
AGCAAAGAGGGCTGTGTGCCTGG	AT%
GGGCTCCGAGTTCCTAAAGGAGG	AT%
GAGGTGCGCGCTCCGGGCCGCGG	AT%
GAGGCAATCTTGGGGAGCGGAGG	AT%
CCACTTAAAGGTAGGTGTTGGGG	Multiple matches in exons
GGCAGCCATCCAGACTTCAGGGG	AT%
CAGCCTTCACTGTGACACGGGGG	AT%
CCCAGGCTGGGGGGAGGGGGAGG	Multiple matches in exons
GACAGGTTTATTTTCCCCTTCGG	TTTT
CCAACCGCACCTGGACACCCTGG	Multiple matches in exons
GTTACACTGGAGCCTGCTGCAGG	AT%
GTCCTGCGCCTCCTATGAGTAGG	AT%
CCTCGGGCAGCTCCGACTTGGGG	Multiple matches in exons
CAGGGAGTGGAGAGAGGGTGGGG	AT%
AGGGAAGCAGCTGTGGGGAATGG	AT%
CCCCGCCCATTGCCAACGGGAGG	Multiple matches in exons
GACTCCCCCAGGAGGAAGACAGG	AT%
GGCAGAGGGGTTGTAGCAGAGGG	AT%
GATGCTGGTGGTTGTAGGGCAGG	AT%
CTAAGAAGAAAGCAAAGACTGGG	Secondary structure or energy
ACAGGTGCGACAGTCACATCTGG	Secondary structure or energy
AAACTCGGAGCGCACGAAGCGGG	AT%
AACCCTGACCAGAGGTGAGCAGG	AT%
CCTCTGCAGCCCCTTTCCTCAGG	Multiple matches in exons
CTGGGTGCTCTGGGTCATGGAGG	AT%
GACCAGAAGGAAGACCCAGGAGG	AT%
AGGGCCCTGACTCTGCAGCCAGG	AT%
CCATCATTGTGGAGCTGGGATGG	Multiple matches in exons
CCGCCCAGTCGACTAACCGCAGG	Multiple matches in exons
CCAAACGCGCTACTTTACTTGGG	Multiple matches in exons
GCATGTCATCGGCTCAGCAGTGG	AT%
GCCGGGCGACCCCCGGGGGCGGG	AT%
ATCGCGGGTAGGTGCCCCTGAGG	AT%
GAGGGACTTGAGGGTGAGGAGGG	AT%
AAGCACTTATCCTCAGGATAGGG	Secondary structure or energy
CCTGGTGCCCCTTATCTTCATGG	Multiple matches in exons
CATGTCCAACAGGACCAGGGTGG	AT%
ACCTGCTGGTGCAGGTTGCTCGG	AT%
CAGTGGGAACACAGTTATGTGGG	Secondary structure or energy
GCTCCCCTAGTTCGCGAGCCTGG	AT%
ACAGGTTCCTGGAAAGCAACTGG	Secondary structure or energy
GGCCCAGCAACTCCAGTGTAAGG	AT%
AACCTTCGCTCTTCATTGACTGG	Secondary structure or energy
CTTCCACCAAGGCATCCGAGGGG	AT%
GCTTGGCTTCTTCCCCCAGGAGG	AT%
GGAGAGTGCAGGCAGTACAGAGG	AT%
CCACTGGGCCACAGGCTGCCGGG	Multiple matches in exons
GGGCCACATCTCCAGGACTCTGG	AT%
GGCAGGTTAGGAGGAGCAGGAGG	AT%
ACGCTATCGTGGGCATCGTCTGG	AT%
CACTTCCTGGGAGGAGGCCCAGG	AT%
AGGACAGGGTAGTGAGGTGGGGG	AT%
CCTAGGCTGAGGTAGGGATGCGG	Multiple matches in exons
AAGTCGCCCAGCTCCCTGGGAGG	AT%
CACGGCATGGGGCACTGGACAGG	AT%
GGGAGCGGGGAAGTTCCGAAGGG	AT%
CCAACTACCAATCCATCAAATGG	Multiple matches in exons
GACGTGGCATAGTGGGGAAGAGG	AT%
GCGGAGGGCCAACTGCAAGAAGG	AT%
AGGACAACTAAATACATGACTGG	Secondary structure or energy
CGCCTGGTAGGTCATGCTGGCGG	AT%
ACTATGCTAAAACTGTTTCTTGG	Secondary structure or energy
GGAGACCAGGGGCCGATAGTTGG	AT%
GGGAAAAGCAGGGGTGGCTTTGG	AT%
CCTCTGTTGCACCCGGACAAAGG	Multiple matches in exons
AGTGTCCACCACCCTTTGAATGG	Secondary structure or energy
GGTTCTCCTCGGGAATGGCCGGG	AT%
GGGCCGCCCGCCAGCCCTCCGGG	AT%
GGTCTCTCTCAGGCACGTGAAGG	AT%
CCCCGAGCCCAGTTCCCAGTGGG	Multiple matches in exons
GGGTTCTCCTCGGGAATGGCCGG	AT%
CCAGGCTGGGGGGAGGGGGAGGG	Multiple matches in exons
GGGAGAGCTCAAGAGCCAGATGG	AT%
AAGTATGAGCCCATCTCACTGGG	Secondary structure or energy
GCTATATACAGCCTAAAGCAAGG	Secondary structure or energy
CAGCCCTTTCCCCAGGCTGGGGG	AT%
CAAGCGGCTCAATGCGCACACGG	AT%
GGCCCGGGCCCCCTTACCTCCGG	AT%
ACCTCAGAGCTTGCTGCAGAGGG	Secondary structure or energy
CTGCTACATCATTTTGTGATTGG	TTTT
CTCCTTCCCCCACGGGCCACCGG	AT%
CATCGGCCACCACGGTGCGGAGG	AT%
GACCACGGCCGAGGCTACCTGGG	AT%
GCAACCTGGAAGTGGGGGTAGGG	AT%
GTGGCTGGATTTCCAGCCCTGGG	AT%
CAGCTGCCCTGGACAGAGCAGGG	AT%
GTCCTTAGGTCCCACTCAGAAGG	Secondary structure or energy
CCGCTCTGGTGGATATCATCGGG	Multiple matches in exons
AGCTCTGCCACCACTGTCCTAGG	AT%
AAACCCCCGCCCATTGCCAACGG	AT%
CAGACTTGCCCCTCTGGTAAGGG	Secondary structure or energy
GGATGAAGTAGGGCTGGGTCAGG	AT%
CACTGTTGGGTGACAGCCAGAGG	AT%
CCCCAAGTATAAAAGAGCTTAGG	Multiple matches in exons
GGGTAGGGTGGACTGGCAGGTGG	AT%
GGCACGCTAGCACTTGGCAGTGG	AT%
GGCCTTTGGCTCTGCTTTGATGG	Secondary structure or energy
CTGCTTGGCAGGGAGTCTGTGGG	AT%
CAGAGCCTCTGGACAGCACAGGG	AT%
[truncated: 2,048 more rows]
