# Supplementary material for: A benchmark of computational CRISPR-Cas9 guide design methods
Source: PLoS Comput Biol. 2019 Aug 29;15(8):e1007274. doi: 10.1371/journal.pcbi.1007274 (PMC6738662; doi:10.1371/journal.pcbi.1007274)
Supplement: S1 Dataset — Tab-separated values (TSV) files containing a list of exons for the 500k, 1m, 5m and full datasets. Comma-separated values (CSV) files containing the accepted and rejected guides as reported by mm10db in the 500k test. The two experimentally validated guides datasets, which contain flags indicating whether a guide was experimentally efficient or inefficient. Scripts used to generated the artificial genomes. (ZIP) [file pcbi.1007274.s001.zip › S1_Dataset/Xu-2015_Is-Efficient.csv]

Gene Symbol	chrom	start of target	strand	sequence(target+3'+5')	log2 fold change, HL60	log2 fold change, KBM7	Xu-2015_Is-Efficient
RPL21	chr13	27830430	+	AAAAAGAAAGAAGCCAAAGAGAAAGGTACCTGGGTTCAAC	-2.615300307	-4.056527469	1
RPL32	chr3	12880903	-	AAAACAAAGCACATGCTGCCCAGTGGCTTCCGGAAGTTCC	-0.231889044	0.506540188	0
RPS4X	chrX	71495391	+	AAAACTTCTTACCCATGAATCCAGCAGGGTAGGTTATATC	-2.027109509	-1.62416256	1
RPL17	chr18	47015751	-	AAAAGGAACAGATTGTTCCTAAACCAGAAGAGGAGGTTGC	-2.665254241	-3.38127104	1
RPL12	chr9	130211949	-	AAAAGTTGGTGATGACATTGCCAAGGCAACGGGTGACTGG	-2.367412293	-1.659859154	1
RPL9	chr4	39458027	-	AAAATATATCCGCAGGGTTCGGATGAGACCAGGTATGTGC	-1.943095286	-2.748185067	1
RPS11	chr19	50000498	+	AAACAAGAAGAGGGTCCTGCTGGGAGAAACTGGCAAGGAG	1.102738491	0.338972488	0
RPL6	chr12	112843079	+	AAACACAGATCGCAGGTAGCCCTGGAGCTGAGGAATAGCT	-1.046941407	-4.098003902	1
RPL10	chrX	153629343	+	AAACAGGTTGACAACTCAGCCCTGCTCATGAGGCAGCAAA	0.464879055	0.494337225	0
RPS14	chr5	149826494	-	AAACCATCTGCCGTGTGACTGGTGGGATGAAGGTAAAGGC	-1.914672596	-3.584972606	1
RPS6	chr9	19378882	+	AAACCTTGTTTGTCGTTCCCACCACTGATTCGGACCACAT	0.923756374	0.00127094	0
RPL7	chr8	74203401	-	AAACGCTTCAAAGAGGCAAATAACTTCCTGTGGCCCTTCA	-2.585490649	-2.298099929	1
RPS27	chr1	153964059	-	AAACTACCGTTTGTGCATGGCTAAAGACCGTGGTGATTTT	-3.659259399	-3.330999529	1
RPS20	chr8	56985779	-	AAACTCCTTGTGGTGAAGGTTCTAAGACGTGGGATCGTTT	-3.89997273	-5.236907566	1
RPS7	chr2	3628408	+	AAACTTTTTCTGGTGTCTATAAGAAGCTCACGGGCAAGGA	-1.195741197	-2.840858293	1
RPS13	chr11	17097012	-	AAAGCAGTTGCTGTTCGAAAGCATCTTGAGAGGAACAGAA	-1.015476244	-1.767304085	1
RPL15	chr3	23960804	+	AAAGCTATCAGAAGAAATCCTGACACCCAGTGGATCACCA	-2.361818444	-3.283341067	1
RPL10	chrX	153627871	+	AAAGGCAAAAGTGGATGAGTTTCCGCTTTGTGGCCACATG	-0.438787302	0.478661602	0
RPS16	chr19	39924306	-	AAAGGGTGGTGGTCACGTGGCCCAGATTTATGGTGAGTCC	0.268688232	0.37787609	0
RPL27A	chr11	8706333	-	AAAGTCCACAATTTGTCAAGGTTGACAGTTGGGCAGAAGC	-1.340023292	-2.506214547	1
RPL27A	chr11	8706293	+	AAAGTTGGTATGAAGCATTACCACTTAAAGAGGAACCAGA	-1.599526441	-4.318316841	1
RPL21	chr13	27830451	-	AAATTCTTACCTGGCGCTTTAGTTGAACCCAGGTACCTTT	-2.577098407	-3.911228427	1
RPL10	chrX	153628914	+	AACAAGGAGCATGTGATTGAGGCCCTGCGCAGGGCCAAGT	-1.092782969	-3.305160185	1
RPS12	chr6	133137695	-	AACACAATCCTTAGCAGCCTTACCTTAATTAGGTTGATTT	-0.409699522	0.316927623	0
RPL13	chr16	89627692	-	AACCGTGGGGCAGCGCACGATGGGCCGGATGGGACCCGAC	-0.027375705	-0.099785542	0
RPS2	chr16	2014262	+	AACGCCCCAACGACCGACGCGTACCTTAATAGGCAGGGAG	0.929213144	1.319956484	0
RPL26	chr17	8280931	-	AACGGAAAGCCAAATCTCGCCAAGTAGGAAAGGAAAAGGG	0.100299852	1.021547439	0
RPS9	chr19	54705385	+	AACGTGAGGTCTGGAGGGTCAAATTTACCCTGGCCAAGAT	-2.032586136	-1.694143699	1
RPL17	chr18	47017802	-	AACGTTTTATTTTCTAGCATGCAAATCAAGAGGTTCCAAT	1.06157922	0.305635277	0
RPL13	chr16	89628759	+	AACTGAAACTGGCCACCCAGCTGACCGGACCGGTCATGCC	-1.721658399	-2.745070682	1
RPS12	chr6	133135894	+	AACTTCACCCGTAACCCACCGCCATGGCCGAGGAAGGGTG	0.545177834	-0.304752431	0
RPL18A	chr19	17972942	+	AACTTCGGGATCTGGCTGCGCTATGACTCCCGGAGCGGCA	-1.95330196	-3.91405255	1
RPL4	chr15	66794207	+	AACTTTATCTTCAACTACCAAAGGAAGTTCAGGAACTTCC	-1.592854937	-1.080583052	1
RPS14	chr5	149827235	-	AAGAACAGGTCATCAGCCTCGGACCTCAGGTGGCTGAAGG	-1.627462791	-1.823389811	1
RPS26	chr12	56437922	-	AAGAACTCAGCTCCTTACATGGGCTTTGGTGGGGGACGTG	-0.024779026	0.363353069	0
RPL23A	chr17	27047817	+	AAGAAGAAGATCCGCACGTCACCCACCTTCCGGCGGCCGA	-2.482240453	-2.333717089	1
RPL10	chrX	153629249	-	AAGAATGTAGATACAAAGACATAGGTGGACAGGAAGTAGA	-0.061328054	0.530474307	0
RPS6	chr9	19376618	+	AAGACGCTGAATCTTGGGTGCTTTGGTCCTAGGTTTCTTA	0.992624967	0.5602741	0
RPL19	chr17	37357566	-	AAGAGACAGATCCCAGGTACTCACGGGAGTTGGCATTGGC	-2.350663532	-3.457161894	1
RPL13A	chr19	49994763	+	AAGAGGAAAGAGAAAGCCAAGATCCACTACCGGAAGAAGA	-1.875238977	-2.882859086	1
RPL4	chr15	66794178	-	AAGATAAAGTTGAAGGCTACAAGAAGACCAAGGAAGCTGT	-5.108239579	-4.549773237	1
RPL7A	chr9	136216820	+	AAGCAAGAGAAGAAGCAGAGACTGTTGGCCCGGGCCGAGA	0.396942593	0.337640942	0
RPL19	chr17	37360822	+	AAGCACGCAAGCGCCGTGAAGAGCGCCTCCAGGCCAAGAA	-0.005843903	0.070812783	0
RPL15	chr3	23959399	+	AAGCAGTCTGATGTCATGCGCTTTCTTCTGAGGGTCCGCT	-1.612532547	-2.328050462	1
RPL4	chr15	66793707	+	AAGCAGTTTAATTACCAGGGATGTTTCTGAAGGCCTTGAT	-1.448751975	-3.426250683	1
RPL23A	chr17	27047755	+	AAGCCAAAGCGAAGGCTTTAAAGGCCAAGAAGGCAGTGTT	-3.339824098	-3.353391628	1
RPL15	chr3	23959352	+	AAGCCAAGATGGGTGCATACAAGTACATCCAGGAGCTATG	-1.660824182	-3.373896041	1
RPS11	chr19	50000536	-	AAGCCCAGACCGATGTTCTTGTAGTACCGCGGGAGCTTCT	0.314935958	-0.249588032	0
RPL7	chr8	74204036	-	AAGCTCAACAAGGCTTCGATTAACATGCTGAGGATTGTAG	0.416204604	0.198144418	0
RPL7A	chr9	136217140	+	AAGCTCAGCTGGTGGTGATTGCACACGACGTGGATCCCAT	-3.997194453	-3.675202958	1
RPL27A	chr11	8705610	-	AAGGACACTTACTATTTGTCGAAGTTGATCCGGTGGTGAT	0.7818044	-0.350400018	0
RPL10	chrX	153628960	-	AAGGGGGCTGCAGCACTACATACCTTCTGGCGGCCAGGAA	-1.90759936	-3.201122079	1
RPL27A	chr11	8706250	+	AAGGTGGTTGTTACCTCTTCCTAGCCACCCAGGCTACTTT	-3.752419081	-2.393389392	1
RPL9	chr4	39458130	+	AAGTGAGCATACACAGACCTCATCTTGTAACGGAAGCCCT	-1.324996503	-2.910971595	1
RPL7A	chr9	136216514	+	AAGTGCCTCCTGCGATTAACCAGTTCACCCAGGCCCTGGA	-3.273214632	-3.783606753	1
RPL5	chr1	93301796	+	AAGTGGAGGTGACTGGTGATGAATACAATGTGGAAAGCAT	-1.922325671	-4.730118186	1
RPL10	chrX	153627879	+	AAGTGGATGAGTTTCCGCTTTGTGGCCACATGGTGTCAGA	-0.02068738	0.788140838	0
RPS12	chr6	133138178	+	AAGTGGTTGGTTGCAGTTGTGTAGTAGTTAAGGTAAGTCA	0.654889068	0.081639905	0
RPL26	chr17	8280889	-	AATACAAGGAAGAAACCATTGAGAAGATGCAGGAATAAAG	-0.298697397	-0.081832672	0
RPL8	chr8	146017179	+	AATACACAAACTGGCCCGTGTGAATGCCCTCGGCGGCAAT	-1.797132617	-3.569834941	1
RPL5	chr1	93303168	+	AATACATAAAGAACAGCGTAACTCCAGACATGGTAAAACA	-1.496192859	-3.812854749	1
RPL10A	chr6	35438520	-	AATAGAATTTATTCAAATGTGCCTTAATATAGGCGCTGGG	-0.465337736	0.266358041	0
RPS4X	chrX	71495994	+	AATATTTATATAAGATACTTACAAACACACCGGTCAATTT	-1.744460512	-3.994558518	1
RPL6	chr12	112843795	+	AATGACAAATTTCTGGTGTGTTCTTCGTAGAGGAACTCGA	1.68481927	-0.283285231	0
RPS26	chr12	56436298	-	AATGACGAATTTCTTAATGGCCTTGTCCTTGGGCACGCAT	-0.366406869	-0.178072636	0
RPL3	chr22	39709209	+	AATGCTTTCTTCTCCTCCATGGTCTGGAAGCGGCCATGGC	-1.746812281	-3.602482174	1
RPL36AL	chr14	50085577	+	AATGGCCAGCATCCTCTTGGATCTGCAGTTAGGCTCAACA	0.034524072	0.671793418	0
RPS3	chr11	75112700	+	AATGTTCTTGGTGAGAAGGGCCGGCGGATTCGGGAACTGA	-0.063432368	-0.213477652	0
RPL27A	chr11	8707259	-	AATTTGGCCTTCACGATGACAGGCTGCTTTGGGAGCTTTC	0.282347831	0.299508133	0
RPS29	chr14	50053033	+	AATTTTCGCGGGTGGCTCCAGTACAGCTGCTGGTGACCCA	-2.410756263	-2.61190113	1
RPS14	chr5	149827181	+	ACAAAAGTGTCATTGAAGGATGCAAAGATATGGCAGACAC	-1.138307611	-1.553622983	1
RPL4	chr15	66794953	+	ACAAACCTTTAGACATGACCAGTGCTGGTAGGGCTGAGGC	-1.30058095	-3.195979674	1
RPS7	chr2	3627828	+	ACAAAGCACAGCAGAACAATGTGGAACACAAGGTAATAGG	-1.561476422	-4.2702497	1
RPL18	chr19	49120626	+	ACAACCTCTTCAACACAACCTGGTTGAATGTGGAGTTGGT	-1.219949072	-2.593980455	1
RPL10A	chr6	35438073	+	ACAACGAAAACATGGTGGCCAAAGTGGATGAGGTGAAGTC	-1.899471808	-3.282169679	1
RPL6	chr12	112846225	-	ACAAGAGGAAGTACTCAGCCGCTAAATCCAAGGTAAGGGA	-1.468374526	-3.560837101	1
RPL6	chr12	112844112	+	ACAAGTAATAAGCCACTAGCCAGCTGCTTCAGGAAAACCA	0.246596762	-0.387400989	0
RPS4X	chrX	71493791	-	ACAAGTTGTGCAAAGTGAGAAAGATCTTTGTGGGCACAAA	-0.455000648	-0.446764764	0
RPL36AL	chr14	50085632	+	ACAATCTTCTTTGTGGTCTTAGCCTTCTTCCGGAAAATTG	0.087859528	-0.112893152	0
RPL8	chr8	146017182	+	ACACAAACTGGCCCGTGTGAATGCCCTCGGCGGCAATGAA	-3.608042782	-1.027121296	1
RPS18	chr6	33244199	-	ACACACCCACGGTGCGGCCACGGCGGCCAGTGGTCTTGGT	-1.635314746	-2.614751681	1
RPS11	chr19	50001252	-	ACAGACATGTTCTTGTGGCGCTTCTCGAAGCGGTTGTACT	-1.534470833	-1.063036918	1
RPL23	chr17	37009307	+	ACAGCTCCTACCGGAAGACCCAAGGAAATCCGGAATTTCG	0.536464042	0.904025686	0
RPS8	chr1	45241804	-	ACAGGCCCACGCTCGCACCCACCTTGGTGTTGGCAGCTGG	-2.618839627	-2.538459464	1
RPS18	chr6	33243791	-	ACATCCTTCTGTCTGTTCAAGAACCAGTCTGGGATCTTGT	-1.800869356	-3.421014132	1
RPL4	chr15	66792401	+	ACATTCCTGGCCTGGCGAAGAATGGTGTTCCGGCGCATGG	-0.055872331	0.597229431	0
RPL13A	chr19	49994971	+	ACCACCTGCACTTATTCTTGGCAGAGGCTACGGAAACAGG	0.230663399	0.43617682	0
RPL14	chr3	40502912	+	ACCAGAAGTATGTCCGACAAGCCTGGCAGAAGGCAGACAT	-2.629598679	-4.951774351	1
RPL10A	chr6	35437214	+	ACCAGCAGCACTGTGACGAGGCTAAGGCCGTGGATATCCC	0.541646149	-0.424543715	0
RPS3	chr11	75111846	+	ACCAGGACAGAAATCATTATCTTAGCCACCAGGTAAAACT	0.820790878	0.150868237	0
RPL19	chr17	37360789	+	ACCAGGCTGAGGCCCGCAGGTCTAAGACCAAGGAAGCACG	-2.479477066	-4.682951689	1
RPL18	chr19	49119434	-	ACCAGGTATGTGCACTGCGCGTGACCAGCCGGGCCCGCAG	1.014884236	0.651685078	0
RPS15	chr19	1440167	-	ACCATCTCGGGTAGGATGATCATGTCCCGCAGGTGCGTCT	-2.890905574	-2.340899476	1
RPL3	chr22	39709203	+	ACCATGAATGCTTTCTTCTCCTCCATGGTCTGGAAGCGGC	-1.135710396	-3.09625825	1
RPL21	chr13	27830590	+	ACCCAGAGAAGCACACTTTGTGAGAACCAATGGGAAGGAG	-1.629030464	-3.893738368	1
RPL10	chrX	153628802	+	ACCCCAATGTAGGCTCCAAACAGGCATGCGAGGTGCCTTT	-1.320025566	-3.53007924	1
RPS8	chr1	45243456	-	ACCCCTACAGGGAAGTAACACGCACCAGCTTGGCTCCCTT	-1.567011345	-1.986509083	1
RPS10	chr6	34392461	-	ACCCTACGCCGTAGCCGTCCAGAGACTGGCAGGCCTCGGC	-1.102402024	-4.002990367	1
RPS18	chr6	33240489	-	ACCCTACTTCACTTACCTTAATGGCAGTGATGGCAAAGGC	-1.378614953	-2.998473878	1
RPL7	chr8	74204481	+	ACCCTCTGATTCTGATGACAAACGCCAATTTGGGTTCTGC	1.452053829	0.327236907	0
RPS14	chr5	149827213	-	ACCTCAGGTGGCTGAAGGAGAGAATGTATTTGGTGTCTGC	-0.230485064	0.421568204	0
RPL13A	chr19	49993805	-	ACCTCGCACGGTCCGCCAGAAGATGCGGCTGGGGGCCCGG	-2.782900983	-1.041377464	1
RPS17	chr15	83205613	+	ACCTGAAGGTTGGACAGACTGCCGAAGTCCTGGAACGAGA	-1.419391792	-2.338553022	1
RPS15	chr19	1440173	+	ACCTGCGGGACATGATCATCCTACCCGAGATGGTGGGCAG	-3.046903008	-1.821260246	1
RPL23A	chr17	27047841	+	ACCTTCCGGCGGCCGAAGACACTGCGACTCCGGAGACAGC	-1.74637874	-3.074306336	1
RPL8	chr8	146016700	+	ACCTTCTTGGAGCCGGAGGGCAGCTTCACACGGGTCTTCT	-0.299345243	-0.234100101	0
RPL18A	chr19	17972169	-	ACGACATGATTAGGCGCAAAGATTCGCATGCGGTAGAGGG	-2.381138909	-4.625453824	1
RPS17	chr15	83208780	-	ACGACTTCCACACGAACAAGCGCGTGTGCGAGGAGATCGC	-0.100076261	0.765148738	0
RPS20	chr8	56985781	+	ACGATCCCACGTCTTAGAACCTTCACCACAAGGAGTTTTT	-1.216491767	-2.898883389	1
RPL3	chr22	39714440	+	ACGATGTGAGTCATGCCAGCCTTGTATCCCAGGAAGGCTG	-2.902670263	-3.021842314	1
RPS15	chr19	1440185	-	ACGCCCACCATGCTGCCCACCATCTCGGGTAGGATGATCA	-2.014328018	-3.411333733	1
RPS17	chr15	83208795	+	ACGCGCTTGTTCGTGTGGAAGTCGTTGCCCAGGCGCGTGT	-2.815250689	-2.547829255	1
RPL15	chr3	23960030	-	ACGGACTGAAGGCTTCGAGCAAACTTTAGCTGGTTAACAC	0.434656622	1.058205897	0
RPL23	chr17	37008912	-	ACGGCTGAACAGACTTCCCGCTGCTGGTGTGGGTGACATG	-1.430171197	-4.78754784	1
RPS15	chr19	1440370	-	ACGGGCTTGTAGGTGATGGAGAACTCGCCCAGGTAGTGGC	-2.841552116	-3.930980521	1
RPL27A	chr11	8705540	+	ACGTAGCTTTGTATTCCTGCAGGCAAGCACCGGAAGCACC	-1.76134772	-4.262482462	1
RPS11	chr19	50002810	-	ACGTTGAAGCGCACTGTCTTGCTCAGAGGCCGGCACTCGC	-1.055682765	-1.683616865	1
RPS20	chr8	56986645	+	ACGTTGCGGCTTGTTAGGGTGATTCGAATTCGGTGAATTG	0.484197395	0.228989118	0
RPL32	chr3	12877604	+	ACTCATTTTCTTCACTGCGCAGCCTGGCATTGGGGTTGGT	-1.862814751	-2.749216791	1
RPS13	chr11	17096674	+	ACTCGCTTGGTCTTATAATATCGAGCCAAACGGTGAATCC	0.705254101	1.326112783	0
RPL36A	chrX	100646741	-	ACTCTGCTTCCTGTCATAACGCCGCTTTCCTGGGAAAACG	0.516289338	-0.157310639	0
RPS6	chr9	19378463	-	ACTGACTGATACTACAGTGCCTCGCCGCCTGGGCCCCAAA	-0.171267889	0.638185358	0
RPS27A	chr2	55461286	+	ACTGATCTTTGCTGGCAAGCAGCTGGAAGATGGACGTACT	-2.830784375	-4.481586933	1
RPL6	chr12	112843704	-	ACTGATGCTTACTTCAAGAAGAAGAAGCTGCGGAAGCCCA	-1.262663076	-1.830398553	1
RPL18A	chr19	17973801	-	ACTGCTTGACAGCCGGCCGGCGGCACTTGCTGGCCGCGAT	0.182888858	1.758231738	0
RPS16	chr19	39924020	+	ACTGGATGAGGATGTCTTTGATCTCCTTCTTGGAAGCCTC	-0.141291488	0.067398758	0
RPL7A	chr9	136216840	+	ACTGTTGGCCCGGGCCGAGAAGAAGGCTGCTGGCAAAGGG	-1.139627948	-2.116368394	1
RPS6	chr9	19379579	+	ACTTCAATGAGTTTCTGGCAGCCAGTGGCTGGGAAGGAGA	-1.202399628	-1.777548592	1
RPL7	chr8	74205842	-	ACTTCCTCTTTTTCCGGCTGGAACCATGGAGGGTGTAGAG	-2.305636574	-3.027681902	1
RPL4	chr15	66794195	-	ACTTCCTTTGGTAGTTGAAGATAAAGTTGAAGGCTACAAG	-1.937205723	-3.611764346	1
RPS10	chr6	34386180	-	ACTTTCTAGCTGGTGCCGACAAGAAAGCCGAGGCTGGGGC	-2.665908456	-4.293661763	1
RPL3	chr22	39714391	+	ACTTTTAGGATGTCTGTACATACTGGATCCCGGCCTGTCG	-1.363631848	-1.458183266	1
RPS3	chr11	75112678	+	ACTTTTCCCCCCCAGAACACAGAATGTTCTTGGTGAGAAG	0.21597097	0.095517688	0
RPS3	chr11	75112691	+	AGAACACAGAATGTTCTTGGTGAGAAGGGCCGGCGGATTC	-1.189036428	-2.959949784	1
RPS11	chr19	50000557	+	AGAACATCGGTCTGGGCTTCAAGACACCCAAGGAGGTGCG	-3.159725333	-3.433478987	1
RPL35	chr9	127620240	-	AGAACCTGAAGACCAAGAAGCAGCAGCGGAAGGAGCGGCT	-1.710182026	-3.308875676	1
RPS11	chr19	50000503	+	AGAAGAGGGTCCTGCTGGGAGAAACTGGCAAGGAGAAGCT	-1.099279197	-3.18836649	1
RPS15	chr19	1440149	+	AGAAGCCGGAAGTGGTGAAGACGCACCTGCGGGACATGAT	-2.661998205	-5.131342539	1
RPL4	chr15	66791878	-	AGAAGCCTGTGGTAGGTAAGAAAGGAAAGAAGGCTGCTGT	-2.220198736	-1.973306437	1
RPL34	chr4	109543122	+	AGAATGGTCCAGCGTTTGACATACCGACGTAGGCTTTCCT	-1.454952545	-3.403717397	1
RPL34	chr4	109543289	+	AGAATTGTTTACCTTTATACCAAGAAGGTTGGGAAAGCAC	-1.957118173	-3.125799459	1
RPL13	chr16	89629344	+	AGAATTTCAAAGCCTTCGCTAGTCTCCGTATGGCCCGTGC	-0.124340286	0.267627372	0
RPL7A	chr9	136216815	+	AGACAAAGCAAGAGAAGAAGCAGAGACTGTTGGCCCGGGC	-1.742960311	-3.453558407	1
RPL10	chrX	153629233	-	AGACATAGGTGGACAGGAAGTAGAATTTATTGGTGAGTAT	0.366591195	0.723098693	0
RPS4X	chrX	71494945	-	AGAGAATTTCCGTCTGATCTATGACACCAAGGGTCGCTTT	-2.676456669	-4.224966365	1
RPS17	chr15	83207632	-	AGAGAGAAAGGAGAGACAATTATGTTCCTGAGGTAAACTT	-1.660768066	-2.430737155	1
RPL35	chr9	127623714	+	AGAGCTTGGAGGCCGCACCGCCTGTCACTTTGGCGACGCG	-0.471644874	-0.265932448	0
RPL36	chr19	5691574	+	AGAGGAAGCGGGAGGAGCTGAGCAACGTACTGGCCGCCAT	-1.165030091	-2.689186519	1
RPL13A	chr19	49994993	+	AGAGGCTACGGAAACAGGCCGAGAAGAACGTGGAGAAGAA	-2.510738498	-4.558754794	1
RPS18	chr6	33243794	+	AGATCCCAGACTGGTTCTTGAACAGACAGAAGGATGTAAA	-1.789000007	-2.98367607	1
RPS29	chr14	50044530	+	AGATGGGTGTCACCTCCATAGGCAGTGCCAAGGAAGACAG	-0.078123491	-0.469250076	0
RPL34	chr4	109543710	+	AGATTGTCCAAAACAAAGAAACATGTCAGCAGGGCCTATG	0.192725543	-0.374421021	0
RPL34	chr4	109543324	+	AGCACCAAAATCTGCATGTGGTGTGTGCCCAGGCAGACTT	-3.249399036	-3.414249033	1
RPS3A	chr4	152021685	+	AGCACCTGCTATGTTCAATATAAGAAATATTGGAAAGACG	-0.130204084	0.307114869	0
RPL32	chr3	12880872	+	AGCACTTCCAGCTCCTTGACGTTGTGGACCAGGAACTTCC	-0.382499966	0.183164187	0
RPS27A	chr2	55461279	+	AGCAGAGACTGATCTTTGCTGGCAAGCAGCTGGAAGATGG	-0.086316994	-0.345074947	0
RPL3	chr22	39711424	-	AGCAGGTACCTGTGAACCAAGTGTTTGGGCAGGATGAGAT	-2.517944518	-2.13412732	1
RPL14	chr3	40503687	+	AGCCCAGAAAGCACCTGCTCCAAAGGCATCTGGCAAGAAA	0.715746393	0.107635315	0
RPS7	chr2	3623252	+	AGCCGGACGAGTTCGAGTCCGGCATCTCCCAGGTGAGAGG	-2.513399579	-2.15402099	1
RPL8	chr8	146016710	+	AGCCGGAGGGCAGCTTCACACGGGTCTTCTTGGTCTCAGG	-0.002701931	0.257336728	0
RPL27A	chr11	8704795	-	AGCCGGCACTTACCTATGCGGCCGTGGCCGTGGCTCACGT	1.089795972	0.43642329	0
RPL18	chr19	49119408	-	AGCCGGGCCCGCAGCCGCATCCTCAGGGCAGGGGGCAAGA	-1.466001133	-4.246823249	1
RPL3	chr22	39710724	-	AGCCTTCTCTGTGGCACGCGCTGGGCAGAAAGGCTACCAT	-1.115845183	-3.08552122	1
RPL13	chr16	89627681	-	AGCGCACGATGGGCCGGATGGGACCCGACGCGGGGCGCGG	-1.477491574	-4.41461636	1
RPL19	chr17	37360831	+	AGCGCCGTGAAGAGCGCCTCCAGGCCAAGAAGGAGGAGAT	-1.341278128	-2.231830372	1
RPL8	chr8	146017378	-	AGCGGCACGGCTACATCAAGGGCATCGTCAAGGTGCGGAA	-1.262945719	-5.070555954	1
RPS4X	chrX	71496029	-	AGCGGGTGGCAGCTCCAAAGCATTGGATGCTGGATAAATT	1.161026565	0.762366917	0
RPS8	chr1	45244255	+	AGCGTGCATCGCTTCAAGGCCGGGACAGTGTGGCCGAGCA	-3.214724818	-3.586125997	1
RPS7	chr2	3623456	+	AGCTCAGGGAGCTGAATATTACGGCAGCTAAGGTAAGCTG	-1.568284473	-3.829480452	1
RPS11	chr19	50000539	+	AGCTCCCGCGGTACTACAAGAACATCGGTCTGGGCTTCAA	-1.20177229	-3.090007802	1
RPL35	chr9	127623761	-	AGCTGCTGAAACAGCTGGACGACCTGAAGGTGGAGCTGTC	-2.459835656	-4.361066489	1
RPL4	chr15	66795435	-	AGCTGTGGCTCGAATTCCCAGAGTTCGAGGTGGTGGGACT	-3.029177543	-3.999720905	1
RPL8	chr8	146017187	-	AGCTGTTCATTGCCGCCGAGGGCATTCACACGGGCCAGTT	-0.020589506	0.888146902	0
RPL3	chr22	39711490	+	AGCTTCTCGGCCACAGTGCCTCCGTTCACCTGGATCTCCA	0.825828012	0.60519622	0
RPL9	chr4	39456485	-	AGGAAATGACATTGAGCTTGTTTCAAATTCAGGTTTGTAT	0.291085604	-0.151007314	0
RPS27	chr1	153963634	+	AGGAGAAGAGGAAACACAAGAAGAAACGCCTGGTGCAGAG	-1.585206297	-2.811007124	1
RPS2	chr16	2012181	-	AGGAGACTGTATTCACCAAGTCTCCCTATCAGGAGTTCAC	1.08780938	0.579194906	0
RPL35	chr9	127620210	-	AGGAGCGGCTGTACCCGCTGCGGAAGTACGCGGTCAAGGC	-1.900985016	-3.534507247	1
RPL8	chr8	146015756	-	AGGCAAAGAGGAACTGCTGGCCACGAGTACGGGGTGTGGC	-2.588085331	-4.620250346	1
RPL11	chr1	24020381	+	AGGCAGAAGAAATCTTGGAGAAGGGTCTAAAGGTGAGCCT	-0.047157361	0.230819369	0
RPL13	chr16	89627369	+	AGGCAGCCATGGCGCCCAGCCGGAATGGCATGGTCTTGAA	-3.874763232	-2.646124882	1
RPS18	chr6	33244189	+	AGGCCAGCACACCAAGACCACTGGCCGCCGTGGCCGCACC	-1.25629288	-1.358790242	1
RPL13A	chr19	49993496	+	AGGCCGGAAGGTGGTGGTCGTACGCTGTGAAGGCATCAAC	-1.632060472	-2.941495987	1
RPL3	chr22	39712799	-	AGGCCTTTACCAAGTACTGCAAGAAATGGCAGGATGAGGA	-1.999191517	-4.299013604	1
RPS9	chr19	54710222	-	AGGCGTCTCTCTAAGAAATCCTCTATCTTCAGGCCCAGGA	0.875074235	0.25648935	0
RPL13A	chr19	49994317	-	AGGCTTCAGACGCACGACCTTGAGGGCAGCAGGAACCACC	0.689507591	-0.340918204	0
RPL18	chr19	49119164	-	AGGGCCGAGAGGTGTACCGGCATTTCGGCAAGGCCCCAGG	-2.604418604	-3.692431061	1
RPS14	chr5	149826407	+	AGGGCGGTGATACCCAGCTCCTTGCACCTCTGGGCCACAT	-0.228643675	-0.261548089	0
RPL13	chr16	89627450	-	AGGGCTCACCTGCGGATCTTACGGGCCGGCTGGTTGAACC	-0.30922567	0.744475541	0
RPL19	chr17	37358577	+	AGGTCAGCAGATCCGGAAGCTCATCAAAGATGGGCTGATC	1.149805963	0.10017643	0
RPS2	chr16	2012248	+	AGGTCTTAGAAATGGCATCAAAGGTGGCCTTGGCTGCAAA	0.160666787	0.893214602	0
RPL14	chr3	40499388	+	AGGTGTTCAGGCGCTTCGTGGAGGTTGGCCGGGTGGCCTA	1.37506849	-0.189395314	0
RPL36A	chrX	100645939	-	AGGTTCCCGATCGCACTTCCTCATGGGAGTCGGTAGGAGC	-0.29110477	0.835979433	0
RPL26	chr17	8285477	-	AGTACAACGTGCGATCCATGCCCATCCGAAAGGATGATGA	-2.11854491	-1.212727557	1
RPL12	chr9	130213055	-	AGTATACCTGAGGTGCACCGGAGGTGAAGTCGGTGCCACT	-1.553672279	-3.487526066	1
RPL13	chr16	89628071	+	AGTCCCTGCAGGCCAACGTGCAGCGGCTGAAGGAGTACCG	-1.760198213	-2.277388775	1
RPL15	chr3	23963102	+	AGTCTCACTCTCACTCAGGTGGGAGTGCAGTGGGGCAATC	-1.696016125	-2.48349207	1
RPS10	chr6	34392474	+	AGTCTCTGGACGGCTACGGCGTAGGGTGGCAGGCACAATC	-0.251405213	0.382189735	0
RPL18A	chr19	17972259	+	AGTCTTCAGGGGAGATTGTCTACTGTGGGCAGGTATGGAG	-1.897048895	-3.149686021	1
RPS4X	chrX	71492555	+	AGTCTTTTGTCTCTCTCTTCAGCAATGGTGAGGCGGATAC	-2.96231534	-2.530071884	1
RPL14	chr3	40502905	+	AGTGCCCACCAGAAGTATGTCCGACAAGCCTGGCAGAAGG	-0.157209296	0.932452685	0
RPL13	chr16	89627377	-	AGTGGGGCTTCAAGACCATGCCATTCCGGCTGGGCGCCAT	0.492363841	-0.376691098	0
RPS13	chr11	17098765	-	AGTGGTTGAAGTTGACATCTGACGACGTGAAGGAGCAGAT	-3.141556038	-4.179194398	1
RPL19	chr17	37357506	+	AGTGTCCTCCGCTGTGGCAAGAAGAAGGTCTGGTTAGACC	-1.869062489	-2.136280156	1
RPS16	chr19	39924360	-	AGTTCTGCTTCTCGGCAAGGAGCGATTTGCTGGTGTAGAC	0.448401337	0.490062546	0
RPS20	chr8	56982364	-	AGTTGATCGAATCTACAGATGCAGAACCCATGGATACAGA	-1.424089636	-3.100926488	1
RPL32	chr3	12877657	+	AGTTGGGCAGCTCTTTCCACGATGGCTTTGCGGTTCTTGG	0.662725065	0.801479542	0
RPL15	chr3	23960045	+	AGTTTGCTCGAAGCCTTCAGTCCGTTGCAGAGGTAAATGG	-1.712120784	-4.416781581	1
RPS9	chr19	54705058	-	AGTTTTGCGACAAACCCAGCTCCGGGCCACTGGCATGTTG	-1.420091394	-1.744952871	1
RPS27A	chr2	55462607	-	ATAAACACCCCAGCACCACATTCATCAGAAGGGCACTCTC	-1.991908321	-1.670078016	1
RPL35	chr9	127622511	+	ATAACTGTGAGAACACGGGCAATGGATTTCCGGACGACTC	-0.002935672	-0.402065827	0
RPL5	chr1	93301818	+	ATACAATGTGGAAAGCATTGATGGTCAGCCAGGTGCCTTC	0.600680979	0.776914082	0
RPS20	chr8	56986678	-	ATACCGGAAAAACACCCGTGGAGCCGGAGGTGGCAATTCA	-1.330531616	-2.859756044	1
RPL6	chr12	112846402	-	ATACTAAAGAGAAGAAACCCGAAGCCAAGAAGGTTGATGC	-1.897937647	-2.741132935	1
RPL7	chr8	74204552	-	ATAGGCAGATGTACAGAACTGAAATTCGAATGGCGAGGAT	-1.257442938	-2.153699254	1
RPS29	chr14	50052690	+	ATATCCTTCGCGTACTGACGGAAACACTGGCGGCACATAT	-4.681033484	-4.38736167	1
RPS9	chr19	54710297	-	ATATGGCGCTGGCGGATCAGCACGCGAGCGTGGTGGATGG	-1.646579112	-3.384439619	1
RPL32	chr3	12880866	+	ATCAGCAGCACTTCCAGCTCCTTGACGTTGTGGACCAGGA	0.199497754	0.944444293	0
RPL19	chr17	37358614	+	ATCATCCGCAAGCCTGTGACGGTCCATTCCCGGGCTCGAT	0.249755286	0.499092259	0
RPL10	chrX	153629157	+	ATCCCCAATCGTGGCCCTCTGGACAAGTGGCGGGCCCTGC	-1.085537357	-3.811701917	1
RPS14	chr5	149825183	+	ATCCGCCCGATCTTCATACCCGAGCGGGCAAGGGCTCTGA	-0.168430206	0.295060654	0
RPL32	chr3	12881664	+	ATCGGTCTGACTGGTGCCGGATGAACTTCTTGGTTCTCTT	-0.307376907	-0.371063061	0
RPS20	chr8	56982354	-	ATCTACAGATGCAGAACCCATGGATACAGAGGGCCAGCAG	-2.47358418	-4.554588852	1
RPS3	chr11	75115797	-	ATCTCATCTTTGGGTTCCACAATGCTCACGTGGTCAGGCA	0.02135187	-0.478821266	0
RPS9	chr19	54705127	+	ATCTCGTCTCGACCAAGAGCTGAAGCTGATCGGTGAGTGG	1.752711933	0.099695099	0
RPS20	chr8	56985664	+	ATCTGCAATGGTGACTTCCACCTCAACTCCTGGCTCAATA	-1.487658424	-1.591039902	1
RPL4	chr15	66795775	+	ATCTGGTCGAATAGGAGCCTTGAATACAGCAGGCAAAGTG	-2.193954874	-2.750491267	1
RPL32	chr3	12880990	+	ATCTTCTACGAACCCTGTTGTCAATGCCTCTGGGTTTCCG	0.024512662	0.241853628	0
RPL18	chr19	49119407	+	ATCTTGCCCCCTGCCCTGAGGATGCGGCTGCGGGCCCGGC	-0.078679297	0.327745101	0
RPS3	chr11	75115792	-	ATCTTTGGGTTCCACAATGCTCACGTGGTCAGGCAGGGGC	0.348687241	0.445596298	0
RPL4	chr15	66794967	+	ATGACCAGTGCTGGTAGGGCTGAGGCAGCCAGGGCAGAAC	0.789921935	0.886572531	0
RPL3	chr22	39710113	-	ATGACCTATCTGACAAGAGCATCAACCCTCTGGTAAGTAA	-1.03088567	-2.250328209	1
RPS15A	chr16	18800344	+	ATGACTTTGGAGCACGGCCTAATAAGCACCTGGCGTTTGC	-2.016215318	-3.931957878	1
RPS9	chr19	54710195	+	ATGAGGGCAAGATGAAGCTGGATTACATCCTGGGCCTGAA	-1.142310592	-2.219854453	1
RPS8	chr1	45241790	+	ATGAGTTGGGGCGCCCAGCTGCCAACACCAAGGTGGGTGC	-1.853266938	-2.826847987	1
RPS4X	chrX	71495528	+	ATGATGAGGGGGAGACACTCTCTCAACTTGTGGGGACCGG	-1.718593056	-3.075423064	1
RPS5	chr19	58899590	+	ATGATGTGCAGATCAATGACATTTCCCTGCAGGTGAGGGG	-1.718210525	-2.653424433	1
RPS3A	chr4	152024153	-	ATGATTTCCATCATCTTCTTCCGGATTTGGCGGACCTGTT	-1.362800419	-2.144756507	1
RPL4	chr15	66793772	+	ATGCACGGGCCCCTGCGCTGGATACGGCGACGGTTTCTCA	-2.761554993	-3.218581103	1
RPL27A	chr11	8705572	-	ATGCAGACCACCAGCATTACCGCGGCCGCCGGGGTGCTTC	1.594231651	2.97226217	0
RPL34	chr4	109543301	-	ATGCAGATTTTGGTGCTTTCCCAACCTTCTTGGTATAAAG	-0.102855539	0.231649349	0
RPS15	chr19	1440037	+	ATGCAGCTGTACAGTGCGCGCCAGCGGCGGCGGCTGAACC	-3.115789167	-1.691535897	1
RPL3	chr22	39714452	+	ATGCCAGCCTTGTATCCCAGGAAGGCTGTGAGGTGGACCG	-2.58081804	-4.620281275	1
RPS11	chr19	50000815	+	ATGCCCCTTCACTGGTAATGTGTCCATTCGAGGGCGGATC	0.163365733	-0.309086332	0
RPL5	chr1	93300439	+	ATGCTGCAGCATATTGTACTGGCCTGCTGCTGGCCCGCAG	1.062694164	-0.14813793	0
RPL15	chr3	23959986	-	ATGGACAGGCTTGCCGTAAGTTGCACCCTTAGGAACTGGG	-0.22561914	-0.236264738	0
RPL36	chr19	5691417	+	ATGGAGTTACTGAAGGTCTCCAAGGACAAACGGGCCCTCA	-1.235385367	-2.330425397	1
RPL35	chr9	127620306	+	ATGGCACGTGTCTTCTTAGGCCGCAGGTCCAGGGGCTTGT	0.935395264	-0.322790399	0
RPS16	chr19	39924146	+	ATGGGAAGGACCCATGCTCACTCACATTTCTGGTAATAGG	0.011519919	0.887897123	0
RPS18	chr6	33243972	+	ATGGTCTGGACAACAAGCTCCGTGAAGACCTGGAGCGACT	-2.104830253	-2.02879063	1
RPL9	chr4	39459207	-	ATGTACAGAACATGATCAAGGGTGTTACACTGGTAAGCAG	-2.854793699	-5.498241555	1
RPL18	chr19	49119984	-	ATGTGCGGGTTCAGGAGGTACCCAAACTGAAGGTGAGCTG	-1.348333482	-2.863057282	1
RPL12	chr9	130210607	+	ATGTTGTCCTGCTCTTACCAGAGAGTTCTCTGGCTAAGGA	0.541847016	1.074392828	0
RPL32	chr3	12877666	-	ATGTTTCCTCCAAGAACCGCAAAGCCATCGTGGAAAGAGC	-1.597254727	-1.653840064	1
RPL5	chr1	93303090	-	ATTAAGTAGCGCATGTAATCTGCAACATTCTGGCCCATGA	0.044827752	-0.373024829	0
RPL32	chr3	12880952	-	ATTCAAGGGCCAGATCTTGATGCCCAACATTGGTTATGGA	-2.143262069	-1.312570524	1
RPL6	chr12	112843062	+	ATTCCATTCGTCAGAGCAAACACAGATCGCAGGTAGCCCT	-1.583325397	-4.426473565	1
RPS26	chr12	56436335	+	ATTCGAAACATAGTGGAGGCCGCAGCAGTCAGGGACATTT	-2.968563315	-2.29489777	1
RPS3	chr11	75112727	+	ATTCGGGAACTGACTGCTGTAGTTCAGAAGAGGTTTGGCT	-4.066220967	-3.368500445	1
RPL21	chr13	27830581	-	ATTGGTTCTCACAAAGTGTGCTTCTCTGGGTGGAGCAGGC	-1.803613146	-4.625830484	1
RPL7	chr8	74203463	-	ATTTAGGTAAATACGGCATCATCTGCATGGAGGATTTGAT	-1.876745414	-2.631622553	1
RPS20	chr8	56986308	-	ATTTCCTGTAGTGTGTGCTGACTTGATAAGAGGCGCAAAA	-1.704873149	-3.143717294	1
RPL13A	chr19	49995004	-	ATTTGTCAATTTTCTTCTCCACGTTCTTCTCGGCCTGTTT	0.089412814	0.87087333	0
RPL36AL	chrX	100650424	+	ATTTTGAACTGGGAGGAGATAAGAAGAGAAAGGTATATAA	-2.927274784	-3.214357539	1
RPL6	chr12	112843778	+	ATTTTGGTTGAAGTGGCAATGACAAATTTCTGGTGTGTTC	0.252209139	-0.096158261	0
RPL21	chr13	27827919	+	CAAAATGACGAACACAAAGGGAAAGAGGAGAGGCACCCGA	-2.750696125	-5.22975041	1
RPL4	chr15	66792383	+	CAAACAAAAACTCCACTCACATTCCTGGCCTGGCGAAGAA	1.368966687	0.333082361	0
RPS27	chr1	153963604	+	CAAAGGATCTCCTTCATCCCTCTCCAGAAGAGGAGAAGAG	-3.338453284	-3.288488819	1
RPL8	chr8	146015234	-	CAAAGTGGGTCTCATTGCTGCCCGCCGGACTGGACGTCTC	-0.360432845	1.155584939	0
RPS10	chr6	34386136	+	CAAATAGGAAGATACTCACAAACTGGAATTCGGTTGCTGA	1.194076518	0.431887503	0
RPS6	chr9	19376482	+	CAAATCATCTTAGACTAACCTTCATTCTCTTGGCCAAAAG	0.260474597	0.692755809	0
RPL32	chr3	12880910	-	CAACAAAAAAACAAAGCACATGCTGCCCAGTGGCTTCCGG	-2.844014332	-2.333096815	1
RPS3A	chr4	152024059	-	CAACACAGAACAGACGAAGCAAGTAACCATCGGTAGTCTT	-1.188079704	-1.915635824	1
RPL10	chrX	153628232	-	CAACATCTTGTTGATGCGGATGACGTGGAAGGGGTGGAGC	-0.26277246	-0.209189772	0
RPL18	chr19	49120641	+	CAACCTGGTTGAATGTGGAGTTGGTTCTTCTGGCCAGAAA	-0.20868528	1.001609286	0
RPS9	chr19	54710154	+	CAACGCCCTGCTGCGGCGGCTGGTCCGCATTGGGGTGCTG	-1.247214827	-2.459722111	1
RPS18	chr6	33244201	+	CAAGACCACTGGCCGCCGTGGCCGCACCGTGGGTGTGTCC	0.700939528	-0.101787993	0
RPL17	chr18	47017776	-	CAAGAGGTTCCAATCTTCGTGTTCACTTTAAGGTATGCGA	0.295803684	0.371889609	0
RPS4X	chrX	71493652	-	CAAGATTACTGATTTCATCAAGTTCGACACTGGTAAGCAT	-1.441252377	-2.525742604	1
RPL3	chr22	39711467	+	CAAGCCTCTCGCGGGCCCAGTCCAGCTTCTCGGCCACAGT	0.31663184	1.272658727	0
RPL27A	chr11	8704740	+	CAAGCTTTTTCCACACAGCCATCCAGACTGAGGAAGACCC	-1.549815904	-3.453320461	1
RPL23	chr17	37008918	-	CAAGGGACGGCTGAACAGACTTCCCGCTGCTGGTGTGGGT	-1.954743978	-1.955713932	1
RPS16	chr19	39926497	-	CAAGGGCCCGCTGCAGTCTGTGCAGGTCTTCGGACGCAAG	0.143244647	0.494189964	0
RPL36A	chrX	100646014	-	CAAGTCCTACCATGCTTGCGTGAGCGCTATCGGCGCGGAA	0.60463389	-0.301734432	0
RPL4	chr15	66795748	+	CAAGTTGGTGTGAACAAAGTTCACAATATCTGGTCGAATA	0.032108688	0.174137299	0
RPS13	chr11	17097088	-	CAATAAAATTTTAAGAATTCTTAAGTCTAAGGGACTTGCT	0.542846997	0.03331257	0
RPL9	chr4	39459832	-	CAATCACATCAATGTAGAACTCAGCCTTCTTGGAAAGAAA	-0.35596335	0.827451507	0
RPL15	chr3	23963137	+	CAATCACGGCTCACTGCAACCTCTGTCTCCCGGGTTTGAG	-3.481423171	-1.909630985	1
RPS7	chr2	3623241	+	CAATGGCGAGAAGCCGGACGAGTTCGAGTCCGGCATCTCC	0.023990768	-0.193917927	0
RPS27	chr1	153963677	+	CAATTCCTACTTCATGGATGTGAAATGCCCAGGTGAGGAG	-3.523975632	-4.948780405	1
RPS13	chr11	17098711	+	CACAAACACTCACCGATCTGTGAAGGAGTAAGGCCCTTCT	0.173229731	0.197501292	0
RPS26	chr12	56437160	-	CACACAGTAATGTAGCTTCACATACAGCTTGGGAAGCACA	-2.37635623	-4.071981761	1
RPL15	chr3	23960930	+	CACACTATTGGTGGCTCTCGCCGGGCAGCTTGGAGAAGGC	0.305315202	-0.43961027	0
RPS8	chr1	45244267	-	CACATAGCCATCTGCTCGGCCACACTGTCCCGGCCTTGAA	-2.721108718	-3.959298366	1
RPS14	chr5	149826442	+	CACATCCTGGGCAGCCAACATAGCAGCATATGGTGAGGAT	-1.760428364	-2.991848072	1
RPS9	chr19	54711333	+	CACATCGACTTCTCTCTGCGCTCTCCCTACGGGGGTGGCC	-0.147700555	0.122883734	0
RPS2	chr16	2012895	-	CACATCTTTTCGCAGGCATTTGTTGCTATCGGGGACTACA	0.469140197	0.312242424	0
RPS16	chr19	39924168	+	CACATTTCTGGTAATAGGCCACCAGGGCTTTGGAGATGGA	-1.212369909	-1.882122287	1
RPS3A	chr4	152022262	-	CACATTTTGTCACGGGTAAGATCCATGCCATGGAAGTTAG	-2.583895231	-2.599885919	1
RPS12	chr6	133135899	+	CACCCGTAACCCACCGCCATGGCCGAGGAAGGGTGAGCCC	0.501078	0.439659943	0
RPL3	chr22	39710777	-	CACCGAGGCCTGCGCAAGGTGGCCTGTATTGGGGCATGGC	1.060180968	0.421683207	0
RPS13	chr11	17098721	+	CACCGATCTGTGAAGGAGTAAGGCCCTTCTTGGCCAGTTT	-0.025530579	0.31431857	0
RPS26	chr12	56436265	-	CACGCATCGGGCACAGTTAGTGCAGCGAATAGGCTGCACG	0.119255375	0.297767648	0
RPL8	chr8	146017159	-	CACGGGCCAGTTTGTGTATTGCGGCAAGAAGGGTTAGCAT	1.707341342	-0.426433948	0
RPL15	chr3	23959499	-	CACGTACCTTGCTTGGCCTTGTAGCCCAGTCGGCGCGCTT	-1.512574362	-2.447234919	1
RPL13	chr16	89627411	-	CACGTGGCCACGCGCCGCTGCCAGTCCTTGTGGAAGTGGG	0.225876156	0.205939474	0
RPL10A	chr6	35438105	-	CACTCACCTTCTTCATTTGGAACTTGATTGTGGACTTCAC	-0.069941043	0.287362792	0
RPS11	chr19	50002777	-	CACTCGCCCACTGTGACGATGTCACCGATCTGGACGTCCC	-0.364746109	0.045182087	0
RPL3	chr22	39713506	+	CACTGATGTGCTCAGCAAAGACAGTCTTGAAGGTCCGGAG	0.817746355	0.949618216	0
RPS29	chr14	50052714	+	CACTGGCGGCACATATTGAGGCCATATTTCCGGATCAGAC	1.031984464	0.21214856	0
RPS15A	chr16	18796061	-	CAGAATAATCTGCTTCCATCCCGCCAGTTTGGGTAAGTTG	0.602178009	0.909786371	0
RPL4	chr15	66795697	-	CAGACAGCCCTATGCTGTCAGTGAATTAGCAGGTATGGAT	-1.389602686	-1.439573912	1
RPL4	chr15	66795425	+	CAGAGCGGTGAGTCCCACCACCTCGAACTCTGGGAATTCG	-1.059931847	-1.597645403	1
RPS27	chr1	153964549	-	CAGAGTGCTTTTAGTGCTGCTTCCTCCTGAAGGAACATCC	-2.183305173	-3.507029592	1
RPL4	chr15	66795417	-	CAGAGTTCGAGGTGGTGGGACTCACCGCTCTGGCCAGGGT	-3.188632311	-1.494511535	1
RPL19	chr17	37357560	-	CAGATCCCAGGTACTCACGGGAGTTGGCATTGGCGATTTC	-1.455500311	-3.62292448	1
RPS8	chr1	45244293	+	CAGATGGCTATGTGCTAGAGGGCAAAGAGTTGGAGTTCTA	-1.57717862	-3.506204955	1
RPL26	chr17	8283200	-	CAGCAAATTGGCAAAGTAGTCCAGGTTTACAGGAAGAAAT	0.440277387	0.603485764	0
RPL18A	chr19	17973003	-	CAGCACTGGGTGACAGCGCCTGCGGTGGTCAGGTCCCGGT	-1.207844756	-2.609568845	1
RPL6	chr12	112846299	-	CAGCCGCAACCCTGTCCTTGTCAGAGGAATTGGCAGGTAT	-1.653474195	-2.703361584	1
RPS16	chr19	39923983	+	CAGCGACGAGGGTCAGCTACCAGCAGGGTCCGGTCATACT	-1.615371295	-2.884859428	1
RPS16	chr19	39924182	-	CAGCTATCCGTCAGTCCATCTCCAAAGCCCTGGTGGCCTA	-2.363045136	-2.035413553	1
RPL8	chr8	146016677	+	CAGCTCTGTTGGCTGAGGAGATAACCTTCTTGGAGCCGGA	-0.205802437	-0.35555194	0
RPS9	chr19	54705109	-	CAGCTCTTGGTCGAGACGAGATTTCTCGAAGGGTCTCCGC	0.55852128	-0.198971226	0
RPS7	chr2	3627720	+	CAGCTGTGCACGATGCCATCCTTGAGGACTTGGTCTTCCC	0.898502732	0.86034115	0
RPL10	chrX	153628237	-	CAGGACAACATCTTGTTGATGCGGATGACGTGGAAGGGGT	-2.399356506	-2.169246112	1
RPL7A	chr9	136216486	-	CAGGAGGCACTTTCAGCCGCTTATAGAGGATGGCTCTCTG	2.519349582	0.884649459	0
RPS17	chr15	83207092	+	CAGGATCTACTTCAATAATCTCCTGATCCAAGGCTGAGAC	-1.225817782	-1.835475246	1
RPL13A	chr19	49994736	+	CAGGCAGTGACAGCCACCCTGGAGGAGAAGAGGAAAGAGA	-1.78913614	-2.889569073	1
RPL35	chr9	127623807	-	CAGGCCAAGATCAAGGCTCGAGATCTTCGCGGGAAGAAGA	-2.212799517	-3.031247042	1
RPS9	chr19	54705361	+	CAGGCGAGTATGGGCTCCGGAACAAACGTGAGGTCTGGAG	-3.224706273	-2.170632483	1
RPL14	chr3	40503616	-	CAGGCGCTGCTTTCTGGCCTGTGGCTTTCTGGGCAGGAAC	1.132328549	0.144857361	0
RPS26	chr12	56436364	+	CAGGGACATTTCTGAAGCGAGCGTCTTCGATGGTAAGTGG	-2.123495492	-2.376228006	1
RPL13	chr16	89628039	-	CAGGGACTCCGTGGACTTGTTCCGCCTCCTCGGATCCACA	0.575594522	0.735902979	0
RPL7A	chr9	136216512	-	CAGGGCCTGGGTGAACTGGTTAATCGCAGGAGGCACTTTC	-2.236151369	-2.2883806	1
RPL18	chr19	49119119	+	CAGGGCTGGGGGCCTGATACTCACTTGGTGTGGCTGTGCG	-3.401523448	-3.130044925	1
RPL18	chr19	49119380	-	CAGGGGGCAAGATCCTCACTTTCGACCAGCTGGCCCTGGA	0.40575362	0.470703055	0
RPS17	chr15	83207668	-	CAGTAAGAGGTATCTCCATCAAGCTGCAGGAGGAGGAGAG	-0.106001847	-0.231726018	0
RPL7A	chr9	136216804	-	CAGTCTCTGCTTCTTCTCTTGCTTTGTCTCTGGTCTGTAC	0.666372201	1.060298882	0
RPS11	chr19	50002834	+	CAGTGCGCTTCAACGTGCTCAAGGTCACCAAGGCTGCCGG	-2.325392739	-2.788083386	1
RPL11	chr1	24020366	+	CAGTTCGAGGGGCCAAGGCAGAAGAAATCTTGGAGAAGGG	-0.077473798	0.453921803	0
RPS12	chr6	133137605	-	CAGTTGGATGCAAGCACACAAAGATGGGCTTGGCGCCTGA	-1.974674399	-3.641366837	1
RPS10	chr6	34392450	+	CATACCTTTAGGCCGAGGCCTGCCAGTCTCTGGACGGCTA	0.133165411	0.688037029	0
RPL3	chr22	39709290	-	CATAGTCCTTGCTGGTGCAGACGAAGCGGCGGGCTCTGGA	-1.974548897	-2.554630853	1
RPL5	chr1	93300448	+	CATATTGTACTGGCCTGCTGCTGGCCCGCAGGGTATGTAC	-0.024182315	0.537804603	0
RPS12	chr6	133137610	-	CATCACAGTTGGATGCAAGCACACAAAGATGGGCTTGGCG	-1.883304722	-3.3605247	1
RPS5	chr19	58904435	-	CATCATGGAGTTAGTGAGGCGCTCCACAATGGGACACTGA	-0.006234845	-0.422541243	0
RPL11	chr1	24019149	+	CATCCGCAAACTCTGTCTCAACATCTGTGTTGGGGAGAGT	-1.361991125	-2.063654075	1
RPL3	chr22	39712803	+	CATCCTGCCATTTCTTGCAGTACTTGGTAAAGGCCTTCTT	-1.213682804	-1.579189863	1
RPS4X	chrX	71496036	-	CATCTGAAGCGGGTGGCAGCTCCAAAGCATTGGATGCTGG	-2.879433774	-2.899260013	1
RPS29	chr14	50044519	+	CATGATGGAGGAGATGGGTGTCACCTCCATAGGCAGTGCC	-0.350953971	-0.38233641	0
RPL23	chr17	37006395	+	CATGCAATGCTGCCAGCATTGGATGCAATCCGGGGCCACA	1.994438935	-0.303465179	0
RPL30	chr8	99054890	-	CATGCGGAAAATACTACAGAGTGTGCACACTGGCTATCAT	-1.067101738	-2.190097736	1
RPL10	chrX	153628887	-	CATGCTCCTTGTTCTGCAGCTTGGTGCGGATGGACATGAT	-1.881341237	-3.722280988	1
RPL3	chr22	39710743	-	CATGGCATCCTGCTCGTGTAGCCTTCTCTGTGGCACGCGC	-1.470841161	-4.446598114	1
RPL8	chr8	146017485	-	CATGGGCCGTGTGATCCGTGGACAGAGGAAGGGCGCCGGG	-1.546721589	-2.764939895	1
RPS15	chr19	1440147	-	CATGTCCCGCAGGTGCGTCTTCACCACTTCCGGCTTCTCC	0.387131055	0.50337726	0
RPS10	chr6	34392557	+	CATTGGTAAGGTACCAGTAGAAATGTCTCCAGGCAAACTG	-2.372621176	-1.859080681	1
RPL9	chr4	39456517	+	CATTTCCTTCAAGGATTAATTCATCTTTCTGGGCTTGAGA	1.183570594	0.136102236	0
RPL3	chr22	39709248	+	CCAAACTTGGAGGTGGTGTCAATGAACTTAAGGTCAATCT	-1.25973881	-1.919563617	1
RPL36A	chrX	100646506	+	CCAACCCCATAAAGTGACACAGTACAAGAAGGGCAAGGAT	-2.141510061	-2.785444922	1
RPS15	chr19	1440125	+	CCAAGAAGGAGGCGCCGCCCATGGAGAAGCCGGAAGTGGT	-1.798485999	-2.903286627	1
RPS18	chr6	33243638	+	CCAAGAGGGCGGGAGAACTCACTGAGGATGAGGTGAGGAC	-2.469935931	-3.736062303	1
RPL3	chr22	39709218	-	CCAAGTTTGGCCATGGCCGCTTCCAGACCATGGAGGAGAA	-2.534579825	-4.552731006	1
RPL37A	chr2	217364744	-	CCACAAGGAACTAGACTCACTTGTACGTCCAGGCACCGCC	-2.42371945	-3.33171068	1
RPS5	chr19	58906070	-	CCACACGCTCCAGCTCGTCCTTCTTCTTAATGGCATAGGA	0.92619454	0.827290972	0
RPS27A	chr2	55462592	-	CCACATTCATCAGAAGGGCACTCTCGACGAAGGCGACTAA	-2.002027285	-1.435798255	1
RPL3	chr22	39712697	+	CCACCCCGGGGCACTGGGCTCACCTGGGTGTGGGCAATGA	-1.006687719	-3.335007371	1
RPL18	chr19	49120061	-	CCACCCTAAGATCCGGAAGATGAAGCTTCCTGGCCGGGAA	0.949225774	-0.127930843	0
RPL10	chrX	153629261	+	CCACCTATGTCTTTGTATCTACATTCTTGACGGGGAAGGA	-0.264142753	0.677246657	0
RPL3	chr22	39714448	-	CCACCTCACAGCCTTCCTGGGATACAAGGCTGGCATGACT	-1.243069548	-3.047791986	1
RPL18A	chr19	17973756	-	CCACCTTCATGATCTGAATGGAGTGGGCTCGGGCGCGGTG	-1.748341124	-1.838065637	1
RPL7A	chr9	136217119	+	CCACCTTGGTGGAGAACAAGAAAGCTCAGCTGGTGGTGAT	-1.351569544	-2.23534429	1
RPL13	chr16	89627404	-	CCACGCGCCGCTGCCAGTCCTTGTGGAAGTGGGGCTTCAA	0.322920209	-0.20599539	0
RPS26	chr12	56436311	-	CCACTATGTTTCGAATGACGAATTTCTTAATGGCCTTGTC	0.057585335	0.069476481	0
RPS15	chr19	1438851	-	CCAGCAGCTGGTCGAGGTCCACGCCGCGGTAGGTGAACTT	-2.881436735	-4.344585211	1
RPL8	chr8	146016849	-	CCAGCTCAACATTGGCAATGTGCTCCCTGTGGGCACCATG	-2.553401871	-3.018186412	1
RPL7A	chr9	136217112	-	CCAGCTGAGCTTTCTTGTTCTCCACCAAGGTGGTGACGGT	-1.527275689	-2.45921912	1
RPL35	chr9	127622457	+	CCAGGCAGACTCACCTTGTAGAATTTCCTGAGGTTTTCTT	-1.642580595	-3.326336664	1
RPS3	chr11	75113449	+	CCAGGCAGAGTCTCTGCGTTACAAACTCCTAGGAGGGCTT	-1.736143785	-1.071881721	1
RPL10	chrX	153627708	-	CCAGGGACACCTCGGCAGAAGCGAGACTTTGGGTACGGCT	0.646863888	0.254754	0
RPL12	chr9	130213045	+	CCAGGGCAGAAGTGGCACCGACTTCACCTCCGGTGCACCT	-2.742571242	-4.196689363	1
RPS3	chr11	75110610	-	CCAGTCCCCAGAGGCTCACCTTCCTCTTCTTGGATATTTG	0.154750779	1.204239211	0
RPS29	chr14	50052680	-	CCAGTGTTTCCGTCAGTACGCGAAGGATATCGGTTTCATT	-1.160663777	-2.749066386	1
RPS15A	chr16	18794400	-	CCATAGTTTCATTGTACTGACAACCTCAGCTGGCATCATG	-1.735425588	-1.901056529	1
RPS5	chr19	58905874	+	CCATCTGGCTGCTGTGCACAGGCGCTCGTGAGGCTGCCTT	-1.979286419	-2.704551846	1
RPS11	chr19	50000488	+	CCATCTTTCAAAACAAGAAGAGGGTCCTGCTGGGAGAAAC	0.474176096	0.409178657	0
RPS6	chr9	19378818	-	CCATGGCCGTGTCCGCCTGCTACTGAGTAAGGGGCATTCC	-1.778420559	-4.244509568	1
RPL3	chr22	39709225	+	CCATGGTCTGGAAGCGGCCATGGCCAAACTTGGAGGTGGT	-0.43621244	0.485941705	0
RPL3	chr22	39713553	-	CCATGGTGGTTGTGGGCATTGTGGGCTACGTGGAAACCCC	-2.622977994	-4.089648439	1
RPL10	chrX	153629073	-	CCATGTCTTCAAATTCATCAGCATTGAACTTGGTGAAGCC	-0.084695361	0.383898583	0
RPS26	chr12	56436318	+	CCATTAAGAAATTCGTCATTCGAAACATAGTGGAGGCCGC	0.225394098	-0.371198926	0
RPS5	chr19	58906077	+	CCATTAAGAAGAAGGACGAGCTGGAGCGTGTGGCCAAGTC	-2.132294906	-1.888102873	1
RPL18A	chr19	17973775	+	CCATTCAGATCATGAAGGTGGAGGAGATCGCGGCCAGCAA	-2.438812078	-3.003525963	1
RPL4	chr15	66794988	-	CCCAAAAACGATACGCCATCTGTTCTGCCCTGGCTGCCTC	-2.889889824	-3.520860233	1
RPL7	chr8	74204475	-	CCCAAATTGGCGTTTGTCATCAGAATCAGAGGGTAAGTTC	-1.528253571	-2.164332986	1
RPS2	chr16	2014267	+	CCCAACGACCGACGCGTACCTTAATAGGCAGGGAGAAGAG	-0.347623611	-0.174597621	0
RPS2	chr16	2012124	-	CCCACACCAGAGTCTCCGTGCAGCGGACTCAGGCTCCAGC	1.339186106	0.889138624	0
RPL8	chr8	146017276	-	CCCACAGGACATCATCCACGACCCGGGCCGCGGCGCGCCC	0.736495019	0.695472619	0
RPL8	chr8	146016856	+	CCCACAGGGAGCACATTGCCAATGTTGAGCTGGGCTGCAA	0.094636081	0.360497549	0
RPS14	chr5	149826501	-	CCCAGGGAAACCATCTGCCGTGTGACTGGTGGGATGAAGG	-1.882689674	-2.484105072	1
RPS14	chr5	149825195	-	CCCAGTCGGCCCTCAGAGCCCTTGCCCGCTCGGGTATGAA	-0.265763485	0.22673079	0
RPL36A	chrX	100646511	+	CCCATAAAGTGACACAGTACAAGAAGGGCAAGGATTCTCT	-1.747238066	-3.332558403	1
RPS8	chr1	45241761	-	CCCCAACTCATACTTCCGCTTCTTGTGGTAGGGCTTTCTC	-0.482755798	0.378776489	0
RPS18	chr6	33243943	+	CCCCCTCCTCTGAATCCAGGTCCTAGCCAATGGTCTGGAC	-3.952985784	-3.688767588	1
RPS2	chr16	2013137	+	CCCCTCCAGGACAGCCGGGTACCTTGAACCTGGTGCGCTG	-3.519515015	-2.730741546	1
RPL12	chr9	130212997	+	CCCCTTGGAGGGGATAACGTACCAGACCCAGGGGGCCGAT	-2.841568115	-4.18396551	1
RPS14	chr5	149825201	+	CCCGAGCGGGCAAGGGCTCTGAGGGCCGACTGGGCCCCAG	-0.131108572	0.122245374	0
RPS11	chr19	50002760	+	CCCTACCTGCCTCCACAGGGACGTCCAGATCGGTGACATC	-0.375672948	0.009914075	0
RPL13	chr16	89627747	-	CCCTGAGCTCCTCCAGGCTGAAGCCGCGGCCGGCGCGCAC	-2.302757841	-2.856821279	1
RPS15	chr19	1440101	+	CCCTGCTGAAGCGCCTGCGCAAGGCCAAGAAGGAGGCGCC	0.552501094	1.173984318	0
RPL6	chr12	112844565	+	CCCTGTGGCGTCCAGTGAGGATGATCAGAATGGTCCCGGG	-0.415917586	0.814591953	0
RPS6	chr9	19378825	+	CCCTTACTCAGTAGCAGGCGGACACGGCCATGGGTCAAGA	0.365660564	-0.477455518	0
RPS9	chr19	54705348	+	CCCTTCTCCCCACCAGGCGAGTATGGGCTCCGGAACAAAC	-1.255488131	-2.277481842	1
RPS27A	chr2	55462085	-	CCCTTTAACTGGCTCACCTTATAATATTTCAGGACAGCCA	0.061043489	0.256593842	0
RPL6	chr12	112846384	-	CCGAAGCCAAGAAGGTTGATGCTGGTGGCAAGGTGAAAAA	-1.376646175	-3.651367578	1
RPS17	chr15	83205573	+	CCGAGGCGTTTTGAAATTCATCCCAACTGTAGGCTGAGTG	-1.279480789	-1.08763342	1
RPL13A	chr19	49993760	+	CCGCAAGCGGATGAACACCAACCCTTCCCGAGGCCCCTAC	-2.176223378	-3.036457924	1
RPS15	chr19	1440232	-	CCGCACACACCTTGATCTCCACCTGGTTGAAGGTCTTGCC	-0.471000022	-0.124967228	0
RPS4X	chrX	71492550	+	CCGCCAGTCTTTTGTCTCTCTCTTCAGCAATGGTGAGGCG	0.525389977	-0.184739972	0
RPL18A	chr19	17973768	-	CCGCGATCTCCTCCACCTTCATGATCTGAATGGAGTGGGC	0.655929497	0.430784768	0
RPL18	chr19	49119344	+	CCGGAGAGCAGGACAGTGCCACAGCCCTTAGGGGAGTCCA	0.292234847	1.099623828	0
RPL12	chr9	130213038	-	CCGGAGGTGAAGTCGGTGCCACTTCTGCCCTGGCCCCCAA	-1.506618616	-1.980803269	1
RPS12	chr6	133135908	-	CCGGCCCCTGGGCTCACCCTTCCTCGGCCATGGCGGTGGG	-0.447786522	0.037683528	0
RPL35	chr9	127623690	+	CCGGCCGCCTCACTTACATCTTAGAGAGCTTGGAGGCCGC	0.245009634	0.751369026	0
RPS15	chr19	1440118	-	CCGGCTTCTCCATGGGCGGCGCCTCCTTCTTGGCCTTGCG	-0.182787212	0.173396692	0
RPL10	chrX	153629254	-	CCGTCAAGAATGTAGATACAAAGACATAGGTGGACAGGAA	0.260859248	0.000142951	0
RPS10	chr6	34392447	-	CCGTCCAGAGACTGGCAGGCCTCGGCCTAAAGGTATGGTT	0.343520735	0.197776756	0
RPL4	chr15	66792639	+	CCGTGGTGCTCGAAGGGCTCTTTGGATCTCTGGGCTTTTC	1.293333553	0.720272418	0
RPL8	chr8	146017479	-	CCGTGTGATCCGTGGACAGAGGAAGGGCGCCGGGTCTGTG	-1.598456086	-2.39040549	1
RPS15	chr19	1438858	+	CCTACCGCGGCGTGGACCTCGACCAGCTGCTGGACATGTC	2.017987015	-0.050149587	0
RPS17	chr15	83207112	-	CCTACCTCGTTTCCTTGTAGGTCTCAGCCTTGGATCAGGA	0.464698639	0.896865471	0
RPL26	chr17	8280943	+	CCTACTTGGCGAGATTTGGCTTTCCGTTCGAGGATCTTTT	0.492733433	0.43249527	0
RPL15	chr3	23960686	+	CCTATTCTAGGAGCGAGCTGGACGCCACTGTGGGGCTCTG	-2.700286876	-3.864289036	1
RPL10	chrX	153628896	-	CCTCAATCACATGCTCCTTGTTCTGCAGCTTGGTGCGGAT	1.202715253	0.370526616	0
RPS14	chr5	149826440	-	CCTCACCATATGCTGCTATGTTGGCTGCCCAGGATGTGGC	0.598309488	-0.212499004	0
RPS27	chr1	153963675	-	CCTCACCTGGGCATTTCACATCCATGAAGTAGGAATTGGG	-1.945544715	-3.239849537	1
RPS18	chr6	33243631	-	CCTCATCCTCAGTGAGTTCTCCCGCCCTCTTGGTGAGGTC	0.600360489	0.028941625	0
RPL19	chr17	37359276	-	CCTCATTCTCCTCATCCATGTGACCTTCTCTGGCATTCGG	0.152875546	0.210500428	0
RPL26	chr17	8280936	-	CCTCGAACGGAAAGCCAAATCTCGCCAAGTAGGAAAGGAA	-1.021202302	-2.960717851	1
RPS5	chr19	58904523	-	CCTCGCCTGTGAGCAGGTGTATGATCTCGAAGGCATGCTT	-1.66136568	-3.913283181	1
RPL7	chr8	74203382	+	CCTCGTGGAGAAGACAATTTGAAGGGCCACAGGAAGTTAT	-1.720953858	-4.497354249	1
RPL19	chr17	37357501	+	CCTCTAGTGTCCTCCGCTGTGGCAAGAAGAAGGTCTGGTT	0.149547959	-0.408298776	0
RPL10A	chr6	35438346	+	CCTCTCTTCCCTCCTCCCAGGTGTTATGTCTGGCTGTAGC	0.622115414	0.6063716	0
RPL6	chr12	112846312	+	CCTCTGACAAGGACAGGGTTGCGGCTGCAATGGGGCTTCC	-2.95537389	-4.352303916	1
RPL8	chr8	146017282	-	CCTCTGCCCACAGGACATCATCCACGACCCGGGCCGCGGC	-1.759514215	-2.673390186	1
RPS11	chr19	50001295	-	CCTGATGGGCCACTGCGCTCACCTGAAGCAGGGGGACAGG	-1.359698183	-2.995480997	1
RPL17	chr18	47017181	+	CCTGCCAACTCCACCATTGTAACGTCGGAATGGTACACAC	0.17949855	-0.43120961	0
RPL8	chr8	146017401	-	CCTGCGCGCCGTGGATTTCGCTGAGCGGCACGGCTACATC	-1.301044095	-3.2763147	1
RPL11	chr1	24022302	-	CCTGCGCTTCTTGTCTGCGATGCTGAAACCTGGCCTACCC	-1.764768715	-2.539707941	1
RPL30	chr8	99057565	+	CCTGGCCCGCCTCACTCACCGTCTTCTTTGCGGCCACCAT	0.317209374	0.197409462	0
RPL10A	chr6	35436606	+	CCTGTACGAGGCGGTGCGGGAAGTCCTGCACGGGAACCAG	-2.439612315	-3.238050132	1
RPS4X	chrX	71493205	-	CCTGTGTATGGTGACTGGAGGTGCTAACCTAGGAAGAATT	-1.603889176	-3.730675376	1
RPL32	chr3	12881020	-	CCTGTGTATTATTTCCTTCAGCGTAACTGGCGGAAACCCA	-1.442452308	-3.291232372	1
RPS8	chr1	45241693	+	CCTTCCCCGCTTCCACATGCAGGCATCTCTCGGGACAACT	-0.123674	0.730954226	0
RPL8	chr8	146017493	+	CCTTCCTCTGTCCACGGATCACACGGCCCATGGCGACGGG	-2.132059538	-3.45921912	1
RPS5	chr19	58904530	+	CCTTCGAGATCATACACCTGCTCACAGGCGAGGTAGGGCT	-1.311752498	-3.348905093	1
RPS27A	chr2	55462599	+	CCTTCGTCGAGAGTGCCCTTCTGATGAATGTGGTGCTGGG	-2.882692853	-2.41048777	1
RPS9	chr19	54705426	-	CCTTCTCATCAAGCGTCAGCAGTTCCCGGGCGGCCTTGCG	-2.037700601	-1.711469695	1
RPL36A	chrX	100646504	-	CCTTGCCCTTCTTGTACTGTGTCACTTTATGGGGTTGGTG	-0.10203085	0.298962283	0
RPL13A	chr19	49990873	+	CCTTTTCCAAGCGGCTGCCGAAGATGGCGGAGGTGCAGGT	-2.319598226	-4.490911442	1
RPL23	chr17	37006716	-	CCTTTTTTCTTCTCTCAGTACATCCAGCAGTGGTCATTCG	-2.191020439	-4.333483198	1
RPS18	chr6	33243984	-	CGAATCTTCTTCAGTCGCTCCAGGTCTTCACGGAGCTTGT	-1.495266873	-1.226056135	1
RPL7A	chr9	136217450	-	CGACACAGGGCAGGCAAGAAGACAACCAGCTGGAAGAAAG	-1.608136612	-3.535601656	1
RPL18	chr19	49120616	+	CGACTCATAAACAACCTCTTCAACACAACCTGGTTGAATG	-2.161695467	-1.431740602	1
RPL15	chr3	23960015	-	CGAGCAAACTTTAGCTGGTTAACACCATGATGGACAGGCT	-2.060814291	-3.617648483	1
RPL11	chr1	24021233	+	CGATCTGGGTATCAAATATGACCCAAGCATTGGTATCTAC	-1.228866505	-1.959742584	1
RPL13	chr16	89627992	-	CGATGGTCCGGGCCACCTTCTTGTGAATGCCGGCCACCTG	-2.003538456	-2.272730316	1
RPS3A	chr4	152024067	+	CGATGGTTACTTGCTTCGTCTGTTCTGTGTTGGTTTTACT	-0.040553554	0.036531832	0
RPS3	chr11	75115201	-	CGCACAGCAGTGTCAACGTAGTAGTTAACAGGGTCTCCGC	-1.986666465	-2.94306653	1
RPL18	chr19	49120578	-	CGCACCAACCGGCCGCCTCTGTCCCTTTCCCGGATGGTGA	0.960929727	-0.309503894	0
RPS16	chr19	39926299	-	CGCACTGCAAACGCGGCAATGGTCTCATCAAGGTGAACGG	-1.100646998	-1.940215219	1
RPL7A	chr9	136216541	-	CGCCACAGAACCTCACCTGTTTGGCGGTCCAGGGCCTGGG	1.172738931	0.885339304	0
RPS16	chr19	39926288	-	CGCGGCAATGGTCTCATCAAGGTGAACGGGCGGCCCCTGG	-2.060068529	-4.196018487	1
RPL27A	chr11	8705588	+	CGCGGTAATGCTGGTGGTCTGCATCACCACCGGATCAACT	-1.086560522	-5.484374555	1
RPS12	chr6	133136110	+	CGCGTTTAAGCATTGCTGCTGGAGGTGTAATGGACGTTAA	0.336014207	0.427336189	0
RPL35	chr9	127620243	+	CGCTCCTTCCGCTGCTGCTTCTTGGTCTTCAGGTTCTCCT	-0.187248126	1.268292325	0
RPS26	chr12	56436347	-	CGCTCGCTTCAGAAATGTCCCTGACTGCTGCGGCCTCCAC	-1.777949667	-4.378912299	1
RPL13	chr16	89628022	+	CGGACCATCGGCATTTCTGTGGATCCGAGGAGGCGGAACA	-1.331512393	-3.406824638	1
RPS7	chr2	3623233	-	CGGACTCGAACTCGTCCGGCTTCTCGCCATTGGGCTTCAC	0.490632804	0.21076665	0
RPL37A	chr2	217366062	-	CGGACTTTACCGTGACAGCGGAAGTGGTACTGGAAAGAAA	-3.25301162	-2.566402271	1
RPL6	chr12	112843137	-	CGGAGCAGCGCAAGATTGATCAGAAAGCTGTGGACTCACA	-1.967272403	-2.256656199	1
RPL13	chr16	89628000	+	CGGCATTCACAAGAAGGTGGCCCGGACCATCGGCATTTCT	-1.139609533	-1.943736295	1
RPL8	chr8	146015813	+	CGGCCAGCCTTCAAGATGGGTTTGTCAATTCGGCCACCTC	-0.387253373	0.164330483	0
RPS2	chr16	2014529	+	CGGCCCCGGATGCCACTGCCGAAACCTCCGCGGAAGCCAC	-2.631087682	-2.857980995	1
RPL35	chr9	127620300	+	CGGCGCATGGCACGTGTCTTCTTAGGCCGCAGGTCCAGGG	0.069162617	0.041116673	0
RPS5	chr19	58904771	-	CGGCGCGCCCAATGCGTGTGGAGTCCTCCCGGGGACCACT	-1.019285274	-2.767966778	1
RPS18	chr6	33244179	-	CGGCGGCCAGTGGTCTTGGTGTGCTGGCCTCGGACACGAA	-0.262154882	1.221011518	0
RPL17	chr18	47015862	+	CGGCGGCGCATCTTAGGTGCTTTGTTCACTTGGATATGCT	-0.177807285	0.273861822	0
RPL13A	chr19	49993750	-	CGGGAAGGGTTGGTGTTCATCCGCTTGCGGAGGAAAGCCA	-2.346837207	-1.839098473	1
RPL37A	chr2	217364022	+	CGGGATCGTCGGTAAATACGGGACCCGCTATGGGGCCTCC	-1.513843733	-2.153839757	1
RPS9	chr19	54705044	+	CGGGGAAGCGGAGCCAACATGCCAGTGGCCCGGAGCTGGG	-1.004197004	-1.282345743	1
RPS2	chr16	2012802	+	CGGGGACGATGGAGAGCTTGGCCAGGATGATGGCCCCACG	-2.779135088	-4.385659499	1
RPL15	chr3	23959442	-	CGGGGAGCCCTGTGGAGAGCAGAGAGCTGGCGGTACTGCC	-3.240198783	-5.031265529	1
RPS8	chr1	45242389	+	CGGGGAGGTAACAAGAAATACCGTGCCCTGAGGTTGGACG	-2.551507914	-4.740888861	1
RPS2	chr16	2012230	+	CGGGGGTCAGGTAGCTGTAGGTCTTAGAAATGGCATCAAA	-3.161705442	-3.113957207	1
RPL27A	chr11	8705580	-	CGGTGGTGATGCAGACCACCAGCATTACCGCGGCCGCCGG	-3.090673266	-4.73157131	1
RPL36	chr19	5691400	+	CGTACGAGCGGCGCGCCATGGAGTTACTGAAGGTCTCCAA	-2.530018936	-1.63854281	1
RPS6	chr9	19379574	+	CGTCCACTTCAATGAGTTTCTGGCAGCCAGTGGCTGGGAA	-2.354132179	-3.915831937	1
RPS15A	chr16	18800304	-	CGTCCGGTTTCTCACTGTGATGATGAAGCATGGTAAGTCT	-2.113572879	-1.770077369	1
RPS3	chr11	75113465	+	CGTTACAAACTCCTAGGAGGGCTTGCTGTGCGGAGGTAAG	-1.24468585	-2.358335772	1
RPL4	chr15	66793348	-	CGTTTCTGCATTTGGACTGAAAGTGCTTTCCGGAAGTTAG	0.315366469	0.436282536	0
RPS8	chr1	45243340	+	CTAATAACGAGCTGGTTCGTACCAAGACCCTGGTGAAGAA	-2.00974357	-2.111526631	1
RPS10	chr6	34392854	+	CTACCTGCATGGCCTTCATGACATGAAGGTTGGGCACATT	-2.496628517	-3.808308226	1
RPS8	chr1	45244307	+	CTAGAGGGCAAAGAGTTGGAGTTCTATCTTAGGAAAATCA	0.687964117	0.842027576	0
RPS3	chr11	75113441	-	CTAGGAGTTTGTAACGCAGAGACTCTGCCTGGGCAATGGC	-1.028881054	-2.890237183	1
RPL13A	chr19	49993737	+	CTAGTGAAGTACCTGGCTTTCCTCCGCAAGCGGATGAACA	-1.620241447	-2.466378902	1
RPS18	chr6	33240498	-	CTATTCCTTACCCTACTTCACTTACCTTAATGGCAGTGAT	-0.010848797	1.797785567	0
RPL36AL	chr14	50085734	-	CTCACAAAGTGACACAGTATAAGAAGGGCAAGGATTCTTT	-1.13820125	-3.07249777	1
RPL18	chr19	49120577	+	CTCACCATCCGGGAAAGGGACAGAGGCGGCCGGTTGGTGC	-2.093529917	-3.278476476	1
RPL14	chr3	40500205	+	CTCACTGATTTCATCCTCAAGTTTCCGCACAGGTAACTGT	-1.675484948	-4.918247783	1
RPL18	chr19	49120674	-	CTCACTGTCTTCCCGTCCCTCCAGTTATACAGGTTTCTGG	0.123142977	-0.107381899	0
RPS11	chr19	50002863	-	CTCAGAACTTCTGGAACTGCTTCTTGGTGCCGGCAGCCTT	-2.263733603	-2.316083783	1
RPL12	chr9	130211956	-	CTCCAAAAAAAGTTGGTGATGACATTGCCAAGGCAACGGG	-2.744686424	-3.957619871	1
RPL4	chr15	66792393	+	CTCCACTCACATTCCTGGCCTGGCGAAGAATGGTGTTCCG	0.405102552	-0.204570588	0
RPS10	chr6	34392583	+	CTCCAGGCAAACTGTTCCTTCACGTAGCCTCGGGACTTGA	0.571273265	0.415817082	0
RPS29	chr14	50044543	+	CTCCATAGGCAGTGCCAAGGAAGACAGCTCAGGTCTTTCT	0.166878691	-0.233462595	0
RPS27A	chr2	55462046	+	CTCCCAAGAAGAATAAGCACAAGAGAAAGAAGGTTAAGCT	-2.03492199	-2.215959344	1
RPL15	chr3	23963087	-	CTCCCACCTGAGTGAGAGTGAGACTCCATCTGGAAAAAAA	0.57897823	-0.053099843	0
RPS9	chr19	54710137	+	CTCCCACTCTTCCCAGGCAACGCCCTGCTGCGGCGGCTGG	-2.043495951	-3.291863893	1
RPS9	chr19	54705460	-	CTCCCATACGCACCTTCGAACAGACGCCGTGGGTCCTTCT	-1.227933645	-1.857116894	1
RPL4	chr15	66795832	+	CTCCCCCTTTTCGGAGTACACCGATATCAGTGGGCGAGCA	-2.341579637	-4.157981184	1
RPS8	chr1	45242356	-	CTCCCCGCACACGGACTGTGTGGATGCGGCGGGGGCCAAT	-3.186896418	-4.744621339	1
RPS2	chr16	2014346	-	CTCCCTTTAGTGGATGCCCGTCACCAAGTTGGGCCGCTTG	1.253814719	0.519011925	0
RPL8	chr8	146016816	+	CTCCTCCAGGCAGCACACGATTGTACCCTCAGGCATGGTG	-2.930042435	-2.861304901	1
RPS17	chr15	83207676	+	CTCCTGCAGCTTGATGGAGATACCTCTTACTGGGCCTCTC	-0.212821521	1.156481899	0
RPL18A	chr19	17973723	+	CTCCTTTCCACAGACCGAGACATGGGTGCCCGGCACCGCG	0.336149607	0.619551916	0
RPS4X	chrX	71496053	-	CTCGTGGTCCCAAGAAGCATCTGAAGCGGGTGGCAGCTCC	-2.045800144	-4.312624593	1
RPS15A	chr16	18799383	+	CTCGTTCTTACCTTGTTTAGCCTGCCTGTGAGGTTCACAA	0.200893246	0.088972207	0
RPL36AL	chr14	50085695	+	CTCTGCTTCCGATCATAGCGCCTCCTTCCCTGGGCATACA	0.151157962	0.053400044	0
RPL14	chr3	40502962	-	CTCTGGCTTCAATCTTCTTGGCCCATCGTGTGGCTGCCCA	-1.487592071	-4.317905577	1
RPL27A	chr11	8707220	+	CTCTGTTCTTCTAGGGCTACTACAAAGTTCTGGGAAAGGG	0.005298692	0.362836114	0
RPL12	chr9	130210618	+	CTCTTACCAGAGAGTTCTCTGGCTAAGGATCGGTGCCGCA	-2.931889484	-3.103805087	1
RPL7A	chr9	136217903	-	CTCTTACCTCATCGTATCTGTCATTGTAATTGGTCCTGAT	-0.019182275	0.321775024	0
RPS7	chr2	3624162	-	CTGAACTTTTTCTCCAATTCGCGTACTAGCCGGACTTGGA	0.041383535	0.469661586	0
RPL35	chr9	127620235	-	CTGAAGACCAAGAAGCAGCAGCGGAAGGAGCGGCTGTACC	-1.227535341	-1.717716699	1
RPS10	chr6	34386172	+	CTGACCCAGCCCCAGCCTCGGCTTTCTTGTCGGCACCAGC	0.827828147	0.559357767	0
RPS6	chr9	19378796	-	CTGAGTAAGGGGCATTCCTGTTACAGACCAAGGAGAACTG	-2.30394086	-3.161752929	1
RPL8	chr8	146015839	-	CTGATCCCCTACAGGTGTGGTGGCTGGAGGTGGCCGAATT	-1.957574183	-2.271683245	1
RPL15	chr3	23960883	+	CTGCAGGCCGAAAGAGCCGTGGCCTTGGAAAGGGCCACAA	-1.863222187	-3.31890209	1
RPL23A	chr17	27047737	+	CTGCCCCTCCTAAAGCTGAAGCCAAAGCGAAGGCTTTAAA	-3.218348731	-4.022955644	1
RPL8	chr8	146016656	+	CTGCCTGATACTCACCAACCACAGCTCTGTTGGCTGAGGA	0.45031874	-0.190336428	0
RPS3	chr11	75113417	-	CTGCCTGGGCAATGGCACACAGACCTCTAGTGGCCACCTT	-1.879052001	-2.965468488	1
RPS3	chr11	75115121	+	CTGCGAGGTTGTGGTGTCTGGGAAACTCCGAGGACAGAGG	-2.139454917	-3.929904814	1
RPS27	chr1	153964109	+	CTGCTCCACTGTCCTCTGCCAGCCTACAGGAGGAAAAGCA	-3.625209727	-3.679770195	1
RPL11	chr1	24019086	+	CTGCTGCTCTTCCCTGTTGCAGCAGGATCAAGGTGAAAAG	-1.90404461	-2.468647087	1
RPL18A	chr19	17973026	-	CTGGAGGCGGGACAGGCAGCTTACAGCACTGGGTGACAGC	-1.281480376	-2.271391534	1
RPS11	chr19	50000517	+	CTGGGAGAAACTGGCAAGGAGAAGCTCCCGCGGTACTACA	-2.312116774	-2.593533246	1
RPS3	chr11	75115730	+	CTGGGCATCAAGGTGAAGATCATGCTGCCCTGGGACCCAA	-1.366538146	-2.462563752	1
RPL36	chr19	5690562	-	CTGGGCTTGCTCACGTTCTTGGTCACTTTGTGGCCCTTGT	0.520021191	-0.425368064	0
RPS2	chr16	2012527	-	CTGGTATCGATGACTGCTACACCTCAGCCCGGGGCTGCAC	-4.050084161	-4.649043679	1
RPS3	chr11	75112743	+	CTGTAGTTCAGAAGAGGTTTGGCTTTCCAGAGGGCAGTGT	-2.351636702	-3.668649366	1
RPS5	chr19	58899493	+	CTGTCATCACCCTGTCCCAGGATGACCGAGTGGGAGACAG	-1.709441922	-3.213723005	1
RPL7A	chr9	136215832	+	CTGTCGTGAAGAAGCAGGAGGCTAAGAAAGTGGTGAATCC	-1.607604636	-3.67154841	1
RPL17	chr18	47017919	-	CTGTGAAAATGGTTCGCTATTCACTTGACCCGGAGAACCC	-1.153087595	-3.305582299	1
RPL3	chr22	39713577	-	CTGTGACCATTGTAGAGACACCACCCATGGTGGTTGTGGG	-4.599850578	-4.14974712	1
RPS2	chr16	2012608	-	CTGTGCTGGTACGCCTCATCCCTGCACCCAGGGGCACTGG	-1.697156736	-1.604743997	1
RPL37A	chr2	217364716	+	CTGTGGTTCCTGCATGAAGACAGTGGCTGGCGGTGCCTGG	-2.08927714	-3.201193143	1
RPL6	chr12	112843674	+	CTGTGTCGAAGATCTCACCTTCCTGGTGTCTGGGCTTCCG	0.048476025	0.098337706	0
RPS18	chr6	33243779	-	CTGTTCAAGAACCAGTCTGGGATCTTGTACTGGCGTGGAT	-1.255305183	-1.362127704	1
RPS13	chr11	17097002	-	CTGTTCGAAAGCATCTTGAGAGGAACAGAAAGGTAAGCTA	-1.448127489	-2.593642824	1
RPS6	chr9	19378496	-	CTGTTTCTTCTAAGGAGAGAAGGATATTCCTGGACTGACT	-1.863710562	-4.789207575	1
RPL34	chr4	109543749	-	CTTACCTGTCACGAACACATTTAGCACACATGGAACCACC	0.214835476	-0.098960704	0
RPL7A	chr9	136217557	-	CTTACGAGTTCACCTGTGTGAAGGCGACAGTGGTGCAGGT	-1.977717817	-2.923238783	1
RPL7A	chr9	136217504	+	CTTACTGCATTATCAAGGGAAAGGCAAGACTGGGACGTCT	0.193922652	-0.197751565	0
RPL12	chr9	130211564	+	CTTACTGTTTTTCTGTTTCTTTCTGTCTCTTGGTGGTTCC	0.631113635	0.664915014	0
RPS12	chr6	133137686	-	CTTAGCAGCCTTACCTTAATTAGGTTGATTTGGTGTTCAG	-0.402320701	1.451803623	0
RPS3	chr11	75115750	-	CTTAGGGCCAATCTTACCAGTTGGGTCCCAGGGCAGCATG	-1.2523432	-2.666583123	1
RPS15A	chr16	18800330	-	CTTATTAGGCCGTGCTCCAAAGTCATCGTCCGGTTTCTCA	-1.323782184	-3.135145612	1
RPS11	chr19	50002841	+	CTTCAACGTGCTCAAGGTCACCAAGGCTGCCGGCACCAAG	-1.916220911	-2.32868265	1
RPS6	chr9	19379502	+	CTTCACCCAGAGCGTCAGCAGCAACTTCTGTGGCCATACG	-2.515101739	-3.744952871	1
RPS18	chr6	33240483	-	CTTCACTTACCTTAATGGCAGTGATGGCAAAGGCTATTTT	-1.288685565	-2.822663839	1
RPS20	chr8	56985674	-	CTTCCATCAGTATTGAGCCAGGAGTTGAGGTGGAAGTCAC	-1.716333664	-5.291943925	1
RPL3	chr22	39714526	+	CTTCCCACGATGCCTGCTGCTGCGCTTCCGAGGCAGGAAG	-2.315539623	-1.819048853	1
RPS13	chr11	17099007	-	CTTCTCTCCCCAGGAAGGGCCTGTCCCAGTCGGCTTTACC	-1.231972759	-2.58240497	1
RPL15	chr3	23960778	-	CTTCTGATAGCTTTATGGAATGGATCAATGAGGATAACCT	-2.16327015	-1.874282757	1
RPS2	chr16	2012201	+	CTTGGTGAATACAGTCTCCTTCCAGAGGTCGGGGGTCAGG	-1.552581443	-3.533671194	1
RPL12	chr9	130211592	+	CTTGGTGGTTCCTTGAGGGCTTTGATGATCAGGGCAGAGG	0.385159631	0.578297726	0
RPS16	chr19	39926332	-	CTTGTATCTTACAGAAGACAGCGACAGCTGTGGCGCACTG	-1.195566272	-3.03409144	1
RPL7A	chr9	136216765	-	CTTGTGGGCCAGCTTAAGCAGCTGAGTAGCTGGAAAAACA	0.203046271	0.345528839	0
RPL3	chr22	39710196	-	CTTGTTCATTCAGATTTATAAGATTGGCCAGGGCTACCTT	1.276775289	0.55344297	0
RPL4	chr15	66794959	+	CTTTAGACATGACCAGTGCTGGTAGGGCTGAGGCAGCCAG	-2.952902131	-2.508862496	1
RPS3A	chr4	152021682	-	CTTTCCAATATTTCTTATATTGAACATAGCAGGTGCTTTC	-0.251003674	-0.190598169	0
RPS26	chr12	56437263	-	CTTTTAAAATACTCACCGCAGGTCTAAATCGGGGTGGGGG	0.695025417	0.700666614	0
RPL23A	chr17	27047022	+	CTTTTCACAAGATGGCGCCGAAAGCGAAGAAGGAAGGTGT	-1.537659816	-3.400053972	1
RPS27	chr1	153964107	-	CTTTTCCTCCTGTAGGCTGGCAGAGGACAGTGGAGCAGCC	-1.995404644	-2.638062269	1
RPL14	chr3	40503625	-	CTTTTGGAGCAGGCGCTGCTTTCTGGCCTGTGGCTTTCTG	0.056861109	1.028245699	0
RPL23	chr17	37009952	-	CTTTTTTCCGGCGTTCAAGATGTCGAAGCGAGGTGAGGTT	-1.624756297	-2.624553836	1
RPL19	chr17	37360424	-	GAAAAGAAACTTACGCCAGGAGCTTCTTGCGGGCCTTGTC	0.340802959	-0.175731721	0
RPS15A	chr16	18800354	-	GAAAAGAGAGGCAAACGCCAGGTGCTTATTAGGCCGTGCT	0.296061751	0.463330832	0
RPL6	chr12	112846389	-	GAAACCCGAAGCCAAGAAGGTTGATGCTGGTGGCAAGGTG	-1.374143992	-2.695426601	1
RPL27A	chr11	8704781	+	GAAACTTAGGGGCCACGTGAGCCACGGCCACGGCCGCATA	-0.112263071	0.103574427	0
RPL23A	chr17	27049739	-	GAAACTTGATGATAGCATAGTGGTCAAGCCTGGGAGAGGC	0.675480774	0.269617024	0
RPS18	chr6	33243618	+	GAAAGCAGACATTGACCTCACCAAGAGGGCGGGAGAACTC	-1.505473981	-3.272151821	1
RPS6	chr9	19376346	+	GAAAGTCTGCGTCTCTTCGCAATTTGTTCCTGGCGCTTCT	0.495272038	0.795953391	0
RPL34	chr4	109543737	-	GAACACATTTAGCACACATGGAACCACCATAGGCCCTGCT	-1.808891918	-5.338927429	1
RPL17	chr18	47017268	-	GAACACTCGTGAAACTGCTCAGGCCATCAAGGGTATGCAT	-1.483190409	-2.170863261	1
RPS15A	chr16	18800416	-	GAACAGCCACAATGGTGCGCATGAATGTCCTGGCAGATGC	-2.518222877	-1.768629292	1
RPL3	chr22	39709640	-	GAACCAAGAAGCGGGTGCTCACCCTCCGCAAGGTGAGGCA	-1.368352155	-2.751662491	1
RPL7A	chr9	136216534	-	GAACCTCACCTGTTTGGCGGTCCAGGGCCTGGGTGAACTG	-0.489257393	0.456124003	0
RPS9	chr19	54705441	+	GAACTGCTGACGCTTGATGAGAAGGACCCACGGCGTCTGT	-2.079915143	-3.013206905	1
RPL6	chr12	112843684	-	GAAGAAGCTGCGGAAGCCCAGACACCAGGAAGGTGAGATC	-2.299225149	-3.075654381	1
RPL19	chr17	37357490	+	GAAGAGGCTCGCCTCTAGTGTCCTCCGCTGTGGCAAGAAG	-2.516115061	-3.547525489	1
RPL8	chr8	146017198	-	GAAGCGGACGGAGCTGTTCATTGCCGCCGAGGGCATTCAC	-1.700826901	-3.478761898	1
RPS13	chr11	17098737	-	GAAGGAGCAGATTTACAAACTGGCCAAGAAGGGCCTTACT	0.108256232	0.516513623	0
RPS3	chr11	75115172	+	GAAGTTTGTGGATGGCCTGATGATCCACAGCGGAGACCCT	-3.044201531	-2.403337296	1
RPL36	chr19	5691339	-	GAATCATGTCCCGCACGAACTTGGTGTGTTTGGTCAGACG	0.290890754	1.481442443	0
RPL21	chr13	27830623	-	GAATTCATAGGGAATAGGTTCCAGCAGCTCAGGCTCCTTC	-2.16325001	-3.82579641	1
RPS12	chr6	133136172	-	GAATTCCACGTGCTAGGCCATCGTGGATGAGGGCAGTCTT	-3.292673106	-3.852145533	1
RPS20	chr8	56986670	+	GAATTCGGTGAATTGCCACCTCCGGCTCCACGGGTGTTTT	-0.108091635	-0.255359155	0
RPS15A	chr16	18799423	-	GAATTTGAAATCATTGATGACCACAGAGCTGGGAAAATTG	-0.110675683	0.6077504	0
RPL36A	chrX	100646840	-	GACAAGTGCATATCCTTACGGCAATTAACTGGGAAACGTC	0.94212891	1.536928537	0
RPL10	chrX	153627703	-	GACACCTCGGCAGAAGCGAGACTTTGGGTACGGCTTGTTC	-2.009133021	-3.912408174	1
RPL27A	chr11	8705607	-	GACACTTACTATTTGTCGAAGTTGATCCGGTGGTGATGCA	-1.656928975	-3.712045084	1
RPL7	chr8	74203788	-	GACAGATAACGCTTTGATTGCTCGATCTCTTGGTAGGTTC	0.88364172	-0.042901033	0
RPS16	chr19	39926316	-	GACAGCGACAGCTGTGGCGCACTGCAAACGCGGCAATGGT	-2.695757473	-3.991747144	1
RPL10	chrX	153627897	-	GACAGCTGCTCATATTCATCTGACACCATGTGGCCACAAA	-1.361359392	-2.809228635	1
RPL18	chr19	49121098	-	GACATCCGCCATAACAAGGACCGAAAGGTTCGGCGCAAGG	-1.680626595	-4.452999479	1
RPL15	chr3	23960878	+	GACATCTGCAGGCCGAAAGAGCCGTGGCCTTGGAAAGGGC	0.699254468	0.73530365	0
RPL7	chr8	74203327	-	GACCACCCATTTTGTAGAAGGTGGAGATGCTGGCAACAGG	-1.570615241	-2.57642785	1
RPS29	chr14	50044538	-	GACCTGAGCTGTCTTCCTTGGCACTGCCTATGGAGGTGAC	-0.158057655	-0.335952151	0
RPL10	chrX	153627929	-	GACGAACAAAGAATCCTGCCTTACCTTCAGAGGACAGCTG	-1.025604831	-3.679290798	1
RPL10	chrX	153629289	+	GACGGGGAAGGAACTTCCTCTGGGAACCTTTGGGTCATTG	0.167121328	0.069220419	0
RPS2	chr16	2012099	-	GACTCAGGCTCCAGCTGTGGCTACAACATAGGGTTTTTAT	-1.59243094	-1.227249241	1
RPS12	chr6	133136174	+	GACTGCCCTCATCCACGATGGCCTAGCACGTGGAATTCGC	-1.980145233	-4.235303804	1
RPS7	chr2	3624130	-	GACTTGGATTTTCTGGAAAGATTTCAGTTGAGGAACGGGA	-0.115912237	-0.258662556	0
RPL10	chrX	153627684	-	GACTTTGGGTACGGCTTGTTCTTACAATACCGGTAACTGC	-1.001504666	-2.682526715	1
RPL21	chr13	27830595	+	GAGAAGCACACTTTGTGAGAACCAATGGGAAGGAGCCTGA	-2.554391984	-1.672739433	1
RPL11	chr1	24019190	+	GAGACAGACTGACGCGAGCAGCCAAGGTGTTGGAGCAGCT	-1.189647814	-4.92762026	1
RPS10	chr6	34392546	-	GAGACATTTCTACTGGTACCTTACCAATGAGGGTATCCAG	-2.050904551	-3.765606364	1
RPL9	chr4	39458095	+	GAGACCCATTCTCCTGGATAACAACGTTGATGGGGAAGTG	-0.458331702	-0.312425406	0
RPS5	chr19	58899550	+	GAGACCCCAGACATCAAGCTCTTTGGGAAGTGGAGCACCG	-1.122294127	-3.046462336	1
RPS29	chr14	50053043	-	GAGAGCAAGATGGGTCACCAGCAGCTGTACTGGAGCCACC	-2.121932874	-2.951380915	1
RPS3A	chr4	152024198	+	GAGAGGTGCAGACAAATGACTTGAAAGAAGTGGTCAATAA	-1.732283876	-3.134480955	1
RPL5	chr1	93298993	+	GAGATACCAAGTGAAATTTAGAAGACGACGAGGTACTGTC	-1.233106711	-2.131083528	1
RPS7	chr2	3623431	+	GAGATGAACTCGGACCTCAAGGCTCAGCTCAGGGAGCTGA	-3.644767776	-4.958842675	1
RPL35	chr9	127620293	+	GAGCCGGCGGCGCATGGCACGTGTCTTCTTAGGCCGCAGG	1.025891765	0.130681804	0
RPL7A	chr9	136217106	-	GAGCTTTCTTGTTCTCCACCAAGGTGGTGACGGTGTTAAC	-2.469176119	-2.675395046	1
RPL36	chr19	5691585	+	GAGGAGCTGAGCAACGTACTGGCCGCCATGAGGAAAGCTG	-1.278581599	-2.930731941	1
RPS2	chr16	2014460	-	GAGGCCGCGGAGCTCGCGGAGGCAAGGCCGAGGATAAGGA	1.086336418	0.113252195	0
RPL12	chr9	130211606	+	GAGGGCTTTGATGATCAGGGCAGAGGCAGAAGGCACCACC	-1.5871712	-3.270528942	1
RPS10	chr6	34389549	-	GAGGGTGAGCGACCTGCGAGACTCACAAGAGGGGAAGCTG	-1.001239638	-3.723326561	1
RPL23A	chr17	27047831	-	GAGTCGCAGTGTCTTCGGCCGCCGGAAGGTGGGTGACGTG	-1.698628202	-3.351473177	1
RPS10	chr6	34392966	+	GAGTTCATAAATGGCAATCCGGTTCTTCTTAGGCATCAAC	0.154487489	0.359896247	0
RPL3	chr22	39714428	-	GATACAAGGCTGGCATGACTCACATCGTGCGGGAAGTCGA	-1.247315317	-3.326471503	1
RPL4	chr15	66793747	+	GATACCATTATCCTCATTATAGATGATGCACGGGCCCCTG	-0.101223591	-0.310747725	0
RPL8	chr8	146016662	+	GATACTCACCAACCACAGCTCTGTTGGCTGAGGAGATAAC	-1.844606001	-3.935930893	1
RPL6	chr12	112846291	+	GATCGGGAATACCTGCCAATTCCTCTGACAAGGACAGGGT	-1.027159779	-2.244691359	1
RPL14	chr3	40500180	-	GATGAAATCAGTGAGCTGCATGCACTTGAAAGGCATGGCC	-1.779712134	-2.614930255	1
RPL3	chr22	39713467	-	GATGAATGCAAGAGGCGTTTCTATAAGAATTGGTAAGGGA	-1.746285159	-2.874851186	1
RPL12	chr9	130210646	-	GATGAGATTGTCAACATTGCTCGACAGATGCGGCACCGAT	-4.182003579	-4.079828573	1
RPL19	chr17	37358651	+	GATGCCGGAAAAACACCTTGGCCCGCCGGAAGGGCAGGCA	0.987145626	-0.008663505	0
RPL14	chr3	40502975	+	GATGGGCCAAGAAGATTGAAGCCAGAGAAAGGGTAATAAC	-1.065523936	-2.310075673	1
RPS4X	chrX	71493751	+	GATGGTGCGGGCATCATGAGTCACCAGATGAGGGATTCCT	-2.784049486	-4.121979092	1
RPS15	chr19	1440201	+	GATGGTGGGCAGCATGGTGGGCGTCTACAACGGCAAGACC	-1.081972275	-2.710303376	1
RPL15	chr3	23960844	-	GATGTCAGCCCACGCATCTCCCTGTGCTTGTGGACTGGTT	0.128797613	0.142844713	0
RPS10	chr6	34385313	-	GATGTGCTTTCTCTTACAGAGAGGCGGATTTGGTCGTGGA	-0.27422298	0.359458072	0
RPL18A	chr19	17972162	-	GATTAGGCGCAAAGATTCGCATGCGGTAGAGGGGCGGCGT	-1.963368603	-2.154611349	1
RPS2	chr16	2013171	-	GATTATGCCAGTGCAGAAGCAGACCCGTGCCGGCCAGCGC	-3.222324743	-3.188929374	1
RPS20	chr8	56982328	+	GATTCGAATACACTTCTCAAAGTGTACTGCTGGCCCTCTG	-0.197156153	1.448144482	0
RPS4X	chrX	71494978	-	GATTTCAGATGTCATCAGCATTGACAAGACGGGAGAGAAT	-3.513143945	-2.956485843	1
RPL4	chr15	66795785	-	GCAAAAATGTCACTTTGCCTGCTGTATTCAAGGCTCCTAT	-0.018762115	-0.116127093	0
RPL32	chr3	12877648	-	GCAAAGCCATCGTGGAAAGAGCTGCCCAACTGGCCATCAG	0.374110825	0.163218522	0
RPL38	chr17	72200311	-	GCAACCACTTACATTTGGCATCCTTTCGTCGGGCTGTGAG	-1.939713736	-2.455319139	1
RPS16	chr19	39926514	+	GCACAGACTGCAGCGGGCCCTTGGACGGCATGGCTCCGAG	-1.078327621	-1.995718704	1
RPL35	chr9	127623728	+	GCACCGCCTGTCACTTTGGCGACGCGCAGCTGGGACAGCT	0.626893776	1.264197163	0
RPL18A	chr19	17974046	-	GCACCTAGAAGAAGGTGTTGGGCCTCTTGGTGGTGAAGCG	-1.873571957	-3.209761087	1
RPL13A	chr19	49994978	+	GCACTTATTCTTGGCAGAGGCTACGGAAACAGGCCGAGAA	0.082851788	0.569147103	0
RPS9	chr19	54705039	+	GCAGACGGGGAAGCGGAGCCAACATGCCAGTGGCCCGGAG	-1.794160789	-2.775409745	1
RPL10A	chr6	35436584	+	GCAGCAAAGTCTCTCGCGACACCCTGTACGAGGCGGTGCG	-1.344554165	-2.461267438	1
RPL13A	chr19	49994347	-	GCAGCGTAAGCTGGGACTCACCTTTCTTGTAGGCTTCAGA	1.548868115	-0.442662085	0
RPL6	chr12	112844099	-	GCAGCTGGCTAGTGGCTTATTACTTGTGACTGGTAAGAAA	-1.512467292	-1.382926241	1
RPL3	chr22	39714558	+	GCAGGAAGCCGAGGGACCCATGTCTGGGAGCGGAGAACTT	-1.965383339	-2.072594951	1
RPL5	chr1	93300447	+	GCATATTGTACTGGCCTGCTGCTGGCCCGCAGGGTATGTA	-0.232050736	0.736325911	0
RPL14	chr3	40499409	-	GCATGAGGTCCAAAGGAGACATAGGCCACCCGGCCAACCT	-1.355567381	-1.957941186	1
RPS5	chr19	58904796	+	GCATTGGGCGCGCCGGGACTGTGAGACGACAGGCTGTGGA	-1.374606149	-1.730554787	1
RPL11	chr1	24021259	+	GCATTGGTATCTACGGCCTGGACTTCTATGTGGTATGAAT	-1.084687152	-2.095403721	1
RPS9	chr19	54710252	-	GCCAAGCCCAGCTTGAAGACCTGGGTCTGCAGGCGTCTCT	-1.08876963	-1.598875674	1
RPL12	chr9	130211930	-	GCCAAGGCAACGGGTGACTGGAAGGGCCTGAGGATTACAG	-1.348470427	-2.224797963	1
RPL3	chr22	39712712	-	GCCAAGTCATCCGTGTCATTGCCCACACCCAGGTGAGCCC	-3.147966582	-3.686517921	1
RPS2	chr16	2012852	-	GCCACGTCGGTCTGGGTGTTAAGTGCTCCAAGGAGGTGGC	-3.321937171	-3.450210647	1
RPL23A	chr17	27049898	-	GCCCAACTCACCGAATCAGGGTGTTGACCTTGGCCACATC	-2.323853039	-2.120268974	1
RPS2	chr16	2012722	+	GCCCATCACCTGCCACCAGCCTACCTTGCAAGGGACAGTG	1.785850798	0.277118375	0
RPS9	chr19	54710318	-	GCCCATCCGAGGTGGTACCTGATATGGCGCTGGCGGATCA	-1.47331008	-2.457720592	1
RPL3	chr22	39710782	+	GCCCCAATACAGGCCACCTTGCGCAGGCCTCGGTGGGTCT	0.428509552	0.928843146	0
RPS15A	chr16	18796102	-	GCCCCAGATTTGACGTGCAACTCAAAGACCTGGAAAAATG	-1.608849413	-1.739448088	1
RPL10	chrX	153628246	-	GCCCCAGCACAGGACAACATCTTGTTGATGCGGATGACGT	-0.16061501	-0.188997381	0
RPS13	chr11	17099167	-	GCCGCCATCATGGGTCGCATGCATGCTCCCGGGTGAGCTC	-2.664682836	-2.325677969	1
RPL13	chr16	89628058	-	GCCGCTGCACGTTGGCCTGCAGGGACTCCGTGGACTTGTT	-1.493527103	-1.334593891	1
RPL13	chr16	89627753	+	GCCGGCCGCGGCTTCAGCCTGGAGGAGCTCAGGGTGAGTA	-2.686568077	-3.293016591	1
RPL13	chr16	89627364	+	GCCGTAGGCAGCCATGGCGCCCAGCCGGAATGGCATGGTC	-1.147492563	-2.020534842	1
RPS5	chr19	58905849	+	GCCTGACCCCTGCTGTCTTCCTAGGCCATCTGGCTGCTGT	1.080620664	0.307716418	0
RPL5	chr1	93301839	-	GCCTGCATCCAAATAGCAGGTGAAGGCACCTGGCTGACCA	-1.138192886	-3.458334163	1
RPL13A	chr19	49994707	+	GCCTGGCTCACGAGGTTGGCTGGAAGTACCAGGCAGTGAC	-2.839277721	-1.413619662	1
RPL13A	chr19	49994701	-	GCCTGGTACTTCCAGCCAACCTCGTGAGCCAGGCGCCCCA	1.529584593	1.184905605	0
RPL13A	chr19	49993480	+	GCCTTTCCCTCCCTCTAGGCCGGAAGGTGGTGGTCGTACG	-2.082210566	-2.833299371	1
RPL35	chr9	127623746	+	GCGACGCGCAGCTGGGACAGCTCCACCTTCAGGTCGTCCA	1.644570811	-0.363618045	0
RPL11	chr1	24019203	+	GCGAGCAGCCAAGGTGTTGGAGCAGCTCACAGGGCAGACC	-2.572219662	-1.801154426	1
RPL13	chr16	89627680	-	GCGCACGATGGGCCGGATGGGACCCGACGCGGGGCGCGGG	-1.75763134	-1.94383648	1
RPS15	chr19	1440016	-	GCGCACTGTACAGCTGCATCAGCTGCTCGCTGGGGAGGAT	0.360127523	0.546185727	0
RPS16	chr19	39924292	+	GCGCCCAGTTCCTGGGACTCACCATAAATCTGGGCCACGT	-0.472160056	1.244044297	0
RPL8	chr8	146017406	-	GCGCGCCTGCGCGCCGTGGATTTCGCTGAGCGGCACGGCT	-1.933989326	-3.551192503	1
RPL36AL	chr14	50085676	-	GCGCTATGATCGGAAGCAGAGTGGCTATGGTGGGCAGACA	-3.603445898	-3.942751128	1
RPL23A	chr17	27047863	-	GCGCTCTTCCGAGGATATTTGGGCTGTCTCCGGAGTCGCA	-2.894063601	-3.615783409	1
RPL13	chr16	89627763	-	GCGCTGCCAGTACTCACCCTGAGCTCCTCCAGGCTGAAGC	-1.932582629	-3.521378382	1
RPL18A	chr19	17970761	+	GCGGAGAGCACGCCATGAAGGCCTCGGGCACGGTAAGGCG	0.68408162	-0.49447052	0
RPS6	chr9	19378475	+	GCGGCGAGGCACTGTAGTATCAGTCAGTCCAGGAATATCC	-1.103918973	-1.700713095	1
RPL8	chr8	146017247	-	GCGGCGCGCCCCTCGCCAAGGTGGTCTTCCGGGATCCGTA	1.677090494	0.581065043	0
RPL36A	chrX	100646756	+	GCGGCGTTATGACAGGAAGCAGAGTGGCTATGGTGGGCAA	-2.753420825	-3.587720395	1
RPL13	chr16	89627645	-	GCGGGGCGATGCGGCGCGCCTTGGCTTGCCGGGCCTTACG	-0.270350819	0.568598522	0
RPS5	chr19	58904384	-	GCGTTTGGCGGCATACCGCCCTGCACTGTGAGGCAGGTAC	-2.514617944	-1.955570409	1
RPS16	chr19	39923998	+	GCTACCAGCAGGGTCCGGTCATACTGGATGAGGATGTCTT	-2.431751195	-3.52983118	1
RPS10	chr6	34392486	+	GCTACGGCGTAGGGTGGCAGGCACAATCTCCGGGGGCAGA	-2.031009658	-2.808991193	1
RPL11	chr1	24020305	+	GCTAGATACACTGTCAGATCCTTTGGCATCCGGAGAAATG	0.309116965	1.919608287	0
RPS16	chr19	39924161	+	GCTCACTCACATTTCTGGTAATAGGCCACCAGGGCTTTGG	0.277536391	-0.24313859	0
RPS9	chr19	54710308	+	GCTCGCGTGCTGATCCGCCAGCGCCATATCAGGTACCACC	-0.271660224	-0.379576023	0
RPS26	chr12	56436279	+	GCTGCACTAACTGTGCCCGATGCGTGCCCAAGGACAAGGC	-1.490754098	-2.713538471	1
RPL15	chr3	23960919	-	GCTGCCCGGCGAGAGCCACCAATAGTGTGGTGGAACTTGT	-4.645409592	-3.856554939	1
RPL13	chr16	89627624	+	GCTGCGCTTCTCTCCACCAGACGTAAGGCCCGGCAAGCCA	-1.341493328	-2.296232025	1
RPL8	chr8	146016867	-	GCTGCTTCCCCTTGCAGCCCAGCTCAACATTGGCAATGTG	-1.787072005	-3.289493663	1
RPL10	chrX	153628129	+	GCTGCTTTTCTTCTCCCTACCTAGCCCTGGAGGCTGCCCG	-1.478037449	-3.174841003	1
RPL13A	chr19	49994725	+	GCTGGAAGTACCAGGCAGTGACAGCCACCCTGGAGGAGAA	-3.29901072	-3.614728833	1
RPS9	chr19	54710290	-	GCTGGCGGATCAGCACGCGAGCGTGGTGGATGGACTTGGC	-1.308189158	-2.228170991	1
RPS15A	chr16	18799396	-	GCTGGGAAAATTGTTGTGAACCTCACAGGCAGGCTAAACA	-2.23342828	-1.498355559	1
RPL10A	chr6	35436708	+	GCTTAACCCCCCTCCTCTCTCGAAGGTTCCTGGAGACGGT	0.338404673	0.091996317	0
RPL18A	chr19	17973008	-	GCTTACAGCACTGGGTGACAGCGCCTGCGGTGGTCAGGTC	-3.369349133	-5.260275331	1
RPS2	chr16	2014526	-	GCTTCCGCGGAGGTTTCGGCAGTGGCATCCGGGGCCGGGG	-1.109924215	-1.578352162	1
RPS13	chr11	17095969	+	GCTTGAGTACACAGACAAATTTATGCGACCAGGGCAGAGG	1.296963248	1.000896706	0
RPS12	chr6	133136188	-	GCTTTGGCAGCTTCGCGAATTCCACGTGCTAGGCCATCGT	1.140581918	-0.192757578	0
RPL14	chr3	40500142	+	GCTTTGGTCGATGGACCTTGCACTCAAGTGAGGAGACAGG	-1.784926247	-3.138070358	1
RPL26	chr17	8283132	-	GGAAAAGGCTAATGGCACAACTGTCCACGTAGGCATTCAC	-2.351853017	-2.95766591	1
RPL36A	chrX	100645972	+	GGAACCTCCTATATACTTCCGTTTGCCTCGCGGTTTCTTT	0.06707543	0.43627475	0
RPS3	chr11	75112732	+	GGAACTGACTGCTGTAGTTCAGAAGAGGTTTGGCTTTCCA	-1.593243258	-3.085196983	1
RPS3A	chr4	152024171	+	GGAAGAAGATGATGGAAATCATGACCCGAGAGGTGCAGAC	-2.667459048	-3.967644176	1
RPS4X	chrX	71493174	-	GGAAGAATTGGTGTGATCACCAACAGAGAGAGGCACCCTG	-2.674496469	-3.861317564	1
RPL26	chr17	8285542	+	GGAAGACATAATCTTCCTTCGAATGTGGGAAGGTGCATTG	-1.429534534	-2.530199253	1
RPL4	chr15	66791733	+	GGAATAATCAAATTTAAGAGTTTATGCAGCAGGCTTCTTC	0.730360112	-0.041642334	0
RPL18	chr19	49119999	-	GGACCATAACTGATGATGTGCGGGTTCAGGAGGTACCCAA	-2.086192369	-2.903720892	1
RPL7A	chr9	136216847	-	GGACGTCCCCTTTGCCAGCAGCCTTCTTCTCGGCCCGGGC	0.587721073	-0.327439627	0
RPL8	chr8	146016770	-	GGAGACCGTGGCAAGCTGGCCCGGGCATCAGGGAACTATG	-1.989172092	-1.374435318	1
RPS2	chr16	2012196	+	GGAGACTTGGTGAATACAGTCTCCTTCCAGAGGTCGGGGG	-3.270391954	-2.993074258	1
RPS4X	chrX	71495454	-	GGAGATGAAGTAAAGAAGATTTGCATGCAGCGGTTCATTA	-1.454761892	-2.06185589	1
RPL19	chr17	37360389	+	GGATTCTCATGGAACACATCCACAAGCTGAAGGCAGACAA	-1.860899602	-3.191032062	1
RPL8	chr8	146017389	-	GGATTTCGCTGAGCGGCACGGCTACATCAAGGGCATCGTC	-3.286387028	-3.536625189	1
RPL36AL	chr14	50085708	-	GGCAAGGATTCTTTGTATGCCCAGGGAAGGAGGCGCTATG	1.688355513	0.450302089	0
RPS5	chr19	58905903	-	GGCACTCAGCAATGGTCTTAATGTTCCGGAAGGCAGCCTC	-1.882190014	-3.421754239	1
RPL8	chr8	146015252	+	GGCAGCAATGAGACCCACTTTGCGGCCAGCAGGGGCATCT	0.919177502	0.150811656	0
RPS8	chr1	45243403	-	GGCAGCGCATAGTGGGACTCGTACCACTGTCGGTACGGTG	-2.560110198	-3.8754265	1
RPL3	chr22	39714500	-	GGCATCGTGGGAAGGTGAAGAGCTTCCCTAAGGATGACCC	-3.21325835	-2.311685823	1
RPL8	chr8	146015275	+	GGCCAGCAGGGGCATCTCTGCGGATGGTGGAGGGCTTGCC	-2.463518916	-4.322991568	1
RPL10	chrX	153628929	-	GGCCAGGAAACTTGAACTTGGCCCTGCGCAGGGCCTCAAT	-1.891119537	-2.092305224	1
RPL3	chr22	39711501	-	GGCCCACCTGATGGAGATCCAGGTGAACGGAGGCACTGTG	-3.39602989	-5.228369054	1
RPL10	chrX	153629153	-	GGCCCGCCACTTGTCCAGAGGGCCACGATTGGGGATGTAC	-0.449718307	0.359377625	0
RPL19	chr17	37358670	+	GGCCCGCCGGAAGGGCAGGCACATGGGCATAGGTAAGTGT	-1.800706317	-2.953744453	1
RPL10	chrX	153628934	+	GGCCCTGCGCAGGGCCAAGTTCAAGTTTCCTGGCCGCCAG	1.305469194	0.443720945	0
RPL18	chr19	49118667	+	GGCCTCTGGCACGCTCGAACTTCCGGCCCTTGGAGCGGAC	-0.047987714	-0.425741934	0
RPS10	chr6	34392466	+	GGCCTGCCAGTCTCTGGACGGCTACGGCGTAGGGTGGCAG	-2.797194477	-1.178743143	1
RPS5	chr19	58904802	+	GGCGCGCCGGGACTGTGAGACGACAGGCTGTGGATGTGTC	-1.200600489	-1.920989372	1
RPL13	chr16	89627633	-	GGCGCGCCTTGGCTTGCCGGGCCTTACGTCTGGTGGAGAG	-2.977676401	-2.37521583	1
RPL36A	chrX	100645983	-	GGCGCGGAAAGAAAGAAACCGCGAGGCAAACGGAAGTATA	0.795210405	-0.326873207	0
RPL19	chr17	37360809	-	GGCGCTCTTCACGGCGCTTGCGTGCTTCCTTGGTCTTAGA	0.138798809	0.641492547	0
RPL7A	chr9	136217876	+	GGCGCTTTGGCTAAGCTGGTGGAAGCTATCAGGACCAATT	-0.054127238	-0.377888464	0
RPL12	chr9	130210218	+	GGCGGCCATCAACATTACAGCCCACTGACTGGGCAGTCCC	-1.080153924	-2.66552676	1
RPL13A	chr19	49993157	+	GGCGGCCATCGTGGCTAAACAGGTACTGCTGGGTAAGTCG	-5.305412391	-4.320749182	1
RPS3A	chr4	152020816	+	GGCGGTTGGCAAGAACAAGCGCCTTACGAAAGGCGGCAAA	-1.295307915	-1.04714247	1
RPL6	chr12	112844614	+	GGCTCGCAGTTTTCTCACGTGCTGACTGAAGGGTTTTTTG	0.002421425	0.49407838	0
RPL15	chr3	23960719	+	GGCTCTGAGAGTCCTGAATTCTTACTGGGTTGGTGAAGAT	-1.258369027	-1.976848875	1
RPL10	chrX	153629114	+	GGCTGAAAAGCGGCTCATCCCAGATGGCTGTGGGGTCAAG	-2.78078286	-1.676574008	1
RPL10	chrX	153628955	-	GGCTGCAGCACTACATACCTTCTGGCGGCCAGGAAACTTG	1.743070068	1.038198438	0
RPL7A	chr9	136217566	-	GGCTGTGTACTTACGAGTTCACCTGTGTGAAGGCGACAGT	-1.54550922	-3.825987778	1
RPL15	chr3	23959979	-	GGCTTGCCGTAAGTTGCACCCTTAGGAACTGGGCGTTTTC	-1.917401066	-2.03871915	1
RPL10	chrX	153628810	-	GGCTTTCCAAAGGCACCTCGCATGCCTGTTTGGAGCCTAC	0.098639776	0.221939813	0
RPL26	chr17	8285459	+	GGGATACACACCTGAACTTCATCATCCTTTCGGATGGGCA	-0.012867304	0.436810237	0
RPS2	chr16	2012626	+	GGGATGAGGCGTACCAGCACAGAGCCGCAGCGGCCTGTCA	-2.13814161	-3.708273107	1
RPL13	chr16	89629407	+	GGGCAAAAAGAGCCAAGGAAGCCGCAGAACAGGATGTTGA	-0.240159887	-0.478732628	0
RPL8	chr8	146016717	+	GGGCAGCTTCACACGGGTCTTCTTGGTCTCAGGGTTGTGG	0.353254696	1.644775962	0
RPL18	chr19	49121043	+	GGGCCCAGCCTCACCTTGACCAACAGCCTCAGGTAGATAT	-1.031993309	-2.149527692	1
RPL4	chr15	66793744	-	GGGCCCGTGCATCATCTATAATGAGGATAATGGTATCATC	-1.13228422	-1.542521759	1
RPS8	chr1	45241766	-	GGGCGCCCCAACTCATACTTCCGCTTCTTGTGGTAGGGCT	-1.192181932	-2.658074444	1
RPL10	chrX	153627726	-	GGGCTCTTCCACTACTTACCAGGGACACCTCGGCAGAAGC	-2.322182228	-1.975818164	1
RPS6	chr9	19378788	-	GGGGCATTCCTGTTACAGACCAAGGAGAACTGGAGAAAGA	-3.634608767	-2.697396431	1
RPS2	chr16	2014570	-	GGGGCCCGGGGGCCCTGGTGGCCCTGGGATGGGGAACCGC	-1.851643305	-1.661590265	1
RPL10A	chr6	35438483	-	GGGGCTTGCCCATGGTGCTCTTGATATATAAGGCCCGGAC	-0.193647053	0.949504396	0
RPS10	chr6	34392517	+	GGGGGCAGATGAAGGTAATCACGGAGATACTGGATACCCT	-1.100860594	-4.044266087	1
RPS9	chr19	54705400	+	GGGTCAAATTTACCCTGGCCAAGATCCGCAAGGCCGCCCG	-1.104228729	-2.329953168	1
RPL11	chr1	24019204	-	GGGTCTGCCCTGTGAGCTGCTCCAACACCTTGGCTGCTCG	-3.214242614	-3.385728317	1
RPS10	chr6	34392530	+	GGTAATCACGGAGATACTGGATACCCTCATTGGTAAGGTA	-1.248566492	-3.357487704	1
RPS14	chr5	149827148	+	GGTACTCACTTGCCAGAAAGATCAGTGACATGGACAAAAG	-1.122042605	-2.078231883	1
RPS14	chr5	149827228	-	GGTCATCAGCCTCGGACCTCAGGTGGCTGAAGGAGAGAAT	-2.266992024	-2.260049748	1
RPS15	chr19	1438836	-	GGTCCACGCCGCGGTAGGTGAACTTGCGGAAGGTCCGCTT	-2.283919288	-2.08639948	1
RPS6	chr9	19378878	-	GGTCCGAATCAGTGGTGGGAACGACAAACAAGGTTTCCCC	-1.465847951	-3.272539134	1
RPL13A	chr19	49993511	+	GGTCGTACGCTGTGAAGGCATCAACATTTCTGGCAATTTC	-0.430553273	-0.11176189	0
RPS18	chr6	33243962	-	GGTCTTCACGGAGCTTGTTGTCCAGACCATTGGCTAGGAC	-1.14813433	-3.586727598	1
RPS3	chr11	75115741	+	GGTGAAGATCATGCTGCCCTGGGACCCAACTGGTAAGATT	0.906647428	0.737621578	0
RPL8	chr8	146017457	+	GGTGCTTCACGTGCGCGCGGAACACAGACCCGGCGCCCTT	-1.492307375	-3.700729021	1
RPL34	chr4	109543752	+	GGTTCCATGTGTGCTAAATGTGTTCGTGACAGGTAAGTTA	-1.2720222	-3.25017205	1
RPL32	chr3	12877688	+	GGTTCTTGGAGGAAACATTGTGAGCGATCTCGGCACAGTA	-1.853687062	-3.288171557	1
RPS3A	chr4	152022247	+	GTAAAAACTGCCTGACTAACTTCCATGGCATGGATCTTAC	-2.515052913	-1.429301112	1
RPS8	chr1	45243442	-	GTAACACGCACCAGCTTGGCTCCCTTCTTGCGGCCCAGGG	-1.127392751	-2.026093191	1
RPL30	chr8	99057218	-	GTACAAGCAGACTCTGAAGATGATCAGACAAGGCAAAGCG	-1.825055369	-3.586717406	1
RPL18A	chr19	17972992	+	GTACCGGGAATACCGGGACCTGACCACCGCAGGCGCTGTC	-2.060284023	-2.52064008	1
RPL18	chr19	49120003	+	GTACCTCCTGAACCCGCACATCATCAGTTATGGTCCCCAC	0.55167167	-0.26423608	0
RPL4	chr15	66794198	+	GTAGCCTTCAACTTTATCTTCAACTACCAAAGGAAGTTCA	-0.466363077	-0.178573766	0
RPS26	chr12	56437149	-	GTAGCTTCACATACAGCTTGGGAAGCACATAGGCTAAGGA	-1.670829811	-2.848941759	1
RPS16	chr19	39923928	+	GTAGGATTTCTGGTAGCGAGCGCGGGCACCAGGGCCTCCA	-0.468757975	-0.329841123	0
RPL4	chr15	66794980	+	GTAGGGCTGAGGCAGCCAGGGCAGAACAGATGGCGTATCG	-4.349068507	-4.69451937	1
RPL7	chr8	74204116	-	GTATCAATGGAGTGAGCCCAAAGGTTCGAAAGGTGTTGCA	0.154062658	-0.352409485	0
RPL4	chr15	66794948	+	GTATTACAAACCTTTAGACATGACCAGTGCTGGTAGGGCT	-2.790187491	-3.446943785	1
RPS2	chr16	2012131	-	GTCAAGACCCACACCAGAGTCTCCGTGCAGCGGACTCAGG	-1.84406113	-1.670541866	1
RPL3	chr22	39709715	+	GTCACTTCACCATAGTGGACAAAGCCACCCTGGAAAACGA	-1.654544111	-4.000701293	1
RPL6	chr12	112843071	+	GTCAGAGCAAACACAGATCGCAGGTAGCCCTGGAGCTGAG	-1.451212444	-3.498231031	1
RPL15	chr3	23959411	+	GTCATGCGCTTTCTTCTGAGGGTCCGCTGCTGGCAGTACC	-2.496637809	-2.849910261	1
RPL4	chr15	66794238	-	GTCATTGGTTTTTGTTAGGTCATCGTATTGAGGAAGTTCC	-0.485717877	-0.250927528	0
RPL35	chr9	127623724	-	GTCCCAGCTGCGCGTCGCCAAAGTGACAGGCGGTGCGGCC	-1.872093194	-2.395586427	1
RPL14	chr3	40499459	+	GTCGCGATTGTAGATGTTATTGATCAGAACAGGGTAAGTG	0.146205491	-0.47957328	0
RPL36	chr19	5690573	-	GTCGGCTGTGCCTGGGCTTGCTCACGTTCTTGGTCACTTT	0.538782574	0.267644725	0
RPL10A	chr6	35437996	+	GTCTCTGATCAAGCAGATTCCACGAATCCTCGGCCCAGGT	-1.225432848	-1.290182248	1
RPS13	chr11	17096683	+	GTCTTATAATATCGAGCCAAACGGTGAATCCGGCTCTCTA	0.30163237	0.153031229	0
RPL35	chr9	127620267	+	GTCTTCAGGTTCTCCTCGTGCTTGTTGAGCCGGCGGCGCA	-1.63682491	-1.807735593	1
RPS5	chr19	58905863	+	GTCTTCCTAGGCCATCTGGCTGCTGTGCACAGGCGCTCGT	-1.769659751	-2.266104416	1
RPL19	chr17	37360840	-	GTCTTGATGATCTCCTCCTTCTTGGCCTGGAGGCGCTCTT	-1.332671188	-2.047780654	1
RPL8	chr8	146015220	+	GTCTTGGTTCCCCGGAGACGTCCAGTCCGGCGGGCAGCAA	-1.530671848	-2.349117294	1
RPL13A	chr19	49995055	-	GTCTTTATTGGGCTCAGACCAGGAGTCCGTGGGTCTTGAG	-1.8393007	-2.550959793	1
RPL10	chrX	153629298	-	GTGAAAGGGCAATGACCCAAAGGTTCCCAGAGGAAGTTCC	-0.484770264	-0.43359985	0
RPL7A	chr9	136217540	-	GTGAAGGCGACAGTGGTGCAGGTCTTCCTGTGGACTAGAC	-1.853748361	-1.382789857	1
RPS12	chr6	133137644	+	GTGATGAGCCTATGTATGTCAAGTTGGTGGAGGCCCTTTG	-2.107123742	-2.915834249	1
RPL19	chr17	37358560	+	GTGCATTATGCTTTCCCAGGTCAGCAGATCCGGAAGCTCA	-0.053946028	0.040734558	0
RPS8	chr1	45243387	+	GTGCTCATCGACAGCACACCGTACCGACAGTGGTACGAGT	-3.076009978	-3.117040308	1
RPL8	chr8	146016792	-	GTGCTGCCTGGAGGAGAAGCCTGGAGACCGTGGCAAGCTG	-2.201939275	-4.212646468	1
RPL15	chr3	23960815	-	GTGGACTGGTTTGGTGATCCACTGGGTGTCAGGATTTCTT	0.243837499	-0.052462264	0
RPL18A	chr19	17973792	+	GTGGAGGAGATCGCGGCCAGCAAGTGCCGCCGGCCGGCTG	1.529025149	0.570342711	0
RPL7	chr8	74203372	-	GTGGCCCTTCAAATTGTCTTCTCCACGAGGTGGAATGAAG	-2.174569031	-3.591385132	1
RPL18A	chr19	17974007	-	GTGGCTTGTGCTGACGGCGCAGGACCCGGTGGGGCAGCGG	-3.761280764	-3.972750359	1
RPL36	chr19	5691552	+	GTGGGGACGCACATCCGCGCCAAGAGGAAGCGGGAGGAGC	-2.307276987	-2.589340589	1
RPL23A	chr17	27049749	-	GTGGTCAGCGGAAACTTGATGATAGCATAGTGGTCAAGCC	-1.848319199	-2.325027905	1
RPS18	chr6	33244170	-	GTGGTCTTGGTGTGCTGGCCTCGGACACGAAGGCTGCAGG	-3.846093529	-3.647264064	1
RPL18A	chr19	17974017	-	GTGGTGAAGCGTGGCTTGTGCTGACGGCGCAGGACCCGGT	-2.111393039	-1.620305248	1
RPS4X	chrX	71494926	+	GTGTAATACGATGTACAGCAAAGCGACCCTTGGTGTCATA	-2.87644673	-1.952503636	1
RPL10A	chr6	35437202	+	GTGTCCTGGGGGACCAGCAGCACTGTGACGAGGCTAAGGC	-3.038677908	-4.061389162	1
RPL17	chr18	47017164	-	GTTACAATGGTGGAGTTGGCAGGTGTGCGCAGGTGAGAAT	-1.217669019	-2.78001665	1
RPL27A	chr11	8706259	+	GTTACCTCTTCCTAGCCACCCAGGCTACTTTGGGAAAGTT	0.478372111	1.452766483	0
RPL12	chr9	130211599	+	GTTCCTTGAGGGCTTTGATGATCAGGGCAGAGGCAGAAGG	-2.094241135	-3.230931792	1
RPL36	chr19	5691359	+	GTTCGTGCGGGACATGATTCGGGAGGTGTGTGGCTTTGCC	-1.312235138	-4.256365082	1
RPL9	chr4	39459913	-	GTTCTCTCTTCTAGTCGACATTACTCTGAAGGGACGCACA	-2.743954662	-5.142593134	1
RPL30	chr8	99054946	-	GTTGGCTAAAACTGGTGTCCATCACTACAGTGGCAATAAT	-2.491457608	-3.516645957	1
RPL26	chr17	8285509	+	GTTGTACTTCTGTCTCAGCTCTTTGGAAAGAGGGGAAGAC	-2.175149995	-1.99933374	1
RPL23	chr17	37009288	+	GTTGTCAGCACAATTGATTACAGCTCCTACCGGAAGACCC	-1.627732455	-2.221274492	1
RPS3	chr11	75113435	-	GTTTGTAACGCAGAGACTCTGCCTGGGCAATGGCACACAG	-2.750691143	-4.088301071	1
RPS10	chr6	34392603	-	GTTTTCTGCCTTACAGTCTCTCAAGTCCCGAGGCTACGTG	-1.341138125	-3.136597942	1
RPL7A	chr9	136215769	+	GTTTTCTTTCTGCCCAGCCGAAAGGAAAGAAGGCCAAGGG	-2.344376766	-1.127930843	1
RPS3A	chr4	152022119	+	GTTTTTTTCTTTTGTAGAAATTGCATCTGATGGTCTCAAG	0.0586443	0.285807332	0
RPL8	chr8	146017239	+	TAAACCGATACGGATCCCGGAAGACCACCTTGGCGAGGGG	-1.078641267	-3.166299086	1
RPL7A	chr9	136215761	+	TAACTGACGTTTTCTTTCTGCCCAGCCGAAAGGAAAGAAG	0.287780232	0.715690459	0
RPL26	chr17	8280881	+	TAAGATTACTTTATTCCTGCATCTTCTCAATGGTTTCTTC	0.576247945	-0.235014676	0
RPL3	chr22	39710178	-	TAAGATTGGCCAGGGCTACCTTATCAAGGACGGCAAGCTG	-0.062567821	0.448257281	0
RPS12	chr6	133137670	-	TAATTAGGTTGATTTGGTGTTCAGCACAAAGGGCCTCCAC	-0.337313475	0.064229685	0
RPL6	chr12	112846074	-	TACAAAACCAGTTGGTGGTGACAAGAACGGCGGTACCCGG	-1.233282106	-2.020604127	1
RPL8	chr8	146016801	-	TACAATCGTGTGCTGCCTGGAGGAGAAGCCTGGAGACCGT	0.553063934	0.326334949	0
RPS18	chr6	33244220	-	TACAGACTTATTTCTTCTTGGACACACCCACGGTGCGGCC	0.648506319	1.166829497	0
RPL23A	chr17	27047897	-	TACAGGGGGCAGTACTGACTTGTTTCTCCTGGGAGCGCTC	-1.8002132	-2.263420997	1
RPS10	chr6	34392592	-	TACAGTCTCTCAAGTCCCGAGGCTACGTGAAGGAACAGTT	-2.382448186	-4.641380436	1
RPS17	chr15	83207063	+	TACCAAAAGCTTCAGCATTTCCTTAGTGTCAGGATCTACT	-0.438791613	-0.363931635	0
RPL8	chr8	146015769	-	TACCACAAATATAAGGCAAAGAGGAACTGCTGGCCACGAG	-3.418698491	-2.010183348	1
RPL19	chr17	37360329	+	TACCCTGCAGGTATCACAGCCTGTACCTGAAGGTGAAGGG	-1.907999743	-3.351261886	1
RPL37A	chr2	217363996	-	TACCGACGATCCCGACTTTCTTGGTACGTTTGGCCTGTTT	0.498375289	0.046313181	0
RPL17	chr18	47015735	+	TACCTTTTTCTTCTGGGCAACCTCCTCTTCTGGTTTAGGA	0.829042721	0.07951058	0
RPS29	chr14	50052702	+	TACTGACGGAAACACTGGCGGCACATATTGAGGCCATATT	-2.387521926	-3.029659194	1
RPS16	chr19	39926260	+	TACTGTAGCGTGCGCGGCTCAATCATCTCCAGGGGCCGCC	-2.091871177	-3.248175885	1
RPS11	chr19	50001216	-	TACTTGCGGATGTAGTGCAGATAGTCTCGGCGGATGACAA	-2.570055203	-2.179315136	1
RPS27A	chr2	55460527	+	TAGAAAATGTAAAGGCCAAGATCCAGGATAAGGAAGGCAA	-2.02339871	-2.709845648	1
RPL23A	chr17	27049809	+	TAGAAGACAACAACACACTTGTGTTCATTGTGGATGTTAA	-1.18532217	-2.92376636	1
RPL5	chr1	93301909	-	TAGACAAGCCTCCATCCACAGCTCCCTTCAGGGCACCAAA	-3.343931231	-2.428562526	1
RPL21	chr13	27830609	-	TAGGTTCCAGCAGCTCAGGCTCCTTCCCATTGGTTCTCAC	-1.001735228	-1.686718094	1
RPL7	chr8	74203289	+	TAGTTCATTCTTCTAATAAGCCTGTTGATCTGGTCCTCCC	-0.017171788	0.784014701	0
RPL8	chr8	146016772	+	TAGTTCCCTGATGCCCGGGCCAGCTTGCCACGGTCTCCAG	-1.994512418	-2.038934698	1
RPS2	chr16	2012869	-	TATCGGGGACTACAATGGCCACGTCGGTCTGGGTGTTAAG	-1.954855713	-2.873308036	1
RPL23A	chr17	27049771	-	TATCTTCTTCATGGCAGACTCAGTGGTCAGCGGAAACTTG	-1.329120231	-3.081912002	1
RPS3A	chr4	152024140	+	TATGCTCAGCACCAACAGGTCCGCCAAATCCGGAAGAAGA	-0.471962382	1.35495871	0
RPS27A	chr2	55462644	+	TATGGCAAGTCACTTTGACAGACATTATTGTGGCAAATGT	-2.792981221	-1.721965756	1
RPS6	chr9	19379500	-	TATGGCCACAGAAGTTGCTGCTGACGCTCTGGGTGAAGAA	-1.504877297	-2.344962997	1
RPS20	chr8	56985642	+	TATTAAAATAGTTGACTTAAGCATCTGCAATGGTGACTTC	-1.555665394	-2.820938664	1
RPS3A	chr4	152021712	+	TATTGGAAAGACGCTCGTCACCAGGACCCAAGGAACCAGT	-1.535544461	-1.658202997	1
RPS4X	chrX	71495386	+	TATTTAAAACTTCTTACCCATGAATCCAGCAGGGTAGGTT	-0.433238893	0.665304879	0
RPL9	chr4	39458140	-	TATTTAACATAGGGCTTCCGTTACAAGATGAGGTCTGTGT	-2.524902929	-3.909033708	1
RPL9	chr4	39459218	-	TATTTGTAGTCATGTACAGAACATGATCAAGGGTGTTACA	-2.289662623	-4.192147941	1
RPS18	chr6	33240443	+	TATTTTGCGAGTACTCAACACCAACATCGATGGGCGGCGG	-1.201534672	-1.325124856	1
RPS20	chr8	56982344	+	TCAAAGTGTACTGCTGGCCCTCTGTATCCATGGGTTCTGC	-0.386192605	0.816891963	0
RPS3	chr11	75115189	-	TCAACGTAGTAGTTAACAGGGTCTCCGCTGTGGATCATCA	-1.219328562	-2.911987	1
RPL9	chr4	39456515	-	TCAAGCCCAGAAAGATGAATTAATCCTTGAAGGAAATGAC	-1.533151228	-1.022733387	1
RPS9	chr19	54705418	-	TCAAGCGTCAGCAGTTCCCGGGCGGCCTTGCGGATCTTGG	0.809805662	1.097237599	0
RPS4X	chrX	71493692	-	TCAAGGTGAATGATACCATTCAGATTGATTTGGAGACTGG	1.514297178	0.135383918	0
RPL17	chr18	47015901	+	TCAATGACCAGAGAATCTACATCTAAACCCTGGGGAAGAA	-3.104628395	-3.470412842	1
RPL23A	chr17	27047026	+	TCACAAGATGGCGCCGAAAGCGAAGAAGGAAGGTGTGTGT	-1.372948151	-4.711956276	1
RPS9	chr19	54705065	-	TCACATAAGTTTTGCGACAAACCCAGCTCCGGGCCACTGG	-1.98548047	-1.902936322	1
RPL23A	chr17	27047032	-	TCACCAACACACACCTTCCTTCTTCGCTTTCGGCGCCATC	-0.497285084	-0.436671509	0
RPL18A	chr19	17974050	+	TCACCACCAAGAGGCCCAACACCTTCTTCTAGGTGCAGGG	0.506693739	0.209117261	0
RPL3	chr22	39709644	+	TCACCTTGCGGAGGGTGAGCACCCGCTTCTTGGTTCCCAC	0.997407477	1.034909375	0
RPS10	chr6	34392535	+	TCACGGAGATACTGGATACCCTCATTGGTAAGGTACCAGT	-1.942019984	-3.549155068	1
RPL12	chr9	130211634	-	TCACTCAGGAATCTCTTCTGCAGATTGAGGTGGTGCCTTC	-3.035309949	-3.51202583	1
RPS8	chr1	45243766	+	TCAGCAGTCTCCTGGAGGAGCAGTTCCAGCAGGGCAAGCT	-1.170186067	-2.005719231	1
RPS3A	chr4	152022242	+	TCAGGGTAAAAACTGCCTGACTAACTTCCATGGCATGGAT	-1.980748267	-2.768607387	1
RPL18A	chr19	17972975	-	TCAGGTCCCGGTATTCCCGGTACATGTTGTGGGTGCCGCT	-1.952882679	-2.976751601	1
RPS9	chr19	54710324	-	TCAGGTGCCCATCCGAGGTGGTACCTGATATGGCGCTGGC	0.652700732	0.420317267	0
RPS7	chr2	3624198	+	TCAGTGGGAAGCATGTCGTCTTTATCGCTCAGGTATCTGT	-1.1995989	-3.077680709	1
RPL23A	chr17	27049854	-	TCATACAGCTTCTTCACAGCCTGTTTAATCTGGTGCTTGT	0.644868844	0.292236672	0
RPS15A	chr16	18800321	+	TCATCACAGTGAGAAACCGGACGATGACTTTGGAGCACGG	-2.890358167	-3.552731006	1
RPL17	chr18	47016912	-	TCATCTCCATTTTCTTTCAGGCCAAGCAATGGGGCTGGAC	-0.025860066	1.186177044	0
RPS17	chr15	83205587	-	TCCAACCTTCAGGTCACTCAGCCTACAGTTGGGATGAATT	-1.830427463	-2.490092159	1
RPL13	chr16	89628064	+	TCCACGGAGTCCCTGCAGGCCAACGTGCAGCGGCTGAAGG	0.066066682	-0.265340933	0
RPL3	chr22	39709197	-	TCCAGACCATGGAGGAGAAGAAAGCATTCATGGTGAGCAC	-1.953385803	-2.970031664	1
RPS17	chr15	83205607	-	TCCAGGACTTCGGCAGTCTGTCCAACCTTCAGGTCACTCA	-0.105109765	0.447481016	0
RPL37A	chr2	217364717	-	TCCAGGCACCGCCAGCCACTGTCTTCATGCAGGAACCACA	-2.692220214	-3.133248865	1
RPL11	chr1	24019145	-	TCCCCAACACAGATGTTGAGACAGAGTTTGCGGATGCGAA	-1.126144352	-3.491602367	1
RPL18A	chr19	17972924	+	TCCCCCCTGCGGGTGAAGAACTTCGGGATCTGGCTGCGCT	-1.587829753	-3.634857773	1
RPL3	chr22	39714552	+	TCCGAGGCAGGAAGCCGAGGGACCCATGTCTGGGAGCGGA	0.164862926	0.307520206	0
RPS11	chr19	50000813	-	TCCGCCCTCGAATGGACACATTACCAGTGAAGGGGCATTT	-2.303916348	-2.146554778	1
RPL13	chr16	89628767	-	TCCGGACGGGCATGACCGGTCCGGTCAGCTGGGTGGCCAG	0.080179196	0.144332823	0
RPL8	chr8	146017226	+	TCCGTCCGCTTCTTAAACCGATACGGATCCCGGAAGACCA	0.899098845	0.360897613	0
RPS18	chr6	33243626	-	TCCTCAGTGAGTTCTCCCGCCCTCTTGGTGAGGTCAATGT	-1.193057975	-2.389298044	1
RPL19	chr17	37359268	-	TCCTCATCCATGTGACCTTCTCTGGCATTCGGGCATTGGC	1.266799755	-0.258573246	0
RPS27A	chr2	55461268	+	TCCTCCTGATCAGCAGAGACTGATCTTTGCTGGCAAGCAG	0.689578247	0.882031603	0
RPL13	chr16	89628013	-	TCCTCGGATCCACAGAAATGCCGATGGTCCGGGCCACCTT	-1.195424225	-1.910463694	1
RPS20	chr8	56986239	+	TCCTGCCCCTCCGATTTACTTTACCTTGGTAGGCATTCGA	-1.899922484	-2.192310179	1
RPL7A	chr9	136217853	+	TCCTGCCTTTTAGGGAAGACAAAGGCGCTTTGGCTAAGCT	-1.415682437	-3.462581356	1
RPS10	chr6	34392955	+	TCCTTAAAAAGGAGTTCATAAATGGCAATCCGGTTCTTCT	-2.131058044	-1.56177323	1
RPS6	chr9	19379593	-	TCCTTAGCTGAACATCTCCTTCCCAGCCACTGGCTGCCAG	-2.423890642	-3.972413027	1
RPS2	chr16	2012858	+	TCCTTGGAGCACTTAACACCCAGACCGACGTGGCCATTGT	-1.674780106	-2.07782576	1
RPS17	chr15	83207660	+	TCCTTTCTCTCTCCTCCTCCTGCAGCTTGATGGAGATACC	-0.408807495	0.941821938	0
RPS9	chr19	54705099	-	TCGAGACGAGATTTCTCGAAGGGTCTCCGCGGGGTCACAT	-1.882091676	-1.22059188	1
RPL6	chr12	112844671	+	TCGAGGCACATCTTCAGTAGGATAATATCTAGGCTGTGGA	0.732183052	0.460866726	0
RPS2	chr16	2012846	-	TCGGTCTGGGTGTTAAGTGCTCCAAGGAGGTGGCCACCGC	-1.576145521	-3.386303709	1
RPS3A	chr4	152020805	-	TCGTAAGGCGCTTGTTCTTGCCAACCGCCATGGTGCTGGT	-1.992354536	-2.039307577	1
RPS17	chr15	83207106	-	TCGTTTCCTTGTAGGTCTCAGCCTTGGATCAGGAGATTAT	-1.559617986	-3.407148149	1
RPL9	chr4	39459854	+	TCTACATTGATGTGATTGAAGTCCCTCCGCAGGGTTCCTC	-1.907297228	-2.71930483	1
RPL21	chr13	27830575	-	TCTCACAAAGTGTGCTTCTCTGGGTGGAGCAGGCTATTAA	-2.164610114	-3.718881206	1
RPL3	chr22	39714567	-	TCTCACAGAAAGTTCTCCGCTCCCAGACATGGGTCCCTCG	-1.630975656	-3.735261489	1
RPL13A	chr19	49993106	+	TCTCCCACAGGTCCTGGTGCTTGATGGTCGAGGCCATCTC	-2.166712076	-5.011986466	1
RPS2	chr16	2012112	-	TCTCCGTGCAGCGGACTCAGGCTCCAGCTGTGGCTACAAC	-3.80575685	-3.361862284	1
RPL18A	chr19	17973762	-	TCTCCTCCACCTTCATGATCTGAATGGAGTGGGCTCGGGC	-1.618957351	-1.574954957	1
RPL23A	chr17	27047873	-	TCTCCTGGGAGCGCTCTTCCGAGGATATTTGGGCTGTCTC	1.035338451	-0.021449883	0
RPL7A	chr9	136216790	-	TCTCTTGCTTTGTCTCTGGTCTGTACTTGTGGGCCAGCTT	-2.016916863	-2.879962266	1
RPL18A	chr19	17973744	-	TCTGAATGGAGTGGGCTCGGGCGCGGTGCCGGGCACCCAT	0.35587385	0.883651738	0
RPS14	chr5	149826488	-	TCTGCCGTGTGACTGGTGGGATGAAGGTAAAGGCAGACCG	-2.467978291	-5.158041533	1
RPL3	chr22	39712829	-	TCTGCTCCTGAAGGCATAAATCTAAGAAGAAGGCCTTTAC	0.157246845	-0.364517828	0
RPL27A	chr11	8707269	-	TCTGCTGAAGAATTTGGCCTTCACGATGACAGGCTGCTTT	-2.344477363	-3.529927457	1
RPS11	chr19	50002854	-	TCTGGAACTGCTTCTTGGTGCCGGCAGCCTTGGTGACCTT	0.554352974	0.499663505	0
RPL3	chr22	39709231	+	TCTGGAAGCGGCCATGGCCAAACTTGGAGGTGGTGTCAAT	-1.576840513	-1.75220273	1
RPL10	chrX	153629174	+	TCTGGACAAGTGGCGGGCCCTGCACTCATGAGGGCTTCCA	-1.258260689	-3.486953429	1
RPS3	chr11	75111819	+	TCTGGAGTTGAGGTGCGAGTTACACCAACCAGGACAGAAA	-1.530866813	-3.116185991	1
RPL37A	chr2	217364709	+	TCTGGCACTGTGGTTCCTGCATGAAGACAGTGGCTGGCGG	-4.282553856	-3.71256013	1
RPL35	chr9	127622503	+	TCTGGTTAATAACTGTGAGAACACGGGCAATGGATTTCCG	-0.146269941	0.919158998	0
RPL5	chr1	93300334	+	TCTTACTATAGATTGCTTATGCCCGTATAGAGGGGGATAT	-1.417142979	-1.69992423	1
RPL19	chr17	37360776	-	TCTTAGACCTGCGGGCCTCAGCCTGGTCACTGGTCAGGGA	-0.432645892	-0.082654235	0
RPL18	chr19	49120632	+	TCTTCAACACAACCTGGTTGAATGTGGAGTTGGTTCTTCT	-2.480303975	-3.523093159	1
RPL23A	chr17	27049844	-	TCTTCACAGCCTGTTTAATCTGGTGCTTGTTGGCTTTAAC	0.542850291	0.687949592	0
RPS9	chr19	54710144	+	TCTTCCCAGGCAACGCCCTGCTGCGGCGGCTGGTCCGCAT	1.499062247	1.289041031	0
RPL6	chr12	112843816	+	TCTTCGTAGAGGAACTCGATTGAGGACCAGAGGTCCTAAG	-1.142038903	-3.40213623	1
RPL27A	chr11	8707285	-	TCTTCTCCTCAGCTCTTCTGCTGAAGAATTTGGCCTTCAC	0.550801638	0.475763186	0
RPL8	chr8	146016734	+	TCTTCTTGGTCTCAGGGTTGTGGGAGATAACGGTGGCATA	0.39560067	0.519267252	0
RPS2	chr16	2012164	+	TCTTGACGAGGTGGTCAGTGAACTCCTGATAGGGAGACTT	-1.103270262	-3.243986481	1
RPL36	chr19	5691429	-	TCTTGATAAATTTGAGGGCCCGTTTGTCCTTGGAGACCTT	0.525497866	1.571321987	0
RPL13A	chr19	49994745	-	TCTTGGCTTTCTCTTTCCTCTTCTCCTCCAGGGTGGCTGT	-2.477152885	-2.837872101	1
RPS6	chr9	19378377	+	TCTTTATTTAAGGGCTTTCTTACAACATACTGGCGGACAT	-1.375148097	-2.369346606	1
RPS27A	chr2	55462036	-	TCTTTCTCTTGTGCTTATTCTTCTTGGGAGTGGTGTAAGA	-2.885539805	-1.192964887	1
RPL6	chr12	112843667	+	TCTTTTTCTGTGTCGAAGATCTCACCTTCCTGGTGTCTGG	-0.111690741	0.348196006	0
RPL11	chr1	24020343	+	TGAAAAGATTGCTGTCCACTGCACAGTTCGAGGGGCCAAG	-1.117979976	-2.775081486	1
RPL3	chr22	39709658	-	TGAAAGGCTGTGTGGTGGGAACCAAGAAGCGGGTGCTCAC	-1.594926564	-3.206982183	1
RPL26	chr17	8285580	+	TGAAATGCCTTTTGCGATTCTTGCTTCGGTCGGAAGTCAC	-1.103971534	-1.878990458	1
RPS3	chr11	75112713	-	TGAACTACAGCAGTCAGTTCCCGAATCCGCCGGCCCTTCT	-3.489319202	-3.75122195	1
RPL30	chr8	99057204	-	TGAAGATGATCAGACAAGGCAAAGCGAAATTGGTCATTCT	0.139665079	0.323230007	0
RPS3A	chr4	152024040	+	TGAAGCTCACGTTGATGTCAAGACTACCGATGGTTACTTG	-2.867484015	-4.073191954	1
RPL3	chr22	39709684	-	TGAAGTGACCAATGACTTTGTCATGCTGAAAGGCTGTGTG	0.379781911	0.810253774	0
RPL13A	chr19	49995036	+	TGACAAATACACAGAGGTCCTCAAGACCCACGGACTCCTG	-1.108275887	-3.05260347	1
RPL3	chr22	39709625	+	TGACAAGTCAGGACCTGCCTCACCTTGCGGAGGGTGAGCA	0.429366157	-0.31035357	0
RPL12	chr9	130211937	-	TGACATTGCCAAGGCAACGGGTGACTGGAAGGGCCTGAGG	-2.594047979	-4.854431393	1
RPL10A	chr6	35438355	-	TGACCAACAGCTACAGCCAGACATAACACCTGGGAGGAGG	-1.138306072	-1.53947904	1
RPS5	chr19	58899515	+	TGACCGAGTGGGAGACAGCAGCACCAGCGGTGGCAGAGAC	-2.027739967	-3.036775253	1
RPL10A	chr6	35436773	-	TGACGGTGCCCGAGAAGCGCTTGTCCTTCTGGGGATCATA	0.700939528	0.917900796	0
RPL3	chr22	39714413	-	TGACTCACATCGTGCGGGAAGTCGACAGGCCGGGATCCAG	-1.240897227	-2.633571724	1
RPL13A	chr19	49994056	-	TGAGACGGTCCAGAGCGGCCTGGCCTCGCTTGGTTTTGTG	1.904526829	0.548613711	0
RPS8	chr1	45243354	-	TGAGCACGATGCAATTCTTCACCAGGGTCTTGGTACGAAC	1.050041451	-0.438759495	0
RPS3	chr11	75111782	+	TGAGTTTCTTACTCGGGAGCTGGCTGAAGATGGCTACTCT	-2.069552936	-4.21417956	1
RPS16	chr19	39923900	+	TGAGTTTTGAGTCACGATGGGCTTATCGGTAGGATTTCTG	-3.74804729	-3.480068283	1
RPS12	chr6	133138110	+	TGATGACAACAAGAAACTAGGAGAATGGGTAGGCCTTTGT	-2.165249478	-4.102849487	1
RPS9	chr19	54705455	+	TGATGAGAAGGACCCACGGCGTCTGTTCGAAGGTGCGTAT	-1.902728438	-1.743691002	1
RPS5	chr19	58905921	-	TGATGAGCTCATCTGCCAGGCACTCAGCAATGGTCTTAAT	-2.282345853	-2.609342632	1
RPL8	chr8	146016780	+	TGATGCCCGGGCCAGCTTGCCACGGTCTCCAGGCTTCTCC	-0.331613145	-0.454343118	0
RPL3	chr22	39710129	+	TGATGCTCTTGTCAGATAGGTCATAGTCAGTGGAGGCATT	-1.662295927	-2.787996022	1
RPS10	chr6	34385319	-	TGATGTGATGTGCTTTCTCTTACAGAGAGGCGGATTTGGT	-1.05367933	-2.209348181	1
RPS2	chr16	2012142	+	TGCACGGAGACTCTGGTGTGGGTCTTGACGAGGTGGTCAG	-3.454334958	-3.377528328	1
RPS5	chr19	58904844	-	TGCATAAGCCCCAGGCTCACCTGGTTCACACGGCGCAGGG	0.762034224	0.776736886	0
RPS2	chr16	2012732	+	TGCCACCAGCCTACCTTGCAAGGGACAGTGTGGGGCTTGC	-1.80446399	-3.45952388	1
RPL14	chr3	40503699	-	TGCCACTTATGCTTTCTTGCCAGATGCCTTTGGAGCAGGT	0.346241723	0.345882126	0
RPL18	chr19	49119970	+	TGCCCAGCCCCCGCCAGCTCACCTTCAGTTTGGGTACCTC	-0.331767548	0.770597116	0
RPL19	chr17	37358659	-	TGCCCATGTGCCTGCCCTTCCGGCGGGCCAAGGTGTTTTT	0.769765054	0.298781085	0
RPL3	chr22	39710791	-	TGCCCCGCAAGACCCACCGAGGCCTGCGCAAGGTGGCCTG	-1.449821636	-3.62099882	1
RPS14	chr5	149825173	-	TGCCCGCTCGGGTATGAAGATCGGGCGGATTGGTAAGTGC	-1.23805627	-3.823787145	1
RPS2	chr16	2014332	-	TGCCCGTCACCAAGTTGGGCCGCTTGGTCAAGGACATGAA	-1.84084105	-3.591053291	1
RPL13A	chr19	49994071	-	TGCCGTCAAACACCTTGAGACGGTCCAGAGCGGCCTGGCC	1.700031156	0.534865158	0
RPL13A	chr19	49994693	+	TGCCTATCTGGGGCGCCTGGCTCACGAGGTTGGCTGGAAG	-3.108548079	-2.849339193	1
RPL8	chr8	146016811	-	TGCCTGAGGGTACAATCGTGTGCTGCCTGGAGGAGAAGCC	-2.024942377	-1.670928739	1
RPL3	chr22	39710822	+	TGCGGGGCAGCTTCTTGGTGTGCCAACGACTGGTGACCCC	0.669644213	0.721252439	0
RPL4	chr15	66792686	+	TGCTAAGATCTGTATTAATCATCTTGTGCATGGGAAGACT	-0.0493697	0.160168688	0
RPL13A	chr19	49993810	-	TGCTCACCTCGCACGGTCCGCCAGAAGATGCGGCTGGGGG	-2.355482272	-2.803171013	1
RPS15	chr19	1440338	+	TGCTCTTGGTCTCCCGCAGCCCGAGATGATCGGCCACTAC	0.557220557	-0.059077362	0
RPL7	chr8	74204011	-	TGCTGAGGATTGTAGAGCCATATATTGCATGGGGGTAAGT	-1.120310374	-2.280853421	1
RPS16	chr19	39924333	-	TGCTGGTGTAGACATCCGTGTCCGTGTAAAGGGTGGTGGT	-0.398753568	-0.154650608	0
RPS13	chr11	17097046	+	TGCTTTCTTAATTAAATGGTAGAGATCTTCAGGAAGATCA	0.840225627	0.816521324	0
RPL10	chrX	153628857	-	TGGACATGATAACTTGGCCAATGTGAACCCTGGCCACAGT	-2.220643084	-3.71256013	1
RPS9	chr19	54710260	-	TGGACTTGGCCAAGCCCAGCTTGAAGACCTGGGTCTGCAG	-1.112989319	-1.380338009	1
RPL19	chr17	37360848	-	TGGATAAAGTCTTGATGATCTCCTCCTTCTTGGCCTGGAG	1.763431698	0.422928712	0
RPL11	chr1	24022850	-	TGGATAGAAACGGGAATTTATTTGCCAGGAAGGATGATCC	-0.115532736	1.6270433	0
RPL5	chr1	93301846	-	TGGCAAGGCCTGCATCCAAATAGCAGGTGAAGGCACCTGG	-1.81842822	-1.507255811	1
RPL36	chr19	5691546	+	TGGCAGGTGGGGACGCACATCCGCGCCAAGAGGAAGCGGG	-2.857883263	-3.157429586	1
RPS3	chr11	75113421	+	TGGCCACTAGAGGTCTGTGTGCCATTGCCCAGGCAGAGTC	-3.013641454	-3.959221543	1
RPS2	chr16	2012832	+	TGGCCCCACGGATGGCGGTGGCCACCTCCTTGGAGCACTT	0.183656279	0.287769093	0
RPS15	chr19	1440399	-	TGGCCCCGATGCCGGGCCGGCCATGCTTTACGGGCTTGTA	0.653090129	1.131969516	0
RPS9	chr19	54711373	-	TGGCCCTTCTTGGCATTCTTCCTCTTCACGCGGCCCGGGC	-1.569885042	-1.46071322	1
RPL8	chr8	146015809	-	TGGCCGAATTGACAAACCCATCTTGAAGGCTGGCCGGGCG	-1.920908453	-3.231831821	1
RPL14	chr3	40503602	-	TGGCCTGTGGCTTTCTGGGCAGGAACCTTCTGGGCTGGAG	-0.072281109	0.571168974	0
RPL7A	chr9	136216456	-	TGGCTCTCTGCCGCTGCAACCTGATATAGCGGGGCCATTT	-0.323320683	0.596707855	0
RPS14	chr5	149826419	-	TGGCTGCCCAGGATGTGGCCCAGAGGTGCAAGGAGCTGGG	-1.07443423	-2.373785804	1
RPS27	chr1	153963668	-	TGGGCATTTCACATCCATGAAGTAGGAATTGGGGCTCTGC	1.728793096	0.332138476	0
RPL13A	chr19	49993147	+	TGGGCCGCCTGGCGGCCATCGTGGCTAAACAGGTACTGCT	0.398439494	-0.124939634	0
RPL15	chr3	23960674	+	TGGGCCTTTTTTCCTATTCTAGGAGCGAGCTGGACGCCAC	-0.020393559	-0.022757544	0
RPS15	chr19	1440218	+	TGGGCGTCTACAACGGCAAGACCTTCAACCAGGTGGAGAT	-2.268927793	-2.859598507	1
RPL13A	chr19	49995047	-	TGGGCTCAGACCAGGAGTCCGTGGGTCTTGAGGACCTCTG	-1.213422022	-2.155877516	1
RPL15	chr3	23960872	+	TGGGCTGACATCTGCAGGCCGAAAGAGCCGTGGCCTTGGA	-2.549562333	-2.383590222	1
RPL18	chr19	49120002	-	TGGGGACCATAACTGATGATGTGCGGGTTCAGGAGGTACC	0.985402923	1.232228101	0
RPS3	chr11	75115109	+	TGGGGCCAAAGGCTGCGAGGTTGTGGTGTCTGGGAAACTC	-0.293139061	1.058395995	0
RPL10A	chr6	35437208	+	TGGGGGACCAGCAGCACTGTGACGAGGCTAAGGCCGTGGA	-1.990494935	-3.469037293	1
RPL7A	chr9	136217495	+	TGGGGGTCCCTTACTGCATTATCAAGGGAAAGGCAAGACT	-2.902665716	-2.894348057	1
RPL9	chr4	39459253	-	TGGGGTAACAGAAAGGAACTGGCTACCGTTCGGACTATTT	-2.460019726	-3.059929418	1
RPL15	chr3	23960793	-	TGGGTGTCAGGATTTCTTCTGATAGCTTTATGGAATGGAT	0.523491718	0.265839018	0
RPS2	chr16	2014308	-	TGGTCAAGGACATGAAGATCAAGTCCCTGGAGGAGATCTA	-3.470674637	-2.56695128	1
RPL36	chr19	5690543	-	TGGTCACTTTGTGGCCCTTGTTGAGGCCCACGGCCATAGG	0.438190687	0.564522052	0
RPL15	chr3	23960892	-	TGGTGGAACTTGTGGCCCTTTCCAAGGCCACGGCTCTTTC	0.765061138	0.645540606	0
RPL13	chr16	89627449	+	TGGTTCAACCAGCCGGCCCGTAAGATCCGCAGGTGAGCCC	-2.520824466	-3.14490961	1
RPL18	chr19	49120008	-	TGGTTGTGGGGACCATAACTGATGATGTGCGGGTTCAGGA	-2.841776834	-2.956039241	1
RPL26	chr17	8283222	-	TGTACGTGGACACTATAAAGGTCAGCAAATTGGCAAAGTA	0.113892957	0.519259117	0
RPL7	chr8	74203868	+	TGTAGATTAGTTCATTTACTGACTTCAGATTGGGGTACCT	-0.484540758	-0.083333923	0
RPL10A	chr6	35438421	+	TGTATAACATTCACCTGGCTGTCAACTTCTTGGTGTCATT	0.051602132	-0.278701429	0
RPL17	chr18	47015827	+	TGTATGGGTTAATCCGACCATGAGCTCTGTAGGTCCGGCG	-1.755999927	-2.16269324	1
RPS17	chr15	83207703	-	TGTCACGCATCTGATGAAGCGAATTCAGAGAGGCCCAGTA	-1.541196174	-1.299248296	1
RPS8	chr1	45243360	-	TGTCGATGAGCACGATGCAATTCTTCACCAGGGTCTTGGT	-2.111118568	-1.7369775	1
RPL23A	chr17	27047839	-	TGTCTCCGGAGTCGCAGTGTCTTCGGCCGCCGGAAGGTGG	-1.207300769	-2.400580191	1
RPS29	chr14	50052687	-	TGTGCCGCCAGTGTTTCCGTCAGTACGCGAAGGATATCGG	-3.297142091	-4.978993958	1
RPS9	chr19	54711297	-	TGTGCTTCTGGGAATCCAGGCGGACAATGAAGGACGGGAT	-3.2331957	-2.821845649	1
RPS3	chr11	75115161	-	TGTGGATCATCAGGCCATCCACAAACTTCATGGATTTAGC	0.151898406	0.902941429	0
RPL10	chrX	153628200	+	TGTGGCAAAGATGGCTTCCATATCCGGGTGCGGCTCCACC	0.746828725	0.1267342	0
RPL14	chr3	40503597	-	TGTGGCTTTCTGGGCAGGAACCTTCTGGGCTGGAGCCTTT	-0.027104348	-0.302462838	0
RPL8	chr8	146017443	-	TGTGTTCCGCGCGCACGTGAAGCACCGTAAAGGCGCTGCG	-2.662333889	-2.656872824	1
RPL7	chr8	74204051	+	TGTTAATCGAAGCCTTGTTGAGCTTCACAAAGGTTCCATT	-1.548228216	-4.383019451	1
RPL17	chr18	47015781	+	TGTTCCTTTTCCGTAAGGATCATCTCAATGTGGCAGGGAG	-2.279799903	-2.60286301	1
RPL9	chr4	39459235	+	TGTTCTGTACATGACTACAAATAGTCCGAACGGTAGCCAG	-2.302869611	-3.854057791	1
RPL8	chr8	146016683	+	TGTTGGCTGAGGAGATAACCTTCTTGGAGCCGGAGGGCAG	-1.793758488	-3.45921912	1
RPL10	chrX	153629308	-	TGTTTCTGAAGTGAAAGGGCAATGACCCAAAGGTTCCCAG	-0.227593385	0.317323759	0
RPL12	chr9	130211577	+	TGTTTCTTTCTGTCTCTTGGTGGTTCCTTGAGGGCTTTGA	-1.371389444	-2.517084927	1
RPL5	chr1	93303027	-	TTAAATTCCTTGCTTTCAGAATCATAACCAGGGAATCGTT	-1.880335123	-1.968299357	1
RPL27A	chr11	8706418	-	TTAACTTACCGATCGCACCACATCAATGATGGGAGCAGCC	-1.112042985	-1.107555638	1
RPL5	chr1	93298950	+	TTAAGGGGTTTGTTAAAGTTGTTAAGAATAAGGCCTACTT	0.496082437	-0.007241359	0
RPS15A	chr16	18796045	+	TTAATTAAGGAAAGGCCAACTTACCCAAACTGGCGGGATG	1.469532923	0.362679329	0
RPL32	chr3	12881651	+	TTAATTTTGACATATCGGTCTGACTGGTGCCGGATGAACT	-1.235521789	-2.590193976	1
RPS15A	chr16	18800308	+	TTACCATGCTTCATCATCACAGTGAGAAACCGGACGATGA	-1.910176883	-1.667152958	1
RPL15	chr3	23959941	+	TTACGTTATATATAGGATTCGTGTTCGCCGTGGTGGCCGA	-1.903372169	-3.664548399	1
RPL34	chr4	109543138	-	TTAGAGGCTGTATTGTAGGAAAGCCTACGTCGGTATGTCA	-1.425497815	-3.515180183	1
RPL7A	chr9	136217862	+	TTAGGGAAGACAAAGGCGCTTTGGCTAAGCTGGTGGAAGC	0.13975633	1.097739268	0
RPS7	chr2	3628456	-	TTAGTCATTTTTGTTTACAATTGAAACTCTGGGAATTCAA	0.870611621	0.283054275	0
RPS26	chr12	56436249	-	TTAGTGCAGCGAATAGGCTGCACGTGGCCGCGGCCCTTTT	0.945409445	-0.409828873	0
RPS27	chr1	153964539	-	TTAGTGCTGCTTCCTCCTGAAGGAACATCCTGGAGGAAAA	0.645365264	1.665592005	0
RPS2	chr16	2014463	+	TTATCCTCGGCCTTGCCTCCGCGAGCTCCGCGGCCTCGGC	-3.078937244	-2.720610349	1
RPL14	chr3	40502974	-	TTATTACCCTTTCTCTGGCTTCAATCTTCTTGGCCCATCG	-0.428155052	0.155866314	0
RPS4X	chrX	71493227	-	TTATTTCTTCCTGCCTAGGTAACCTGTGTATGGTGACTGG	-0.065628785	-0.06791639	0
RPL23	chr17	37006454	-	TTATTTTTTTAATGCAGGTTCTGCCATTACAGGACCAGTA	0.630510709	1.440567	0
RPS29	chr14	50052728	-	TTCAAACCGGCACGGTCTGATCCGGAAATATGGCCTCAAT	-0.21259167	0.546158348	0
RPL10A	chr6	35436729	-	TTCAAGCTGATCTGCAACTCCACCGTCTCCAGGAACCTTC	-1.589089884	-2.799477118	1
RPL7	chr8	74204074	+	TTCACAAAGGTTCCATTGAAGATTTGACGAAGGCGAAGAA	-1.039249278	-1.036152952	1
RPS6	chr9	19376571	+	TTCAGAGCAATACGCCGCCGTTTGTGCTGCAGGACACGTG	0.808396881	1.012940642	0
RPS11	chr19	49999706	+	TTCAGGCGGCCGGGAAGATGGCGGACATTCAGGTGCGGAC	0.773623598	-0.089818172	0
RPS18	chr6	33243578	+	TTCAGGGTGTGGGCCGAAGATATGCTCATGTGGTGTTGAG	-4.329556283	-4.109437801	1
RPS26	chr12	56437932	-	TTCAGTCTTTAAGAACTCAGCTCCTTACATGGGCTTTGGT	-2.077614422	-1.033325987	1
RPL27A	chr11	8706267	-	TTCATACCAACTTTCCCAAAGTAGCCTGGGTGGCTAGGAA	-1.012026214	-2.977814359	1
RPL17	chr18	47017278	-	TTCATACTTAGAACACTCGTGAAACTGCTCAGGCCATCAA	-1.018994406	-4.070427112	1
RPS7	chr2	3627819	+	TTCATTTGGACAAAGCACAGCAGAACAATGTGGAACACAA	-1.093962072	-3.028803702	1
RPL23	chr17	37008898	-	TTCCCGCTGCTGGTGTGGGTGACATGGTGATGGCCACAGT	-1.204800988	-3.230536911	1
RPL4	chr15	66793321	-	TTCCGGAAGTTAGATGAATTGTACGGCACTTGGCGTAAAG	-0.209343025	-0.37005427	0
RPS4X	chrX	71493220	-	TTCCTGCCTAGGTAACCTGTGTATGGTGACTGGAGGTGCT	-1.885993643	-2.46662951	1
RPL21	chr13	27827914	+	TTCGCCAAAATGACGAACACAAAGGGAAAGAGGAGAGGCA	-1.223259486	-1.427614846	1
RPL10A	chr6	35437982	-	TTCGTGGAATCTGCTTGATCAGAGACTCTGAGGCCAAAAA	-1.72215548	-3.042299024	1
RPL5	chr1	93298976	-	TTCTAAATTTCACTTGGTATCTCTTAAAGTAGGCCTTATT	-1.570705958	-3.421014132	1
RPL18	chr19	49119193	-	TTCTCCTTCCCCTTCCCTAGGTCCTCGCAAGGGCCGAGAG	-2.003381913	-2.715903739	1
RPL23A	chr17	27050585	+	TTCTCTACCCTAGGCCTGATGGAGAGAAGAAGGCATATGT	-2.217214232	-2.212852335	1
RPL38	chr17	72205386	-	TTCTCTTTGTCAGTGATGACCAGGGTGTAAAGGTATCTGC	-1.143543772	-1.675337416	1
RPL14	chr3	40503632	-	TTCTGAGCTTTTGGAGCAGGCGCTGCTTTCTGGCCTGTGG	0.133448914	0.460225701	0
RPS18	chr6	33243740	-	TTCTGCATAATGGTGATCACACGTTCCACCTGGCAGGCAG	-1.603833496	-2.623459392	1
RPL27A	chr11	8706335	+	TTCTGCCCAACTGTCAACCTTGACAAATTGTGGACTTTGG	0.26625831	0.003973255	0
RPS7	chr2	3623420	+	TTCTGGAGCTGGAGATGAACTCGGACCTCAAGGCTCAGCT	-1.534421185	-1.73704691	1
RPS9	chr19	54711292	-	TTCTGGGAATCCAGGCGGACAATGAAGGACGGGATGTTCA	-1.593773211	-4.125969953	1
RPL13	chr16	89627984	+	TTCTGGGGCAGGTGGCCGGCATTCACAAGAAGGTGGCCCG	-2.564958387	-3.350497247	1
RPL9	chr4	39459282	-	TTCTGTTACAGCTCCGGGTTGACAAATGGTGGGGTAACAG	-4.102504416	-4.480418419	1
RPS18	chr6	33244209	-	TTCTTCTTGGACACACCCACGGTGCGGCCACGGCGGCCAG	0.107471982	-0.059923875	0
RPL4	chr15	66795845	-	TTCTTTAGGCGTGTGCTCGCCCACTGATATCGGTGTACTC	-1.134489885	-1.82243045	1
RPS3	chr11	75115062	+	TTCTTTTAAAGGGCCTGCTATGGTGTGCTGCGGTTCATCA	-2.391888341	-3.483792498	1
RPL18	chr19	49120599	-	TTGAAGAGGTTGTTTATGAGTCGCACCAACCGGCCGCCTC	-0.011722995	-0.376850558	0
RPL36A	chrX	100650372	+	TTGAGCCCAACTGCAGATCTAAGAGAATGCTGGCTATTAA	-1.61559972	-2.37635906	1
RPS18	chr6	33243613	+	TTGAGGAAAGCAGACATTGACCTCACCAAGAGGGCGGGAG	-3.265653332	-3.285886209	1
RPS7	chr2	3627741	+	TTGAGGACTTGGTCTTCCCAAGCGAAATTGTGGGCAAGAG	-1.010282736	-2.309091367	1
RPS5	chr19	58904730	-	TTGATGATGGCGTTCACCAGGACCTGCAGAGGGTTCTAGA	-2.446126287	-3.136882958	1
RPL13A	chr19	49993126	+	TTGATGGTCGAGGCCATCTCCTGGGCCGCCTGGCGGCCAT	0.249693701	0.252243854	0
RPL12	chr9	130210190	+	TTGATGTCATCGATGATGTCATGAGGATGGCGGCCATCAA	-1.928880507	-2.720613185	1
RPL3	chr22	39713610	-	TTGCAGAGGTGAACAAGAAGGAGGTGGTGGAGGCTGTGAC	-2.368098887	-2.818530401	1
RPL7A	chr9	136216477	+	TTGCAGCGGCAGAGAGCCATCCTCTATAAGCGGCTGAAAG	-1.336929546	-2.265358586	1
RPS6	chr9	19378892	-	TTGCAGGGTTATGTGGTCCGAATCAGTGGTGGGAACGACA	-3.03975663	-5.362386402	1
RPL18	chr19	49121100	+	TTGCGCCGAACCTTTCGGTCCTTGTTATGGCGGATGTCCA	-1.166277008	-1.32340863	1
RPS5	chr19	58904449	-	TTGCGGCCGTGCATCATCATGGAGTTAGTGAGGCGCTCCA	-1.057330454	-1.62886008	1
RPS6	chr9	19379564	+	TTGCGTTCATCGTCCACTTCAATGAGTTTCTGGCAGCCAG	-0.127452113	0.465868183	0
RPS15A	chr16	18794384	+	TTGCTTCTTCATGGTCCATGATGCCAGCTGAGGTTGTCAG	-3.120614678	-2.652758887	1
RPS9	chr19	54710183	+	TTGGGGTGCTGGATGAGGGCAAGATGAAGCTGGATTACAT	-1.646862814	-2.321286968	1
RPL34	chr4	109543272	-	TTGGTATAAAGGTAAACAATTCTATTACCAGGGGTTCGGG	-1.252709425	-1.376172455	1
RPL6	chr12	112846063	-	TTGGTGGTGACAAGAACGGCGGTACCCGGGTGGTTAAACT	-1.152197195	-2.208233884	1
RPL18	chr19	49120661	+	TTGGTTCTTCTGGCCAGAAACCTGTATAACTGGAGGGACG	0.414522248	-0.417334144	0
RPL7	chr8	74203316	-	TTGTAGAAGGTGGAGATGCTGGCAACAGGGAGGACCAGAT	-2.435449542	-4.711494907	1
RPS15	chr19	1440364	-	TTGTAGGTGATGGAGAACTCGCCCAGGTAGTGGCCGATCA	-1.036680265	-4.103805087	1
RPL27A	chr11	8706321	-	TTGTCAAGGTTGACAGTTGGGCAGAAGCTCTGGTTCCTCT	-3.380041234	-4.371558863	1
RPL38	chr17	72205934	+	TTGTCTCTTTCCCTCTAGGTTTGGCAGTGAAGGAACTGAA	0.256415285	-0.257357707	0
RPS10	chr6	34392895	+	TTGTCTGCCAGCTCCGGGTGCTTAGGCATGTGGACATCCT	-1.150991104	-2.35230023	1
RPS6	chr9	19378723	-	TTGTGGATGCAAATCTGAGCGTTCTCAACTTGGTTATTGT	0.373877689	0.343773891	0
RPL4	chr15	66795028	+	TTGTGTTCACTCTACGATGCCAACGGCGCCAGGTTTTGGT	0.292317037	0.82713917	0
RPL3	chr22	39710167	+	TTGTTCTTGATCAGCTTGCCGTCCTTGATAAGGTAGCCCT	0.608652027	-0.297996971	0
RPL32	chr3	12880936	+	TTGTTTTTTTGTTGCTTCCATAACCAATGTTGGGCATCAA	-1.451382336	-3.141961492	1
RPS4X	chrX	71495557	-	TTTAACGTTACAGGCTCCTCGTCCATCCACCGGTCCCCAC	-1.618581216	-2.295633133	1
RPS9	chr19	54705408	+	TTTACCCTGGCCAAGATCCGCAAGGCCGCCCGGGAACTGC	-0.216100948	0.898172166	0
RPS10	chr6	34389507	+	TTTACTCACGTGGCACAGCACTCCGTCTGTAGGTATCTCT	-2.094674016	-4.318388131	1
RPL12	chr9	130210249	-	TTTACTTAAAGGAACCATTAAAGAGATCCTGGGGACTGCC	-2.153790715	-2.937650728	1
RPL11	chr1	24022314	+	TTTCAGCATCGCAGACAAGAAGCGCAGGACAGGCTGCATT	-1.445041095	-3.287159101	1
RPL15	chr3	23963091	+	TTTCCAGATGGAGTCTCACTCTCACTCAGGTGGGAGTGCA	0.240046723	-0.329676408	0
RPS15A	chr16	18796106	+	TTTCCAGGTCTTTGAGTTGCACGTCAAATCTGGGGCTGAT	0.317162615	-0.277083509	0
RPS6	chr9	19378845	-	TTTCCCCATGAAGCAGGGTGTCTTGACCCATGGCCGTGTC	-1.632174011	-3.366605114	1
RPL32	chr3	12881009	-	TTTCCTTCAGCGTAACTGGCGGAAACCCAGAGGCATTGAC	-2.056711127	-4.970393538	1
RPL18A	chr19	17972100	+	TTTCCTTTCAGCTACGAGAGTACAAGGTAGTGGGTCGCTG	-1.488248958	-2.215193354	1
RPS7	chr2	3627728	-	TTTCGCTTGGGAAGACCAAGTCCTCAAGGATGGCATCGTG	-1.626348193	-3.058292406	1
RPL9	chr4	39458079	+	TTTCGGATTTCAACAAGAGACCCATTCTCCTGGATAACAA	-2.433541457	-2.321928095	1
RPS17	chr15	83208841	+	TTTCTATGATGACCCGGGCCGCCTTCTTCACGGTTTTGGT	0.78128763	-0.19644444	0
RPL7A	chr9	136215775	+	TTTCTGCCCAGCCGAAAGGAAAGAAGGCCAAGGGAAAGAA	-1.646433911	-4.168766706	1
RPL21	chr13	27828367	-	TTTCTTATAGATTCGCATATATGTGGCCAAAGGAACAACT	-1.414511907	-4.57879695	1
RPL17	chr18	47015741	+	TTTCTTCTGGGCAACCTCCTCTTCTGGTTTAGGAACAATC	1.793792292	0.33757447	0
RPS3	chr11	75111728	+	TTTGCTTTGTTTGGATTAGTTTGTCGCTGATGGCATCTTC	0.106466363	0.009722335	0
RPL5	chr1	93301866	+	TTTGGATGCAGGCCTTGCCAGAACTACCACTGGCAATAAA	-1.748412975	-3.915831937	1
RPL21	chr13	27828376	+	TTTGGCCACATATATGCGAATCTATAAGAAAGGTGATATT	-2.92022594	-1.308185267	1
RPL3	chr22	39711401	-	TTTGGGCAGGATGAGATGATCGACGTCATCGGGGTGACCA	0.349616881	0.003055795	0
RPL10	chrX	153629317	+	TTTGGGTCATTGCCCTTTCACTTCAGAAACAGGTTGACAA	0.485449916	0.733913814	0
RPL4	chr15	66795478	-	TTTTAGGTCATCAGACTAGTGCTGAGTCTTGGGGTACTGG	-0.214406212	0.227276349	0
RPS27A	chr2	55462701	-	TTTTATTAACTCATACAGTTACTTGTCTTCTGGTTTGTTG	0.079909312	0.479671738	0
RPS13	chr11	17095990	-	TTTTCAGTGAATCATCTACAGCCTCTGCCCTGGTCGCATA	-1.421447271	-3.770294995	1
RPL12	chr9	130213064	-	TTTTCCCCCAGTATACCTGAGGTGCACCGGAGGTGAAGTC	-3.304695266	-4.491897548	1
RPL21	chr13	27830383	-	TTTTCCTTCACACGTTTCAGGAAGCTATCTCGGCTCTTAG	-0.25918222	0.31178285	0
RPL19	chr17	37360768	+	TTTTCTCTTCCCTGACCAGTGACCAGGCTGAGGCCCGCAG	-0.244877791	-0.480331846	0
RPL36AL	chr14	50085523	-	TTTTGAACTGGGAGGAGATAAGAAGAGAAAGGGCCAAGTG	-1.593446864	-2.584962501	1
RPS4X	chrX	71493130	-	TTTTGACGTGGTTCACGTGAAAGATGCCAATGGCAACAGC	-3.215543444	-3.804248439	1
RPL4	chr15	66793812	+	TTTTGCCTTTGCCAGCTCTCATTCGCTGAGAGGCATAGAC	-1.282736403	-1.282875339	1
RPS3A	chr4	152020792	+	TTTTGGCTCTCTGACCAGCACCATGGCGGTTGGCAAGAAC	-1.904738244	-4.891658789	1
RPL4	chr15	66795021	+	TTTTGGGTTGTGTTCACTCTACGATGCCAACGGCGCCAGG	-3.033554862	-4.468173126	1
RPL17	chr18	47014917	+	TTTTGTTTCTTCAGTTTCTTCTGGGATATCTGGGGAAAGA	-0.320804618	0.460880826	0
RPS10	chr6	34392925	-	TTTTTAAGGAGGGAGTCATGGTGGCCAAGAAGGATGTCCA	-3.019865332	-3.616506932	1
RPL10	chrX	153628158	-	TTTTTACCATGTACTTATTGGCACAAATTCGGGCAGCCTC	-1.74286669	-2.779598459	1
RPS7	chr2	3624156	-	TTTTTCTCCAATTCGCGTACTAGCCGGACTTGGATTTTCT	0.134938922	0.006542968	0
RPS7	chr2	3624067	+	TTTTTGTTTTTTTCTTTAGGAAATTGAAGTTGGTGGTGGT	0.293073184	-0.298312836	0
RPS12	chr6	133138617	+	TTTTTTTTAAGGACTATGGCAAGGAGTCTCAGGCCAAGGA	-1.143635878	-1.299155824	1
RPL3	chr22	39713616	-	TTTTTTTTGCAGAGGTGAACAAGAAGGAGGTGGTGGAGGC	-1.116764104	-3.334045379	1
