# Supplementary material for: A benchmark of computational CRISPR-Cas9 guide design methods
Source: PLoS Comput Biol. 2019 Aug 29;15(8):e1007274. doi: 10.1371/journal.pcbi.1007274 (PMC6738662; doi:10.1371/journal.pcbi.1007274)
Supplement: S1 Protocol — The scripts used to generate the plots in this paper. The scripts used to normalise the output generated by each test and to extract those guides which target coding regions. (ZIP) [file pcbi.1007274.s002.zip]

Archive with 9 entries (8 files):
- S2_Protocol/
- S2_Protocol/compare-one-with-all-others.py
- S2_Protocol/mm10db-rejects-accepted-by-other-tools.py
- S2_Protocol/normalise-Xu2015.py
- S2_Protocol/normalise.py
- S2_Protocol/normalised-extract-exon-guides.py
- S2_Protocol/plot-barStackedAcceptedGuidesRejectedByMm10dbIEEE.py
- S2_Protocol/plot-guideConsensusHeatmaps.py
- S2_Protocol/plot-Xu2015.py
