# Supplementary material for: A benchmark of computational CRISPR-Cas9 guide design methods
Source: PLoS Comput Biol. 2019 Aug 29;15(8):e1007274. doi: 10.1371/journal.pcbi.1007274 (PMC6738662; doi:10.1371/journal.pcbi.1007274)
Supplement: S1 Protocol — The scripts used to generate the plots in this paper. The scripts used to normalise the output generated by each test and to extract those guides which target coding regions. (ZIP) [file pcbi.1007274.s002.zip › S2_Protocol/normalise.py]

'''
A Benchmark of Computational CRISPR-Cas9 Guide Design Methods

Jacob Bradford, Dimitri Perrin. 2019.

This script converts the raw data produced by the tested guide design tools into
our standard format.

Run:
    python normalise.py
    
Input:
    The arg parser requires the following:
        parser.add_argument('-i', help='Input file', default=None, required=True)
        parser.add_argument('-t', help='Tool name', default=None)
        parser.add_argument('-o', help='Output file', default=None)
    
Output:
    - Normalised data placed into directory OUTPUT_DIR
'''

import argparse, os, re, math

OUTPUT_DIR = r'normalisedOutput'
OUT_FILE_EXT = 'normalised' # do not modify

def main(inputFileUrl, toolName, outputFile):
    if toolName == None:
        toolName = raw_input('Enter the tool name: ')
        
    toolName = normaliseToolName(toolName)

    if outputFile == None:
        outputFile = os.path.join(OUTPUT_DIR, '%s.%s' %(inputFileUrl.split('\\')[-1], OUT_FILE_EXT))
    
    if os.path.exists(inputFileUrl) == False:
        print 'Input file does not exist: %s' % inputFileUrl
        exit()
    
    # GT-Scan is a special case (uses SQLite DB)
    if toolName == normaliseToolName('GT-Scan1.2'):
        with open(outputFile, 'w') as fWrite:
            import sqlite3
            conn = sqlite3.connect(inputFileUrl)

            c = conn.cursor()

            c.execute("SELECT * FROM targets ORDER BY offset ASC")
            for target in c.fetchall():
                seq = target[2] # <span>5'-</span><span class='b'>TGGACCGAGAAT</span><span class='y'>CTCTG</span><span class='g'>T</span><span class='y'>GG</span>-3'
                seq = seq[32:44] + seq[67:75] + seq[98:99] + seq[122:124]
                startPos = int(target[0])
                endPos = startPos + 22
                strand = target[1]
                fWrite.write(generateNormalisedRecord(toolName, seq, startPos, endPos, strand))
                
    else: # every other tool
        with open(inputFileUrl, 'r') as inputFile:
            with open(outputFile, 'w') as fWrite:
                
                if toolName == normaliseToolName('Cas-Designer'): # good
                    fRead = inputFile.read()
                    fReadLines = fRead.split('\n')
                    # skip first two lines as they are headers
                    fReadLines = fReadLines[2:]
                    
                    for line in fReadLines:
                        lineSplit = line.split('\t')
                        if len(lineSplit) > 1:
                            start = int(lineSplit[1]) + 1
                            end = start + 22
                            fWrite.write(generateNormalisedRecord(toolName, lineSplit[0], start, end, lineSplit[3]))

                if toolName == normaliseToolName('CHOPCHOP'): # good
                    fRead = inputFile.read()
                    fReadLines = fRead.split('\n')
                    for line in fReadLines[1:]:
                        lineSplit = line.split('\t')
                        if len(lineSplit) > 1:
                            #   1	CACACACAGAGTCTACATTGAGG	ucsc-mm10-chr19-full-extract[10000000-10500000]:178	1	+	48	0	0	0	0	0	1.00
                            positionSplit = lineSplit[2].split(':')
                            start = int(positionSplit[1])
                            end = start + len(lineSplit[1]) - 1
                            strand = lineSplit[4]
                            
                            if lineSplit[11] == '1.00':
                                fWrite.write(generateNormalisedRecord(toolName, lineSplit[1], start, end, strand))
                
                if toolName == normaliseToolName('CRISPOR'): # good
                    fRead = inputFile.read()
                    fReadLines = fRead.split('\n')
                    # skip first line (header)
                    fReadLines = fReadLines[1:]
                    for line in fReadLines:
                        lineSplit = line.split('\t')
                        if len(lineSplit) > 2:
                            
                            m = re.search('(\d+)(rev|fw)', lineSplit[0])     
                            strand = {'fw': '+', 'rev': '-'}[m.group(2)]
                            if m.group(2) == 'fw':
                                start = int(m.group(1)) - 20
                                end = int(m.group(1)) + 2
                            else:
                                start = m.group(1)
                                end = int(m.group(1)) + 22
                        
                            fWrite.write(generateNormalisedRecord(toolName, lineSplit[1], start, end, strand))
                
                if toolName == normaliseToolName('GuideScan'): # good
                    for line in inputFile.readlines():
                        lineSplit = line.split('\t')
                        if len(lineSplit) > 1:
                        
                            temp = lineSplit[1].split(':')
                            
                            start = int(temp[1]) + 1
                            end = start + 22
                            strand = temp[2]
                            seq = lineSplit[0]
                            if seq[-3:] == 'NAG':
                                continue
              
                            if strand.strip() == '-':
                                # accurate:     chopchop	TAGGAGCCCACAGAGATTCTCGG	16	38	-
                                # inaccurate:   guidescan	TAGGAGCCCACAGAGATTCTNGG	38	60	-
                                # to fix, do this:
                                end = start
                                start = end - 22
                                
                            fWrite.write(generateNormalisedRecord(toolName, seq, start, end, strand)[:-1])
                
                if toolName == normaliseToolName('Cas-Finder'): # good
                    fRead = inputFile.read()
                    fReadLines = fRead.split('\n')
                    # skip first line (header)
                    fReadLines = fReadLines[1:]
                    for line in fReadLines:
                        lineSplit = line.split('\t')
                        if len(lineSplit) > 5:
                        
                            temp = lineSplit[10].split(':')[1].split('-')
                            start = temp[0]
                            end = temp[1]
                            strand = lineSplit[11]
                            
                            fWrite.write(generateNormalisedRecord(toolName, lineSplit[13], start, end, strand))
          
                if toolName == normaliseToolName('CRISPR-ERA'): # good
                    fRead = inputFile.read()
                    fReadLines = fRead.split('\n')
                    for line in fReadLines:
                        lineSplit = line.split('\t')
                        if len(lineSplit) > 3:
                            # https://genome.ucsc.edu/cgi-bin/hgTracks?db=mm10&lastVirtModeType=default&lastVirtModeExtraState=&virtModeType=default&virtMode=0&nonVirtPosition=&position=chr19%3A10000019-10000038&hgsid=685137703_scDj1TrdeXNtK2LK0vucTilfREsW
                            # TAGGAGCCCACAGAGATTCT		18	+	10   (UCSC: - chr19:10,000,019-10,000,038)
                            # AGCTGGACCGAGAATCTCTG		8	-	10   (UCSC: + chr19:10,000,009-10,000,028)
                            #start = int(lineSplit[2]) + 1
                            #end = start + 19
                            
                            strand = {'-' : '+', '+' : '-'}[lineSplit[3]] # reverse the strand
                            seq = '%s...' % lineSplit[0]
                            if strand == '+':
                                start = int(lineSplit[2]) + 1
                                end = (int(lineSplit[2]) + 1) + 19 + 3
                            else:
                                start = (int(lineSplit[2]) + 1) - 3
                                end = (int(lineSplit[2]) + 1) + 19
                            
                            
                            fWrite.write(generateNormalisedRecord(toolName, seq, start, end, strand))
                
                if toolName == normaliseToolName('sgRNAScorer2.0'): # good
                    fRead = inputFile.read()
                    fReadLines = fRead.split('\n')
                    # skip first line (header)
                    fReadLines = fReadLines[1:]
                    for line in fReadLines:
                        lineSplit = line.split('\t')
                        if len(lineSplit) > 1:
                        
                            if False:
                                temp = lineSplit[0].split('_')
                                strand = {'Plus': '+', 'Minus': '-'}[temp[1]]
                                start = temp[2]
                                end = int(start) + len(lineSplit[1])
                            else:
                                temp = lineSplit[0].split('_')
                                strand = {'Plus': '+', 'Minus': '-'}[temp[1]] # they're also reversed
                                
                                start = int(temp[2]) + 1
                                end = start + 22
                                
                            fWrite.write(generateNormalisedRecord(toolName, lineSplit[1], start, end, strand))
                
                if toolName == normaliseToolName('CT-Finder'): # good
                    fRead = inputFile.read()
                    fReadLines = fRead.split('\n')
                    # skip first line (header)
                    fReadLines = [x.split('\t') for x in fReadLines[1:-1]]
                    
                    # we need to determine what the input size was (tidy this?)
                    # 1	TAGGAGCCCACAGAGATTCTCGG	-	499963	499985	0.50	0.33	1
                    maxPositionValue = max([max(int(z[3]),int(z[4])) for z in fReadLines])
                    sizes = [500000, 1000000, 5000000, 61431566]
                    inputSize = sizes[0]
                    for z in xrange(len(sizes)):
                        if maxPositionValue > sizes[z]:
                            inputSize = sizes[min((len(sizes)-1),z+1)]

                    for lineSplit in fReadLines:
                        if len(lineSplit) > 1:
                            strand = lineSplit[2]
                            seq = lineSplit[1]
                            ogStart = int(lineSplit[3])
                            ogEnd = int(lineSplit[4])
                            
                            if strand == '-':
                                    # accurate:     chopchop	TAGGAGCCCACAGAGATTCTCGG	16	38	-
                                    # inaccurate:   ctfinder	TAGGAGCCCACAGAGATTCTCGG	499963	499985	-
                                    # to fix, do this:
                                    start = inputSize - ogEnd + 1
                                    end = inputSize - ogStart + 1
                            else:
                                start = ogStart
                                end = ogEnd
                        
                        
                            fWrite.write(generateNormalisedRecord(toolName, seq, start, end, strand))
                            
                if toolName == normaliseToolName('WU-CRISPR'): # good
                    fRead = inputFile.read()
                    fReadLines = fRead.split('\n')
                    # skip first line (header)
                    fReadLines = fReadLines[1:]
                    for line in fReadLines:
                        lineSplit = line.split('\t')
                        if len(lineSplit) > 1:
                            start = int(lineSplit[6])
                            end = int(start) + 22
                            strand = {'sense' : '+', 'antisense' : '-'}[lineSplit[4]]
                            if strand == '-':
                                start += 1
                                end += 1
                            score = math.floor((1 - float(lineSplit[1])) * 100 + 0.5)
                            if score >= 50:
                                fWrite.write(generateNormalisedRecord(toolName, lineSplit[8][:-1].upper(), start, end, strand))
                
                if toolName == normaliseToolName('Cas-OFFinder'): # good
                    fRead = inputFile.read()
                    fReadLines = fRead.split('\n')
                    # skip first line (header)
                    fReadLines = fReadLines[1:]
                    for line in fReadLines:
                        lineSplit = line.split('\t')
                        if len(lineSplit) > 1:
                            start = int(lineSplit[2]) + 1
                            end = int(lineSplit[2]) + len(lineSplit[3])
                            fWrite.write(generateNormalisedRecord(toolName, lineSplit[3], start, end, lineSplit[4]))
                
                if toolName == normaliseToolName('CRISPR-DO'): # good
                    fRead = inputFile.read()
                    fReadLines = fRead.split('\n')
                    # skip first line (header)
                    fReadLines = fReadLines[1:]
                    for line in fReadLines:
                        lineSplit = line.split('\t')
                        if len(lineSplit) > 1:
                            seq = lineSplit[3][:-7] # remove the 3' flanking sequence
                            start = int(lineSplit[1]) + 1
                            end = start + len(seq) - 1
                            if lineSplit[4] == '-':
                                start += 7
                                end += 7
                            fWrite.write(generateNormalisedRecord(toolName, seq, start, end, lineSplit[4]))
                
                if toolName == normaliseToolName('mm10-CRISPR-Database'): # good
                    # AATAGATGGATGGTACCCAC	GAUAGAUGGAUGGUACCCACGUUUUAGAGCUAGAAAUAGCAAGUUAAAAUAAGGCUAGUCCGUUAUCAACUUGAAAAAGUGGCACCGAGUCGGUGCUUUU	(((.(((((((.....((..(((((((.((((....))))...)))))))..))...)))))))))).((((....))))(((((((...)))))))...	-28.90	100.000000	ucsc-mm10-chr19-full-extract[10000000-11000000]	675062	675081	+	Pga5	CDS	CACTATAGGATAGATGGATGGTACCCACgttttagagctaGAAAtagc	gggccTAATACGACTCACTATAGGATAGATGGATGGTACCCACg
                    fRead = inputFile.read()
                    fReadLines = fRead.split('\n')
                    # we might run into duplicates because mm10db exports the same guide for every gene it hits
                    guidesSeen = {'+' : {}, '-' : {}} 
                    for line in fReadLines:
                        lineSplit = line.split('\t')
                        if len(lineSplit) > 1:
                            strand = lineSplit[8]
                            seq = '%s...' % lineSplit[0]
                            if strand == '+':
                                start = int(lineSplit[6])
                                end = int(lineSplit[7]) + 3
                                hashKey = end
                            else:
                                start = int(lineSplit[6]) - 3
                                end = int(lineSplit[7])
                                hashKey = start
                                
                            if hashKey not in guidesSeen[strand]:
                                guidesSeen[strand][hashKey] = lineSplit
                                fWrite.write(generateNormalisedRecord(toolName, seq, start, end, strand))
                                
                if toolName == normaliseToolName('sgRNAcas9'): # good
                    # ucsc-mm10-chr19-full-extract[10000000-10500000]_S_4	178	200	CACACACAGAGTCTACATTGAGG	23	45.0 %
                    # ucsc-mm10-chr19-full-extract[10000000-10500000]_A_8457	400787	400809	AGGAAAGAAAGAGAAACCACTGG	23	40.0 %
                    
                    fRead = inputFile.read()
                    fReadLines = fRead.split('\n')
                    # skip first line (header)
                    fReadLines = fReadLines[1:]
                    for line in fReadLines:
                        lineSplit = line.split('\t')
                        if len(lineSplit) > 5:

                            start = lineSplit[1]
                            end = lineSplit[2]
                            
                            if '_S_' in lineSplit[0]:
                                strand = '+'
                            if '_A_' in lineSplit[0]:
                                strand = '-'
                            
                            fWrite.write(generateNormalisedRecord(toolName, lineSplit[3], start, end, strand))

                if toolName == normaliseToolName('CCTop'): # good
                    '''
                    We need to read two files for CCTop because the aggregated 
                    file is in a horrible format.
                    
                    1) read the *.bed file 
                        ucsc-mm10-chr19-full-extract[10000000-11000000]	8	31	T1	1000	+
                    2) read the *.fasta file
                        >T1
                        AGCTGGACCGAGAATCTCTGTGG
                    '''
                    
                    # we have already opened the .bed file, so now open the .fasta file too
                    seqs = []
                    with open('%s%s' % (inputFileUrl[:-3], 'fasta'), 'r') as fFastaRead:
                        lineNum = 0
                        for line in fFastaRead.readlines():
                            if lineNum % 2 == 1:
                                seqs.append(line.strip())
                            lineNum = lineNum + 1
                            
                    # now for each line in the .bed file
                    lineNum = 0
                    for line in inputFile.readlines():
                        lineSplit = line.strip().split('\t')
                        if len(lineSplit) > 4:
                            fWrite.write(generateNormalisedRecord(toolName, seqs[lineNum], int(lineSplit[1]) + 1, lineSplit[2], lineSplit[5]))
                        
                        lineNum = lineNum + 1
                    
                if toolName == normaliseToolName('SSC'): # good
                    # AGCTGGACCGAGAATCTCTGTGGGCTCCTA	8	37	+	ucsc-mm10-chr19-full-extract[10000000-10500000]
                    fRead = inputFile.read()
                    fReadLines = fRead.split('\n')
                    for line in fReadLines:
                        lineSplit = line.split('\t')
                        if len(lineSplit) >= 5:

                            start = int(lineSplit[1]) + 1
                            end = start + 22
                            strand = lineSplit[3]
                            
                            if strand == '-':
                                start += 7
                                end += 7
                                
                            
                            fWrite.write(generateNormalisedRecord(toolName, lineSplit[0][:23], start, end, strand))
                    
                if toolName == normaliseToolName('PhytoCRISP-Ex'): # good
                    # ucsc-mm10-chr19-full-extract[10000000-10500000]_-_100575_100597_CCTGAATTTTGCAAAATCCAGCC,PASS,PASS,,HpyCH4V->9;Tsp509I->4
                    # ucsc-mm10-chr19-full-extract[10000000-10500000]_+_100638_100660_GGCTGGCACTTGGAGTGAGTCGG,PASS,PASS,MlyI->16;PleI->16,
                    
                    fRead = inputFile.read()
                    fReadLines = fRead.split('\n')
                    # skip first line (header)
                    fReadLines = fReadLines[1:]
                    for line in fReadLines:
                        lineSplit = line.split(',')[0].split('_')
                        if len(lineSplit) >= 5:

                            start = int(lineSplit[2])
                            end = int(lineSplit[3])
                            strand = lineSplit[1]
                            
                            fWrite.write(generateNormalisedRecord(toolName, lineSplit[4], start, end, strand))
          
                if toolName == normaliseToolName('FlashFry'): # good
                    # ucsc-mm10-chr19-full-extract[10000000-10500000]	8	31	AGCTGGACCGAGAATCTCTGTGG	ATGTACAGCTGGACCGAGAATCTCTGTGGGCTCCT	OK	FWD	1	AGCTGGACCGAGAATCTCTGTGG_1_0
                    
                    fRead = inputFile.read()
                    fReadLines = fRead.split('\n')
                    # skip first line (header)
                    fReadLines = fReadLines[1:]
                    for line in fReadLines:
                        lineSplit = line.split('\t')
                        if len(lineSplit) > 5:

                            start = int(lineSplit[1]) + 1
                            end = lineSplit[2]
                            
                            if lineSplit[6] == 'FWD':
                                strand = '+'
                            if lineSplit[6] == 'RVS':
                                strand = '-'
                            
                            fWrite.write(generateNormalisedRecord(toolName, lineSplit[3], start, end, strand))
                    
                if toolName == normaliseToolName('GT-Scan1.3'):
                    fRead = inputFile.read()
                    fReadLines = fRead.split('\n')
                    for line in fReadLines:
                        lineSplit = line.split(', ')
                        if len(lineSplit) > 1:
                            seq = lineSplit[2]
                            start = int(lineSplit[0])
                            end = start + 22
                            fWrite.write(generateNormalisedRecord(toolName, seq, start, end, lineSplit[1]))    
                    
                 
                if toolName == normaliseToolName('TUSCAN'):
                    # ucsc-mm10-chr19-full-extract[10000000-10500000] 9          32         +        AGCTGGACCGAGAATCTCTGTGG         3.94072587300098
                    fRead = inputFile.read()
                    fReadLines = fRead.split('\n')
                    # skip first line (header)
                    fReadLines = fReadLines[1:]
                    for line in fReadLines:
                        r = re.search('[^\n\r]([^\s]*)\s*([^\s]*)\s*([^\s]*)\s*([^\s]*)\s*([^\s]*)\s*([^\s]*)', line)
                        if r is not None and len(r.groups()) > 1:
                            seq = r.group(5)
                            start = int(r.group(2))
                            end = int(r.group(3)) - 1
                            fWrite.write(generateNormalisedRecord(toolName, seq, start, end, r.group(4)))    
                            
                            
def generateNormalisedRecord(normalisedToolName, sgRNA, posStart, posEnd, strand):
    return '%s\n' % (','.join(map(str, [normalisedToolName, sgRNA, posStart, posEnd, strand])))

def normaliseToolName(toolName):
    return toolName.lower().replace('-', '').replace('_', '').replace('.', '')
    
if __name__ == "__main__":
    parser = argparse.ArgumentParser(description = 'Normalise CRISPR Guide Design Tool output')
    parser.add_argument('-i', help='Input file', default=None, required=True)
    parser.add_argument('-t', help='Tool name', default=None)
    parser.add_argument('-o', help='Output file', default=None)
    args = parser.parse_args()
    
    main(args.i, args.t, args.o)
