# Supplementary material for: A benchmark of computational CRISPR-Cas9 guide design methods
Source: PLoS Comput Biol. 2019 Aug 29;15(8):e1007274. doi: 10.1371/journal.pcbi.1007274 (PMC6738662; doi:10.1371/journal.pcbi.1007274)
Supplement: S1 Protocol — The scripts used to generate the plots in this paper. The scripts used to normalise the output generated by each test and to extract those guides which target coding regions. (ZIP) [file pcbi.1007274.s002.zip › S2_Protocol/normalised-extract-exon-guides.py]

'''
A Benchmark of Computational CRISPR-Cas9 Guide Design Methods

Jacob Bradford, Dimitri Perrin. 2019.

This script reads the normalised data (generated by normalise.py) and extracts
guides that target exons. 

Notes:
    - Make sure you create a directory named according to "OUTPUT_DIR" in every
        directory specified in "scannableDirs"

Run:
    1:  (normalise the raw data first, using: normalise.py)
    2:  normalised-extract-exon-guides.py
    
Output:
    - Guides which target exon regions, in the normalised format

'''

import argparse, os, re

# this script requires the datasets generated by normalise.py 
# it extracts all guides that are within the exon regions, as per the rules from mm10db
# ie: within the bounds of the exon region, plus-minus 17 bases

mm10dbExonListFiles = {
    '500k' :        r"exon_list_500k.txt",
    '1m' :          r"exon_list_1m.txt",
    '5m' :          r"exon_list_5m.txt",
    #'full' :       r"exon_list_full.txt",
}

humanToIntSizes = {
    '500k' : 500000,
    '1m' : 1000000,
    '5m' : 5000000,
    'full' : 61431566,
}

OUTPUT_DIR = 'exon-only'

toolsToConsider = [
    'casdesigner',
    'casfinder',
    'cctop',
    'chopchop',
    'crispor',
    'crisprdo',
    'crisprera',
    'ctfinder',
    'flashfry',
    'gtscan',
    'guidescan',
    'mm10db',
    'phytocrispex',
    'sgrnacas9',
    'sgrnascorer',
    'ssc',
    'wucrispr',
    'tuscan'
]

scannableDirs = {
    '500k'  :   r'normalised/500k',
    '1m'    :   r'normalised/1m',
    '5m'    :   r'normalised/5m',
    'full'  :   r'normalised/full',
}

def doesFileNameMatchToolsToConsider(fileName):
    matches = False
    for toolToConsider in toolsToConsider:
        if toolToConsider.lower() in fileName.replace('-', '').lower():
            matches = True
    return matches
 

def createExonHashTable(size):
    annotationFile = mm10dbExonListFiles[size]
    hashTable = {'+' : [], '-' : []}
    with open(annotationFile, 'r') as fOpen:
        fLines = fOpen.read().split('\n')[:-1]
        for line in fLines:
            lineSplit = line.split('\t')
            strand = lineSplit[2]
            exonRegionStart = int(lineSplit[3])
            exonRegionEnd = int(lineSplit[4])
            hashTable[strand].append([exonRegionStart, exonRegionEnd])

    return hashTable
    
def isGuideWithinExon(strStrand, guidePos, exonHashTable):
    for strand in exonHashTable:
        for exon in exonHashTable[strand]:
            #print '%s %s %s' % (guidePos, exon[0], exon[1])
            if guidePos >= (exon[0] - 17) and guidePos <= (exon[1] + 17):
                return True
    return False


for scannableDir in scannableDirs:
    exonHashTable = createExonHashTable(scannableDir)    
    print '\nProcessing: %s' % scannableDir

    # walk over the directory
    for (dirpath, dirnames, filenames) in os.walk(scannableDirs[scannableDir]):
                        
        # for file within the directory
        for currentFilename in filenames:
            if doesFileNameMatchToolsToConsider(currentFilename) == False:
                continue
                
            currentFullpath = os.path.join(scannableDirs[scannableDir], currentFilename)
            with open(currentFullpath, 'r') as fCurrentRead:
                newFullpath = os.path.join(OUTPUT_DIR, scannableDir, currentFilename)
                with open(newFullpath, 'w+') as fWrite:
                    for currentLineRaw in fCurrentRead:
                        currentLine = currentLineRaw.strip('\n').split(',')
                        currToolName = currentLine[0]
                        currSeq = currentLine[1]
                        currStartPos = int(currentLine[2])
                        currEndPos = int(currentLine[3])
                        currStrand = currentLine[4]
                        
                        if currStrand == '+':
                            hashKey = currEndPos
                        else:
                            hashKey = currStartPos

                        if isGuideWithinExon(currStrand, hashKey, exonHashTable):
                            fWrite.write('%s' % (currentLineRaw))
