# Supplementary material for: A benchmark of computational CRISPR-Cas9 guide design methods
Source: PLoS Comput Biol. 2019 Aug 29;15(8):e1007274. doi: 10.1371/journal.pcbi.1007274 (PMC6738662; doi:10.1371/journal.pcbi.1007274)
Supplement: S1 Protocol — The scripts used to generate the plots in this paper. The scripts used to normalise the output generated by each test and to extract those guides which target coding regions. (ZIP) [file pcbi.1007274.s002.zip › S2_Protocol/plot-guideConsensusHeatmaps.py]

'''
A Benchmark of Computational CRISPR-Cas9 Guide Design Methods

Jacob Bradford, Dimitri Perrin. 2019.

This script generates the heatmap plots in the paper. This is the most complex
plotting script to run successfully.

Run:
    python plot-guideConsensusHeatmaps.py
    
Input:
    - normalised data (with scores) in directory specified in TOOLS_NORMALISED_DATA_DIR 
    - (process the raw data using normalise-Xu2015.py)
    
Output:
    - image file
'''

import numpy as np
import matplotlib
import matplotlib.pyplot as plt
from matplotlib.pyplot import cm

PLOT_OUTPUT_DPI = 300

for FOR_EXON_GUIDES_ONLY in (True, False):
    OUTPUT_DIR = '.'

    if FOR_EXON_GUIDES_ONLY:
        tools = [    
            'Cas-Designer',
            'CasFinder', 
            'CCTop',
            'CHOPCHOP',  
            'CRISPOR',
            'CRISPR-DO',
            'CRISPR-ERA', 
            'CT-Finder', 
            'FlashFry',
            'GT-Scan', 
            'GuideScan',
            'mm10db', 
            'PhytoCRISP-Ex',
            'sgRNAcas9',
            'sgRNAScorer2',
            'SSC',  
            'TUSCAN',
            'WU-CRISPR'
        ]

        # "C:\git\IEEE-BIBM-Paper\scripts\compare-one-with-all-others-output\500k_exons_results.csv"
        dataTemp = [map(float, x.split('\t')) for x in '''1	0.994845361	1	0.27867268	1	0.569104381	1	1	1	1	1	0.185244845	0.160760309	0.912210052	0.951514175	1	1	0.17123067
0.880022799	1	1	0.2799943	1	0.572385295	1	1	1	1	1	0.178113423	0.157737247	0.91892277	0.952265603	1	1	0.170703904
0.879693921	0.994473572	1	0.280855888	1	0.569222049	1	1	1	1	1	0.177129092	0.157715743	0.91384441	0.952245997	1	1	0.169760521
0.872855701	0.991422805	1	1	1	0.823915237	1	1	1	1	1	0.147830474	0.157921292	0.894046418	0.974772957	1	1	0.352169526
0.879693921	0.994473572	1	0.280855888	1	0.569222049	1	1	1	1	1	0.177129092	0.157715743	0.91384441	0.952245997	1	1	0.169760521
0.879512074	1	1	0.40652228	1	1	1	1	1	1	1	0.17326363	0.156086632	0.922827981	0.947722181	1	1	0.253422952
0.879693921	0.994473572	1	0.280855888	1	0.569222049	1	1	1	1	1	0.177129092	0.157715743	0.91384441	0.952245997	1	1	0.169760521
0.879693921	0.994473572	1	0.280855888	1	0.569222049	1	1	1	1	1	0.177129092	0.157715743	0.91384441	0.952245997	1	1	0.169760521
0.879693921	0.994473572	1	0.280855888	1	0.569222049	1	1	1	1	1	0.177129092	0.157715743	0.91384441	0.952245997	1	1	0.169760521
0.879693921	0.994473572	1	0.280855888	1	0.569222049	1	1	1	1	1	0.177129092	0.157715743	0.91384441	0.952245997	1	1	0.169760521
0.879693921	0.994473572	1	0.280855888	1	0.569222049	1	1	1	1	1	0.177129092	0.157715743	0.91384441	0.952245997	1	1	0.169760521
0.92	1	1	0.2344	1	0.5568	1	1	1	1	1	1	0.2056	0.996	1	1	1	0.2024
0.896675651	0.994609164	1	0.281221923	1	0.563342318	1	1	1	1	1	0.230907457	1	0.909254268	1	1	1	0.163522013
0.878120639	1	1	0.274771282	1	0.574817801	1	1	1	1	1	0.193053187	0.156923554	1	0.954101411	1	1	0.182508916
0.879017857	0.994494048	1	0.2875	1	0.566517857	1	1	1	1	1	0.186011905	0.165625	0.915625	1	1	1	0.168303571
0.879693921	0.994473572	1	0.280855888	1	0.569222049	1	1	1	1	1	0.177129092	0.157715743	0.91384441	0.952245997	1	1	0.169760521
0.879693921	0.994473572	1	0.280855888	1	0.569222049	1	1	1	1	1	0.177129092	0.157715743	0.91384441	0.952245997	1	1	0.169760521
0.887312187	1	1	0.58263773	1	0.849749583	1	1	1	1	1	0.211185309	0.151919866	0.982470785	0.944073456	1	1	1'''.split('\n')]

        data = np.array(dataTemp)

    else:
        tools = [
            'CasFinder',            
            'CCTop',
            'CHOPCHOP', 
            'CRISPOR', 
            'CRISPR-DO',
            'CRISPR-ERA', 
            'CT-Finder', 
            'FlashFry',
            'GT-Scan', 
            'GuideScan', 
            'PhytoCRISP-Ex',
            'sgRNAcas9',
            'sgRNAScorer2', 
            'SSC',
            'TUSCAN',
            'WU-CRISPR'
        ]

        dataTemp = [map(float, x.split('\t')) for x in 
        '''1	1	0.261674675	1	0.547737947	1	1	1	1	1	0.155104465	0.942018032	0.953665713	1	0.999973007	0.174404794
0.986814416	1	0.261021283	1	0.540515703	1	1	1	1	1	0.154551024	0.929596974	0.953770544	1	0.999973362	0.172105165
0.989284621	1	1	1	0.802020614	1	1	1	1	1	0.143075824	0.926216961	0.970456169	1	1	0.346463925
0.986814416	1	0.261021283	1	0.540515703	1	1	1	1	1	0.154551024	0.929596974	0.953770544	1	0.999973362	0.172105165
1	1	0.387305029	1	1	1	1	1	1	1	0.150875983	0.971539807	0.95182712	1	1	0.270433433
0.986788131	0.999973363	0.261014331	0.999973363	0.540501305	1	0.999973363	0.999973363	0.999973363	0.999973363	0.154546907	0.929572212	0.953745139	0.999973363	0.999946726	0.172100581
0.986814416	1	0.261021283	1	0.540515703	1	1	1	1	1	0.154551024	0.929596974	0.953770544	1	0.999973362	0.172105165
0.986814416	1	0.261021283	1	0.540515703	1	1	1	1	1	0.154551024	0.929596974	0.953770544	1	0.999973362	0.172105165
0.986814416	1	0.261021283	1	0.540515703	1	1	1	1	1	0.154551024	0.929596974	0.953770544	1	0.999973362	0.172105165
0.986814416	1	0.261021283	1	0.540515703	1	1	1	1	1	0.154551024	0.929596974	0.953770544	1	0.999973362	0.172105165
0.990348156	1	0.241640814	1	0.527662875	1	1	1	1	1	1	0.935884178	0.987676663	1	1	0.17847294
1	1	0.26007221	1	0.564903433	1	1	1	1	1	0.155596309	1	0.953550347	1	0.999971345	0.184595106
0.986705953	1	0.265587689	1	0.539414336	1	1	1	1	1	0.160045244	0.929382357	1	1	0.999972071	0.173073969
0.986814416	1	0.261021283	1	0.540515703	1	1	1	1	1	0.154551024	0.929596974	0.953770544	1	0.999973362	0.172105165
0.986814065	1	0.261028237	1	0.540530101	1	1	1	1	1	0.154555141	0.929595099	0.953769313	1	1	0.17210975
1	1	0.525460455	1	0.84932673	1	1	1	1	1	0.160269308	0.997059279	0.959139452	1	1	1.099365423'''
    .split('\n')]

        
        data = np.array(dataTemp)

    fig, ax = plt.subplots(figsize=(11,10))
    im = ax.imshow(data, cmap=cm.summer_r) #bone

    # Create colorbar
    cbar = ax.figure.colorbar(im, ax=ax)
    cbar.ax.set_ylabel('Consensus Rate', rotation=-90, va="bottom")
    ticklbls = ['%i%%' % (z * 100) for z in map(float, cbar.get_ticks())]
    cbar.set_ticks(cbar.get_ticks())
    cbar.set_ticklabels(ticklbls)
    #cbar.set_ticklabels(['92%', '96%', '100%'])

    # We want to show all ticks...
    ax.set_xticks(np.arange(len(tools)))
    ax.set_yticks(np.arange(len(tools)))
    # ... and label them with the respective list entries
    ax.set_xticklabels(tools)
    ax.set_yticklabels(tools)
    ax.set_ylabel('Tool B')
    ax.set_xlabel('Tool A')
    
    # Rotate the tick labels and set their alignment.
    plt.setp(ax.get_xticklabels(), rotation=45, ha="right",
             rotation_mode="anchor")

    # Loop over data dimensions and create text annotations.
    for i in range(len(tools)):
        for j in range(len(tools)):
            text = ax.text(j, i, '%s%%' % (round(data[i, j] * 100, 1)),
                           ha="center", va="center", color="black", size=7)

    

    if FOR_EXON_GUIDES_ONLY:
        #ax.set_title("Consensus of Exon Targeting Guides Across Tools")
        outFigFileName = '%s/guideConsensusExonsIEEE.eps' % (OUTPUT_DIR)
    else:
        #ax.set_title("Consensus of Guides Across Non-Annotating Tools")
        outFigFileName = '%s/guideConsensusIEEE.eps' % (OUTPUT_DIR)
    
    fig.tight_layout()
    outFig = ax.get_figure()    
    outFig.savefig(outFigFileName, format='eps', dpi=PLOT_OUTPUT_DPI)
    print 'Wrote to: %s' % outFigFileName
    plt.clf()
