# Supplementary material for: A benchmark of computational CRISPR-Cas9 guide design methods
Source: PLoS Comput Biol. 2019 Aug 29;15(8):e1007274. doi: 10.1371/journal.pcbi.1007274 (PMC6738662; doi:10.1371/journal.pcbi.1007274)
Supplement: S2 Protocol — A RMarkdown file and knitted HTML edition of this file, which describes: the installation process of a tool, any modifications made to the source code for a tool, and a sample command which was used to run a test for each tool. (ZIP) [file pcbi.1007274.s003.zip]

Archive with 3 entries (2 files):
- S3_Protocol/
- S3_Protocol/instructionsR.html
- S3_Protocol/instructionsR.Rmd
